# Supplementary material for: The molecular cytoarchitecture of the adult mouse brain
Source: Nature. 2023 Dec 13;624(7991):333–42. doi: 10.1038/s41586-023-06818-7 (PMC10719111; doi:10.1038/s41586-023-06818-7)
Supplement: Supplementary file 6 — Number of nuclei and clusters in each major cell class (including immune cell classes). [file 41586_2023_6818_MOESM6_ESM.txt]

Cell class	Number of clusters	Number of nuclei
Astrocyte	12	480030
Dendritic Cell*	2	97
Endothelial	22	59172
Ependymal	14	4179
Fibroblast	37	86584
Granulocyte*	3	252
Lymphocyte*	8	1307
Macrophage	3	11160
Microglia	1	129820
Myeloid*	1	41
Neurogenesis	16	5726
Neuron	4887	2581867
OlfactoryEnsheathing*	9	11104
Oligodendrocyte	5	873029
OPC	1	156853
Pituitary*	9	6075
*Excluded from many analyses, but still mapped (see Methods)
