# Supplementary material for: The molecular cytoarchitecture of the adult mouse brain
Source: Nature. 2023 Dec 13;624(7991):333–42. doi: 10.1038/s41586-023-06818-7 (PMC10719111; doi:10.1038/s41586-023-06818-7)
Supplement: Supplementary file 8 — Metacluster assignment for the (leaf) clusters, with human-annotated descriptions. [file 41586_2023_6818_MOESM8_ESM.xlsx]

## Sheet: CellType_MetaCluster
Meta_Cluster	Annotation	LeafLists (split by bar)
MC_1	Cerebellar purkinje neurons	Inh_Nrk_Kcnmb1_2|Inh_Nrk_Kctd16|Inh_Nrk_Gpr176_1|Inh_Nrk_Kcnmb1_1|Inh_Nrk_Kcnmb1_3|Inh_Nrk_Gpr176_2|Inh_Nrk_Tox2
MC_2	Striatal, amygdalar, and pallidal MGE neurons, including TH and PV striatal interneurons	Inh_Lhx6_Mc3r_2|Inh_Lhx6_Pthlh|Inh_Lhx6_Crhbp_1|Inh_Lhx6_Crhbp_2|Inh_Lhx6_Mc3r_1|Inh_Lhx6_Crhbp_3|Inh_Lhx6_Npy_3|Inh_Lhx6_Npy_2|Inh_Lhx6_Npy_4|Inh_Lhx6_Kcnmb1_1|Inh_Lhx6_Kcnmb1_3|Inh_Lhx6_Kcnmb1_2|Inh_Lhx6_Sst_Crhbp
MC_3	Pallidal, hypothalamic and amygdalar MGE neurons, primarily BNST	Inh_Lhx6_Gpr179|Inh_Lhx6_Scara5|Inh_Lhx6_Myo1h_1|Inh_Lhx6_Myo1h_2|Inh_Lhx6_Esr2_10|Inh_Lhx6_Esr2_6|Inh_Lhx6_Esr2_1|Inh_Lhx6_Cyp19a1|Inh_Lhx6_Npy_1|Inh_Lhx6_Esr2_8|Inh_Lhx6_Esr2_9|Inh_Lhx6_Esr2_7|Inh_Lhx6_Esr2_5|Inh_Lhx6_Esr2_3|Inh_Lhx6_Esr2_2|Inh_Lhx6_Esr2_4|Inh_Lhx6_Esr2_15|Inh_Lhx6_Esr2_16|Inh_Lhx6_Esr2_14|Inh_Lhx6_Esr2_11|Inh_Lhx6_Esr2_12|Inh_Lhx6_Esr2_13|Inh_Lhx6_Nr2e1_2|Inh_Lhx6_Nr2e1_1|Inh_…
MC_4	Long-range projecting interneurons of cortex, striatum, and pallidum	Inh_Lhx6_Spag17|Inh_Lhx6_Tent5a_Arhgap28|Inh_Lhx6_Sst_Chodl_1|Inh_Lhx6_Sst_Chodl_2|Inh_Lhx6_Sfrp1_6|Inh_Lhx6_Sfrp1_2|Inh_Lhx6_Sfrp1_5|Inh_Lhx6_Sfrp1_4|Inh_Lhx6_Sfrp1_1|Inh_Lhx6_Sfrp1_3
MC_5	Hypothalamic and pallidal MGE neurons	Inh_Lhx6_A730046J19Rik_1|Inh_Lhx6_Ankfn1|Inh_Lhx6_Gm8113_1|Inh_Lhx6_Gm8113_2|Inh_Nkx2-1_Gm8113_2|Inh_Nkx2-1_Gm8113_1|Inh_Lhx6_Moxd1_3|Inh_Lhx6_Moxd1_2|Inh_Lhx6_Gm8113_Pthlh|Inh_Nkx2-1_Gm8113_3|Inh_Lhx6_Lama4|Inh_Lhx6_Moxd1_1|Inh_Lhx6_Cyp26a1|Inh_Lhx6_Moxd1_4
MC_6	Pallidal and septal MGE neurons	Inh_Gbx1_Fads2b|Inh_Gbx1_Htr1a_9|Inh_Gbx1_Htr1a_1|Inh_Gbx1_Htr1a_7|Inh_Gbx1_Htr1a_8|Inh_Gbx1_Htr1a_6|Inh_Gbx1_Htr1a_10|Inh_Gbx1_Htr1a_11
MC_7	Pallidal and septal MGE neurons	Inh_Gbx1_Htr1a_3|Inh_Gbx1_Htr1a_2|Inh_Gbx1_Htr1a_4|Inh_Gbx1_Vmn1r207
MC_8	Globus pallidus MGE neurons	Inh_Lhx6_Gpr174_1|Inh_Lhx6_Gpr174_2|Inh_Lhx6_Vip
MC_9	Hypothalamic and pallidal MGE neurons	Inh_Gbx1_Atp8b1_8|Inh_Gbx1_Atp8b1_5|Inh_Gbx1_Atp8b1_7|Inh_Gbx1_Atp8b1_6|Inh_Gbx1_Htr1a_5|Inh_Gbx1_Atp8b1_3|Inh_Gbx1_Atp8b1_1|Inh_Gbx1_Atp8b1_4|Inh_Gbx1_Olfr920|Inh_Gbx1_Atp8b1_2|Inh_Gbx1_Atp8b1_9|Inh_Gbx1_Atp8b1_10
MC_10	Hypothalamic and pallidal MGE neurons	Inh_Lhx6_Sctr_2|Inh_Lhx6_Sctr_1|Inh_Lhx6_Iqca_5|Inh_Lhx6_Iqca_4|Inh_Lhx6_Iqca_1|Inh_Lhx6_Iqca_3|Inh_Lhx6_Cav1_1|Inh_Lhx6_Th_Crh|Inh_Lhx6_Iqca_2|Inh_Lhx6_Tnfsf8|Inh_Lhx6_Vmn1r209_1|Inh_Lhx6_Cav1_2|Inh_Lhx6_Vmn1r209_2
MC_11	Hypothalamic and pallidal MGE neurons	Inh_Nkx2-1_Antxr2|Inh_Nkx2-1_Serpinb2|Inh_Nkx2-1_P2ry10b|Inh_Nkx2-1_Sst_2|Inh_Nkx2-1_Sst_1
MC_12	Pallidal cholinergic neurons	Chol_Ecel1_S100a11|Chol_Ecel1_Nid1|CholInh_Ecel1_Nid1|Chol_Ecel1_1700025C18Rik_1|Chol_Ecel1_1700025C18Rik_2
MC_13	Striatal and pallidal cholinergic neurons	Chol_Ecel1_Crabp2_2|Chol_Ecel1_Crabp2_1|Chol_Ecel1_Sall4|Chol_Ecel1_Insrr|Chol_Ecel1_Gpr174|Chol_Ecel1_Gm7271
MC_14	Anterior hypothalamic MGE neurons	Inh_Lhx6_Serpinb1b_1|Inh_Lhx6_Nmu_4|Inh_Lhx6_Nmu_3|Inh_Lhx6_Nmu_2|Inh_Lhx6_Serpinb1b_2|Inh_Lhx6_Serpinb1b_3|Inh_Lhx8_Efhb_1|Inh_Lhx8_Efhb_2|Inh_Lhx6_Ntrk1|Inh_Lhx6_C1ql1|Inh_Lhx6_Nmu_1|Inh_Lhx6_Ccdc172_2|Inh_Lhx6_Ccdc172_1
MC_15	Hypothalamic and pallidal neurons	Ex_Lhx5_Bmp3|Ex_Samd3_Brs3|Ex_Samd3_Atp10b|Ex_Samd3_Npsr1_2|Ex_Samd3_Npsr1_1|Ex_Samd3_Egflam|Ex_Samd3_Slc38a11_1|Ex_Skor1_Slc5a7_1|Ex_Skor1_Ucn3|Ex_Skor1_Slc5a7_2|Ex_Skor1_Galr1|Ex_Skor1_Pon2_3|Ex_Skor1_Pon2_4|Ex_Skor1_Chodl|Ex_Lhx2_Il31ra_2|Ex_Lhx2_Il31ra_1|Ex_Skor1_Kdr_2|Ex_Skor1_Kdr_1|Ex_Skor1_Il31ra_2|Ex_Skor1_Pon2_1|Ex_Skor1_Daam2_Cnga3|Ex_Skor1_Kdr_3|Ex_Skor1_Calr4|Ex_Skor1_Kdr_4|Ex_Skor1_P…
MC_16	Septal neurons	Inh_Sall3_Bmper_2|Inh_Sall3_Bmper_1|Inh_Sall3_Ndnf_2|Inh_Sall3_Ndnf_1|Inh_Sall3_Ndnf_5|Inh_Sall3_Ndnf_3|Inh_Sall3_Trhr_1|Inh_Sall3_Ndnf_4|Inh_Sall3_Trhr_5|Inh_Sall3_Ecrg4|Inh_Sall3_Trhr_2|Inh_Sall3_Trhr_4|Inh_Sall3_Prss23|Inh_Sall3_Chrne|Inh_Sall3_Cytip_3|Inh_Sall3_Cytip_2|Inh_Sall3_Sp8|Inh_Sall3_Cytip_1|Inh_Otx2_Myo5b_1|Inh_Otx2_Gm45194|Inh_Six3_Myo5b|Inh_Otx2_Myo5b_2|Inh_Otx2_Myo5b_3|Inh_Sp8_Mc…
MC_17	Septal and hypothalamic neurons	Inh_Ecel1_Pon3|Inh_Ecel1_Asb4_2|Inh_Ecel1_Asb4_3|Inh_Ecel1_Asb4_1|Inh_Ecel1_Crhr2|Inh_Otx2_Prdm16_1|Inh_Otx2_Prdm16_3|Inh_Ecel1_Sytl4_1|Inh_Ecel1_Sytl4_2|Inh_Ecel1_Myo1h_2|Inh_Ecel1_Myo1h_1|Inh_Sp8_Ctsc_4|Inh_Clic4_Ano3_1|Inh_Sp8_Ctsc_1|Inh_Clic4_Ano3_2|Inh_Sp8_Ctsc_2|Inh_Sp8_Ctsc_3|Inh_Clic4_Ano3_4|Inh_Clic4_Ano3_3|Inh_Otx2_Prdm16_2|Inh_Otx2_Prdm16_4
MC_18	Septal and hypothalamic neurons	Inh_Nkx2-1_Asb|Inh_Nkx2-1_Sytl4_2|Inh_Nkx2-1_Sytl4_1
MC_19	Septal and hypothalamic neurons	Inh_Sp8_Shisa8|Inh_Pax6_Egfr_2|Inh_Pax6_Egfr_1|Inh_Pax6_Fbln2_2|Inh_Pax6_Fbln2_1|Inh_Pax6_Eya4_1|Inh_Pax6_Gpr39_3|Inh_Pax6_Gpr39_2|Inh_Pax6_Gpr39_1|Inh_Pax6_Eya4_4|Inh_Pax6_Eya4_3|Inh_Pax6_Eya4_2|Inh_Sp8_Grhl3
MC_20	MGE PV interneurons, likely chandelier	Inh_Lhx6_Cox6a2_Nxph2_1|Inh_Lhx6_Cox6a2_Nxph2_2|Inh_Lhx6_Vipr2|Inh_Lhx6_Car8_8|Inh_Lhx6_Car8_2|Inh_Lhx6_Car8_4|Inh_Lhx6_Lamp5_Hcrtr2|Inh_Lhx6_Car8_1|Inh_Lhx6_Car8_5|Inh_Lhx6_Car8_6|Inh_Lhx6_Car8_3|Inh_Lhx6_Car8_7
MC_21	MGE SST interneurons of isocortex, amygdala, and hippocampus	Inh_Lhx6_Sst_Ctsc_7|Inh_Lhx6_Sst_Ctsc_9|Inh_Lhx6_Sst_Ctsc_8|Inh_Lhx6_Sst_Edaradd|Inh_Lhx6_Sst_A730009L09Rik_Kcnh8|Inh_Lhx6_Sst_A730009L09Rik_Igf1|Inh_Lhx6_Sst_Ctsc_1|Inh_Lhx6_Sst_Itgad|Inh_Lhx6_Sst_Prok2
MC_22	MGE SST interneurons of hippocampus	Inh_Lhx6_Cox6a2_Rxfp3|Inh_Lhx6_Cox6a2_Postn|Inh_Lhx6_Sst_Ctsc_3|Inh_Lhx6_Sst_Ctsc_5|Inh_Lhx6_Sst_Ctsc_2|Inh_Lhx6_Sst_Ctsc_6|Inh_Lhx6_Sst_Ctsc_4|Inh_Lhx6_Sst_Col6a5_2|Inh_Lhx6_Sst_Col6a5_1|Inh_Lhx6_Sst_Col6a5_3|Inh_Lhx6_Sst_Crh_Nnmt_2|Inh_Lhx6_Sst_Crh_Nnmt_3|Inh_Lhx6_Sst_Crh_Nnmt_1|Inh_Lhx6_Sst_Crh_Nnmt_4|Inh_Lhx6_Sst_Col6a5_6|Inh_Lhx6_Sst_Col6a5_4|Inh_Lhx6_Cxcr4_8|Inh_Lhx6_Cxcr4_6|Inh_Lhx6_Cxcr4_…
MC_23	MGE SST interneurons of isocortex, amygdala, and hippocampus	Inh_Lhx6_Sst_Ccna1_3|Inh_Lhx6_Sst_Ccna1_2|Inh_Lhx6_Sst_Ccna1_1|Inh_Lhx6_Sst_Npffr1_Rgs6|Inh_Lhx6_Sst_Npffr1_Pcsk6|Inh_Lhx6_Sst_Layn|Inh_Lhx6_Sst_Ffar4|Inh_Lhx6_Sst_AW551984|Inh_Lhx6_Sst_Crhr2_Stac|Inh_Lhx6_Sst_Hpse|Inh_Lhx6_Sst_Crhr2_Fillip1|Inh_Lhx6_Sst_Crh_Baiap3|Inh_Lhx6_Sst_Crh_Shisa9|Inh_Lhx6_Sst_Crh_Pdzrn3|Inh_Lhx6_Sst_Crh_Tac2|Inh_Lhx6_Sst_Etv1_Pdyn|Inh_Lhx6_Sst_Etv1_Ldb2|Inh_Lhx6_Sst_Myh13
MC_24	MGE PV isocortical interneurons	Inh_Lhx6_Pvalb_Tac1
MC_25	MGE interneurons of isocortex, tyrosine hydroxylase expressing	Inh_Lhx6_Sst_Th_Ephb1|Inh_Lhx6_Sst_Th_Elfn1
MC_26	CGE interneurons	Inh_Htr3a_Pdzph1_1|Inh_Htr3a_Pdzph1_4|Inh_Htr3a_Pdzph1_2|Inh_Htr3a_Pdzph1_3|Inh_Htr3a_Bmp3_2|Inh_Htr3a_Bmp3_1|Inh_Htr3a_Bmp3_3|Inh_Htr3a_Grpr_2|Inh_Htr3a_Grpr_3|Inh_Htr3a_Nxph3|Inh_Htr3a_Tcim_2|Inh_Htr3a_Tcim_1|Inh_Htr3a_Nr2e1_2|Inh_Htr3a_Nr2e1_1|Inh_Vip_Glp1r_Egfr|Inh_Vip_Glp1r_Kcnh5|Inh_Vip_Crh_1|Inh_Vip_Grpr|Inh_Htr3a_Cxcl14_2|Inh_Vip_Crh_2|Inh_Htr3a_Cxcl14_1
MC_27	CGE interneurons of isocortex and amygdala	Inh_Lamp5_Egln3_Tgfbi|Inh_Lamp5_Ndnf_Tgfbi|Inh_Lamp5_Ndnf_Tac2|Inh_Lamp5_Ndnf_Tac2_Htr2c|Inh_Sncg_Np2yr_Fos_2|Inh_Sncg_Np2yr_Whrn_2|Inh_Sncg_Ror1|Inh_Vip_Sncg_Tac2|Inh_Sncg_Np2yr_Whrn_1|Inh_Sncg_Np2yr_Fos_1|Inh_Vip_Sncg_Slit1|Inh_Sncg_Abcb5|Inh_Vip_Sncg_Yjefn3
MC_28	CGE interneurons of multiple telencephalic areas	Inh_Sncg_Calcb_3|Inh_Sncg_Calcb_5|Inh_Sncg_Sln_Plch2_2|Inh_Sncg_Sln_Plch2_1|Inh_Sncg_Slc17a8|Inh_Sncg_Sln_Npy|Inh_Sncg_Calcb_1|Inh_Sncg_Calcb_2|Inh_Sncg_Edn3|Inh_Vip_Crh_Sema5b
MC_29	CGE interneurons of hippocampus and insula	Inh_Htr3a_Ibsp_1|Inh_Htr3a_Ibsp_3|Inh_Htr3a_Ibsp_2|Inh_Htr3a_Ibsp_5|Inh_Sncg_Calcb_6|Inh_Sncg_Pvalb|Inh_Sncg_Calcb_7|Inh_Htr3a_Bmp3_6|Inh_Htr3a_Bmp3_5|Inh_Htr3a_Bmp3_4|Inh_Htr3a_Col5a2|Inh_Htr3a_Prok2|Inh_Htr3a_Pdzph1_5|Inh_Htr3a_Grpr_1|Inh_Htr3a_Ibsp_6|Inh_Vip_Slc17a8|Inh_Htr3a_Prom1_2|Inh_Htr3a_Prom1_1|Inh_Htr3a_Prom1_3|Inh_Htr3a_Prom1_4
MC_30	CGE isocortical interneurons, primarily layer 1	Inh_Vip_Drd2|Inh_Lamp5_Ndnf_Prom1|Inh_Lamp5_Ndnf_Adam12|Inh_Lamp5_Tnnt1_1|Inh_Lamp5_Tnnt1_2|Inh_Lamp5_Ndnf_Fmo1_1|Inh_Lamp5_Ndnf_Fmo1_2|Inh_Sp8_Abcb5|Inh_Sp8_Tgfbi|Inh_Sp8_Abcb5_Krt73|Inh_Sp8_Abcb5_Runx1t1
MC_31	Lower layer isocortical neurons	Ex_Fezf2_Col6a1_Gp139_Fos|Ex_Fezf2_Col6a1_Gpr139|Ex_Foxp2_Col5a1|Ex_Fezf2_Cknsr3|Ex_Fezf2_Cnksr3_C7|Ex_Fezf2_Cnksr3_Fos|Ex_Fezf2_Cnksr3_Areg|Ex_Fezf2_Urah_Alcam|Ex_Fezf2_Cpa6|Ex_Fezf2_Sebox|Ex_Foxp2_Col12a1_Ddo|Ex_Foxp2_Col12a1_Nxph1|Ex_Fezf2_Kit_Sostdc1|Ex_Fezf2_Urah_Shisa9_2|Ex_Fezf2_Urah_Shisa9_1|Ex_Fezf2_Urah_Sntb1|Ex_Fezf2_Urah_Shisa9_3|Ex_Fezf2_Pvalb_Pirt|Ex_Fezf2_Pvalb_Chn2|Ex_Fezf2_Hmga2_…
MC_32	Subicular neurons	Ex_Fezf2_Abca12|Ex_Fezf2_Kl_2|Ex_Fezf2_Kl_1|Ex_Vwc2l_Gli2|Ex_Fezf2_Pirt_Cadps2|Ex_Fezf2_Pirt_Gli2|Ex_Fezf2_Pirt_Stum|Ex_Rorb_Pirt_Fn1
MC_33	Layer 6 isocortical neurons	Ex_Rorb_Cobll1|Ex_Fezf2_Slc9a4|Ex_Fezf2_Slc9a4_Fos
MC_34	Layer 6 isocortical neurons	Ex_Nxph4_Kynu|Ex_Nxph4_Lman1l_Chrm2|Ex_Nxph4_Lman1l_Pdgfc|Ex_Nxph4_Ror1|Ex_Nxph4_Kcnj5|Ex_Nxph4_Moxd1_Htr2c|Ex_Nxph4_Moxd1_Igfbp4|Ex_Nxph4_Sema5a|Ex_Fezf2_Col6a1_Tg|Ex_Nxph4_Lman1l|Ex_Nxph4_Olfr110_Crhr1|Ex_Nxph4_Olfr110_Cplx3|Ex_Nxph4_Pmfbp1|Ex_Fezf2_Tmem255b_2|Ex_Fezf2_Tmem255b_1|Ex_Fezf2_Tmem255b_3
MC_35	Entorhinal and endopiriform neurons	Ex_Ccn2_Nmbr_1|Ex_Nxph4_Megf6|Ex_Nxph4_Nmbr|Ex_Cplx3_Samd9l|Ex_Nmbr_Cobll1|Ex_Ccn2_Nmbr_3|Ex_Ccn2_Nmbr_2|Ex_Ccn2_Nmbr_4|Ex_Ccn2_Prph
MC_36	Cortical neurons	Ex_Fezf2_C1qtnf7|Ex_Slc30a3_Otof_Dgkk_Grik3|Ex_Slc30a3_Otof_Dgkk_Ndst4|Ex_Fibcd1_Gpr101|Ex_Rorb_Hc_Sox6|Ex_Rorb_Acp7|Ex_Slc30a3_Scn5a|Ex_Slc30a3_Scn5a_Dcn|Ex_Rorb_Scn5a_Rxrg|Ex_Fezf2_Fibcd1_Fos_Tnn|Ex_Fezf2_Fibcd1_Fos_Sema3e|Ex_Fezf2_Il22|Ex_Fezf2_Klhl1|Ex_Fezf2_C1ql2|Ex_Fezf2_Egflam_Syt2|Ex_Fezf2_Egflam_Adamts10|Ex_Fezf2_Chrna6
MC_37	Upper layer isocortical neurons	Ex_Rorb_Fn1_Inhbb|Ex_Rorb_Cyp26b1|Ex_Rorb_Cbln1_Abca8a|Ex_Rorb_Cbln1_Susd5|Ex_Rorb_Hc_Pou6f2|Ex_Rorb_Scn5a
MC_38	Claustrum neurons	Ex_Sulf1_Drd2|Ex_Sulf1_Agtr1b|Ex_Sulf1_Agtr1b_Fos
MC_39	Upper layer isocortical neurons	Ex_Slc30a3_P2rx6|Ex_Rspo1_Fos|Ex_Rorb_Col8a1|Ex_Rorb_Col8a1_Cntnap4|Ex_Rorb_Endou_2|Ex_Rorb_Endou_1|Ex_Slc30a3_Otof|Ex_Rorb_Naa11_Gsg1l|Ex_Rorb_Col8a1_Scn7a|Ex_Rorb_Naaa11_Aldh1l1|Ex_Rorb_Adam33|Ex_Rorb_Tnnc1|Ex_Rorb_Rxfp2|Ex_Fezf2_Rgs16|Ex_Foxp2_Spsb1|Ex_Foxp2_Myzap
MC_40	Claustrum neurons	Ex_Oprk1_Col11a1
MC_41	Layer 6 cortical neurons	Ex_Dcn_Grik3|Ex_Rorb_Esr2_2|Ex_Rorb_Esr2_1|Ex_Rorb_Ovol2|Ex_Slc30a3_Smpdl3b|Ex_Slc30a3_Col6a1|Ex_Slc30a3_Sulf1_Aprk1|Ex_Rorb_Dnah14|Ex_Slc30a3_Tnfaip6_Fos|Ex_Fezf2_Spaar
MC_42	Entorhinal, insular, and piriform excitatory neurons	Ex_Slc30a3_Best3_4|Ex_Slc30a3_Clspn|Ex_Lef1_Gpr101|Ex_Slc30a3_Hnf4g|Ex_Slc30a3_Best3_3|Ex_Slc30a3_Best3_1|Ex_Slc30a3_Best3_2|Ex_Slc30a3_Capsl_Utrn|Ex_Slc30a3_Efemp1_Chn2|Ex_Slc30a3_Syndig1l|Ex_Slc30a3_Efemp1_Endou
MC_43	Upper layer excitatory neurons (primarily entorhinal and subicular)	Ex_Foxp2_Dsc3|Ex_Fn1_Cfap58|Ex_Slc30a3_Cfap58_Trhr|Ex_Slc30a3_Cfap58|Ex_Slc30a3_Sec14l3|Ex_Slc30a3_Trhr|Ex_Slc30a3_Gsta2_5|Ex_Slc30a3_Gsta2_4|Ex_Slc30a3_Gsta2_1|Ex_Slc30a3_Gsta2_6|Ex_Slc30a3_Cdc14a|Ex_Slc30a3_Gsta2_3|Ex_Slc30a3_Vit|Ex_Slc30a3_Gsta2_2
MC_44	Cortical and piriform upper layer neurons	Ex_Slc30a3_Shisa8_5|Ex_Slc30a3_Shisa8_3|Ex_Slc30a3_Shisa8_4|Ex_Slc30a3_Shisa8_6|Ex_Slc30a3_Shisa8_2|Ex_Slc30a3_Shisa8_1|Ex_Slc30a3_Shisa8_7|Ex_Slc30a3_Teddm3_6|Ex_Slc30a3_Teddm3_4|Ex_Slc30a3_Teddm3_3|Ex_Slc30a3_Teddm3_1|Ex_Slc30a3_Teddm3_2|Ex_Plcg2_Traf1_1|Ex_Plcg2_Traf1_2|Ex_Slc30a3_Teddm3_5|Ex_Plcg2_Ret_2|Ex_Plcg2_Ret_1|Ex_Foxp2_C130074G19Rik_3|Ex_Foxp2_C130074G19Rik_1|Ex_Foxp2_C130074G19Rik_2
MC_45	Subicular neurons	Ex_Fezf2_Nts|Ex_Fezf2_Slfn2
MC_46	Layer 5 cortical neurons	Ex_Fezf2_Cfap58_2|Ex_Fezf2_Cfap58_1|Ex_Fezf2_Dlk1_Meis2|Ex_Fezf2_Dlk1_Fos_1|Ex_Fezf2_Dlk1_A730049H05Rik|Ex_Fezf2_Dlk1_Fos_2|Ex_Fezf2_Dlk1_Grik1|Ex_Fezf2_Rab38_Vwc2l|Ex_Fezf2_Rab38_Met|Ex_Fezf2_Plscr4|Ex_Fezf2_Fn1_Mctp2|Ex_Fezf2_Fn1_Reln|Ex_Fezf2_Gpr101_4|Ex_Fezf2_Gpr101_1|Ex_Fezf2_Gpr101_2|Ex_Fezf2_Gpr101_3|Ex_Fezf2_Lhx9_2|Ex_Fezf2_Lhx9_1|Ex_Fezf2_Lhx9_3|Ex_Fezf2_Cdc25c_2|Ex_Fezf2_Cdc25c_1|Ex_Fez…
MC_47	Cortical upper layer excitatory neurons	Ex_Rorb_Fibcd1_Syt6_Lrmp|Ex_Rorb_Fibcd1_Syt6
MC_48	Hippocampal CA1 neurons	Ex_Fibcd1_Lefty1_Nell1|Ex_Fibcd1_Lefty1_Gpc3|Ex_Fibcd1_Slc9a4|Ex_Fibcd1_Tacr3_1|Ex_Fibcd1_Tacr3_4|Ex_Fibcd1_Tacr3_3|Ex_Fezf2_Fbln1|Ex_Fezf2_Cd36|Ex_Fibcd1_Psrc1_4|Ex_Fibcd1_Psrc1_5|Ex_Fezf2_Lrp2|Ex_Fibcd1_Psrc1_6|Ex_Crym_Chrna5|Ex_Fibcd1_Lefty1_3|Ex_Fibcd1_Lefty1_2|Ex_Fibcd1_Slc9a4_1|Ex_Fibcd1_Lefty1_1|Ex_Fibcd1_Psrc1_1|Ex_Fibcd1_Slc9a4_2|Ex_Fibcd1_Slc9a4_3|Ex_Fibcd1_Apela_Rab3b|Ex_Fibcd1_Apela_P…
MC_49	Layer 5 cortical neurons	Ex_Slc30a3_Ntn5_1|Ex_Slc30a3_Ntn5_2|Ex_Fezf2_Best3|Ex_Fezf2_Lipm
MC_50	Hippocampal CA3 neurons	Ex_Crym_Prrx1|Ex_Crym_Csf2rb2|Ex_Fibcd1_Tacr3_2|Ex_Crym_Mndal_3|Ex_Crym_Cldn22|Ex_Crym_Plagl1_1|Ex_Crym_Nuak2|Ex_Crym_Plagl1_2|Ex_Crym_Mndal_2|Ex_Crym_Mndal_1|Ex_Crym_Mndal_4|Ex_Crym_Odad2_3|Ex_Crym_Odad2_1|Ex_Crym_Odad2_2|Ex_Crym_Odad2_Fos|Ex_Crym_Rgs5
MC_51	Amygdalar neurons	Ex_Trabd2b_Slc30a3_Col13a1|Ex_Trabd2b_Slc30a3_Met|Ex_Slc30a3_Vgll3|Ex_Crym_Krt2|Ex_Trabd2b_Slc30a3_Mybpc1_Pla2g4e|Ex_Trabd2b_Slc30a3_Mybpc1|Ex_Trabd2b_Slc30a3_Vgll3|Ex_Fezf2_Vgll3|Ex_Ccn3_Slc30a3_Dcn_2|Ex_Ccn3_Fezf2_Vgll3_1|Ex_Trabd2b_Slc30a3_Serpinb8|Ex_Ccn3_Fezf2_Scin|Ex_Ccn3_Fezf2_Cd36|Ex_Ccn3_Fezf2_Mndal|Ex_Ccn3_Fezf2_Ptprc_1|Ex_Ccn3_Fezf2_Speer4a|Ex_Ccn3_Fezf2_Psrc1|Ex_Ccn3_Fezf2_Ptprc_2|Ex_…
MC_52	Amygdalar neurons	Ex_Lhx9_Mstn_Pld5|Ex_Lhx9_Mstn_Vxn|Ex_Fezf2_Hc|Ex_Trabd2b_Slc30a3_Bfsp2|Ex_Trabd2b_Slc30a3_Trh_2|Ex_Trabd2b_Slc30a3_Trh_1|Ex_Trabd2b_Slc30a3_Trh_3|Ex_Slc30a3_Galr1|Ex_Ccn3_Fezf2_Col6a3|Ex_Cyp26b1_Slc30a3_Ptprc_2|Ex_Cyp26b1_Slc30a3_Ptprc_3
MC_53	Piriform and amygdalar neurons	Ex_Trabd2b_Slc30a3_Atp8b1|Ex_Trabd2b_Slc30a3_Pdzrn3|Ex_Crym_Cxcl12
MC_54	Lateral olfactory tract and amygdalar neurons	Ex_Sim1_C1ql1|Ex_Sim1_Hkdc1_1|Ex_Sim1_A730009L09Rik|Ex_Neurod6_Creb3l1|Ex_Sim1_Hkdc1_2|Ex_Neurod6_E130114P18Rik|Ex_Cyp26b1_Slc30a3_Ptprc_1|Ex_Trabd2b_Slc30a3_Ednra_2|Ex_Trabd2b_Slc30a3_Ednra_1|Ex_Neurod6_Bfsp2|Ex_Cyp26b1_Slc30a3_Dkkl1_2|Ex_Cyp26b1_Slc30a3_Dkkl1_1|Ex_Sim1_Ccdc3|Ex_Neurod6_Wnt5a|Ex_Neurod6_Tgfbr2|Ex_Neurod6_Hgf|Ex_Pax6_Them7
MC_55	Olfactory area excitatory neurons	Ex_Abi3bp_Calcrl|Ex_Abi3bp_Hcrtr2|Ex_Rorb_Lcp1|Ex_Rorb_Cth|Ex_Rorb_E130114P18Rik_1|Ex_Abi3bp_Tfap2d|Ex_Rorb_E130114P18Rik_2|Ex_Rorb_E130114P18Rik_3|Ex_Abi3bp_Insyn2b|Ex_Slc30a3_Klhl14_Ndnf|Ex_Slc30a3_Klhl14|Ex_Abi3bp_Lrmp|Ex_Slc30a3_Ebf1_Scn5a|Ex_Slc30a3_Crlf1_1|Ex_Slc30a3_Crlf1_2|Ex_Abi3bp_Pnmt|Ex_Rorb_Ptpn20|Ex_Slc30a3_Lrmp_Il1rl2|Ex_Slc30a3_Lrmp_Il1rl2_Slc17a6|Ex_Slc30a3_Adrb2|Ex_Slc30a3_Ssmem…
MC_56	Cerebellar golgi neurons	Inh_Tfap2a_Chrdl2_1|Inh_Tfap2a_Scrg1_2|Inh_Tfap2a_Chrdl2_2|Inh_Tfap2a_Scrg1_1
MC_57	Inhibitory olfactory neurons	Inh_Usp43_Arhgap6|Inh_Usp43_Pvalb|Inh_Klhl14_Gpr101|Inh_Frm7_Kcns3|Inh_Frm7_Atp1b4|Inh_Lmo2_Chrna2_1|Inh_Lmo2_Chrna2_2|Inh_Lmo2_Dsg3|Inh_Lmo2_Dsg2_1|Inh_Frmd7_Calb1_1|Inh_Lmo2_Dsg2_2|Inh_Frm7_4930523C07Rik|Inh_Frm7_Epcam_1|Inh_Frm7_Epcam_2|Inh_Frm7_Otop1_1|Inh_Frm7_Otop1_2|Inh_Frm7_Otop1_3|Inh_Frmd7_Esr2_2|Inh_Tmem200a_Esr2|Inh_Frmd7_Zim1|Inh_Frmd7_Esr2_1|Inh_Frmd7_Tacr3|Inh_Frmd7_Esr2_3|Inh_Frmd…
MC_58	Inhibitory olfactory neurons	NG_Draxin_12|Inh_Sp8_Draxin|Inh_Prox1_Draxin|Inh_Vcan_St8sia2_5|Inh_Vcan_St8sia2_4|Inh_Vcan_St8sia2_1|Inh_Vcan_St8sia2_3|Inh_Vcan_St8sia2_2|Inh_Sel1l3_Zfp385c_3|Inh_Sel1l3_Zfp385c_2|Inh_Sel1l3_Zfp385c_1|Inh_Plpp4_Aox3_2|Inh_Plpp4_Fbln5|Inh_Plpp4_Ret|Inh_Plpp4_Aox3_4|Inh_Plpp4_Aox3_1|Inh_Plpp4_Aox3_6|Inh_Plpp4_Aox3_3|Inh_Plpp4_Aox3_5|Inh_Frmd7_Slc17a8|Inh_Frmd7_Hgf_1|Inh_Frmd7_Hgf_2|Inh_Frmd7_Hgf_…
MC_59	Immature olfactory bulb neurons	NG_Draxin_2|NG_Draxin_1|NG_Draxin_3|NG_Draxin_5|NG_Draxin_4|NG_Draxin_7|NG_Draxin_6|NG_Draxin_8|NG_Draxin_11|NG_Draxin_9|NG_Draxin_10|Astro_Fabp7_Siah3
MC_60	Brainstem neurons	Ex_Lmx1b_Adam33_2|Ex_Lmx1b_Adam33_1
MC_61	Medium spiny neurons of striatum, pallidum, and amygdala	Inh_Ppp1r1b_Drd1_Pkib|Inh_Isl1_Drd1_Folh1_2|Inh_Isl1_Drd1_Folh1_1|Inh_Ppp1r1b_Drd1_Zp3r_1|Inh_Ppp1r1b_Drd1_Zp3r_4|Inh_Ppp1r1b_Drd1_Zp3r_3|Inh_Ppp1r1b_Drd1_Zp3r_2|Inh_Ppp1r1b_Drd2_Sema5d_1|Inh_Ppp1r1b_Drd2_Prima1|Inh_Ppp1r1b_Drd1_Prima1|Inh_Ppp1r1b_Drd1_Pde1a|Inh_Ppp1r1b_Drd2_Ddit4l_1|Inh_Ppp1r1b_Drd2_Sphkap_1|Inh_Ppp1r1b_Drd2_Ddit4l_2|Inh_Ppp1r1b_Drd2_Ddit4l_3|Inh_Ppp1r1b_Drd2_Fst|Inh_Ppp1r1b_Drd…
MC_62	Astrocytes	Astro_Fabp7_Wt1|Astro_Agt_Sntg1|Astro_Emid1_Cd38|Astro_Emid1_Gdf10|Astro_Fabp7_Hs3st3a1_2|Astro_Fabp7_Hs3st3a1_1|Astro_Ephb1_Gfap|Astro_Ephb1_Fzd2|Astro_Fabp7_Hs3st3a1_4|Astro_Fabp7_Hs3st3a1_3|Astro_Fabp7_Hs3st3a1_5
MC_63	Tanycytes	Tanycyte_Rax_Fndc3c1_2|Tanycyte_Rax_Ccdc170|Tanycyte_Rax_Fndc3c1_1
MC_64	Ependymal cells	Ependymal_Tmem212_Sbpl|Ependymal_Tmem212_Tfr2|Ependymal_Tmem212_1700012P22Rik|Ependymal_Tmem212_1700012P22Rik_Sntn|Ependymal_Tmem212_Cuzd1|Ependymal_Tmem212_Dnase2b|Ependymal_Tmem212_Col6a5|Ependymal_Tmem212_Rspo2|Ependymal_Tmem212_Lgi1|Ependymal_Tmem212_Krt15|Ependymal_Tmem212_Ttr
MC_65	Oligodendrocyte progenitors	OPC_Cspg5
MC_66	Oligodendrcytes	Oligo_Klk6_1|Oligo_Klk6_2|Oligo_Opalin_Enpp6_2|Oligo_Opalin_Enpp6_1|Oligo_Opalin_Synpr
MC_67	Macrophages	Macro_Mrc1_Cd209a|Macro_Mrc1_Ms4a4a|Macro_Mrc1_H2-Aa
MC_68	Microglia	Micro_Selplg_Siglech
MC_69	Endothelial cells	Endo_Flt1_Ssu2_3|Endo_Flt1_Cytl1|Endo_Flt1_Ssu2_1|Endo_Flt1_Ssu2_2|Endo_Flt1_Lrg1_5|Endo_Flt1_Lrg1_2|Endo_Flt1_Lrg1_4|Endo_Flt1_Lrg1_3|Endo_Flt1_Rgs5_Slc19a3_1|Endo_Flt1_Cysltr1_Slc19a3|Endo_Flt1_Lrg1_1|Endo_Flt1_Exoc3l2_1|Endo_Flt1_Exoc3l2_2
MC_70	Fibroblasts	Fibro_Eya2_Unc5c_3|Fibro_Eya2_Unc5c_1|Fibro_Eya2_Syt9_2|Fibro_Eya2_Syt9_1|Fibro_Eya2_Rspo2|Fibro_Eya2_Unc5c_4|Fibro_Eya2_Ccdc192_2|Fibro_Eya2_Ccdc192_1|Fibro_Eya2_Unc5c_2|Fibro_Eya2_Ccdc192_4|Fibro_Eya2_Ccdc192_5|Fibro_Eya2_Rbp4_4|Fibro_Eya2_Rbp4_5|Fibro_Eya2_Rbp4_1|Fibro_Eya2_Rbp4_2|Fibro_Eya2_Rbp4_3|Fibro_Eya2_Aox3|Fibro_Eya2_Srpx2|Fibro_Eya2_Sh3gl3|Fibro_Eya2_Ccdc192_3|Fibro_Vdr_Mmp13_w|Fibro_…
MC_71	Endothelial cells	Endo_Flt1_Actg2|Endo_Flt1_Acta2_Olfr558_3|Endo_Flt1_Acta2_Olfr558_2|Endo_Flt1_Acta2_Olfr558_1|Endo_Flt1_Kcnj8|Endo_Flt1_Kcnj8_Slc47a2_2|Endo_Flt1_Kcnj8_Slc47a2_1|Endo_Flt1_Kcnj8_Ccl19_1|Endo_Flt1_Kcnj8_Ccl19_2
MC_72	Triangular septal nucleus neurons	Ex_Ebf2_Postn|Ex_Sln_Pde1a|Ex_Sln_Sost_2|Ex_Sln_A730046J19Rik|Ex_Sln_Sost_1|Ex_Sln_Niban1|Ex_Ebf2_Niban1_1|Ex_Ebf2_Niban1_2|Ex_Ebf2_Iigp1_2|Ex_Ebf2_Iigp1_1
MC_73	Cholinergic neurons of cranial nuclei	Chol_Tbx20_Apol6|Chol_Tbx20_Car3|Chol_Tbx20_Plau|Chol_Tbx20_Casp12|Chol_Tbx20_A4galt_1|Chol_Lhx4_Lrrc52|Chol_Tbx20_Ucn|Chol_Tbx20_Gm7694_2|Chol_Tbx20_Edn3|Chol_Tbx20_Gm7694_1|Chol_Tbx20_A4galt_2|Chol_Isl2_Mnx1_1|Chol_Isl2_Il22ra1_3|Chol_Isl2_Il22ra1_1|Chol_Isl2_Il22ra1_2|Chol_Isl2_Cpb1|Chol_Isl2_Gata6_4|Chol_Isl2_Gata6_3|Chol_Isl2_1700017N19Rik_1|Chol_Isl2_1700017N19Rik_2|Chol_Isl2_Gata6_2|Chol_I…
MC_74	Midbrain neurons	Ex_Pax6_Cfap77_1|Ex_Pax6_Casp1
MC_75	Hypothalamic neurons, primarily superchiasmatic nucleus	Inh_Six6_Vipr2_10|Inh_Six6_Vipr2_11|Inh_Six6_Vipr2_6|Inh_Six6_Vipr2_2|Inh_Six6_Vipr2_3|Inh_Six6_Vipr2_1|Inh_Six6_Vipr2_4|Inh_Six6_Vipr2_5|Inh_Six6_Vipr2_9|Inh_Six6_Vipr2_8|Inh_Six6_Vipr2_7
MC_76	Brainstem neurons	Inh_Onecut3_Nox3|Inh_Irx4_Catspere1_5|Inh_Irx4_Catspere1_3|Inh_Irx4_Catspere1_1|Inh_Irx4_Catspere1_2|Inh_Irx4_Catspere1_4
MC_77	Hypothalamic neurons	Inh_Lhx1_Nkx2-4_2|Inh_Lhx1_Nkx2-4_3|Inh_Nkx2-2_Moxd1|Inh_Nkx2-2_Mafb_1|Inh_Nkx2-2_Mafb_2|Inh_Nkx2-2_Efhb_2|Inh_Nkx2-2_Efhb_1|Inh_Nkx2-2_Pnoc_1|Inh_Nkx2-2_Ppp1r17|Inh_Nkx2-2_Mafb_3|Inh_Nkx2-2_Pnoc_2|Inh_Nkx2-2_Gal|Inh_Nkx2-2_Gm16223_2|Inh_Nkx2-2_Gm16223_1|Inh_Lhx6_Tspo2|Inh_Lhx6_Nkx2-4_2|Inh_Lhx6_Nkx2-4_3|Inh_Lhx6_Nkx2-4_4|Inh_Lhx6_Nkx2-4_1|Inh_Lhx1_Nkx2-4_1|Inh_Lhx6_Trh_1|Inh_Lhx6_Trh_2
MC_78	Hypothalamic neurons	Inh_Tbx3_Bsx|Inh_Tbx3_Sox14|Inh_Meox2_Csta2|Inh_Meox2_Sox14|Inh_Sox14_Scgn|Inh_Meox2_Chodl|Inh_Sox14_Skor1
MC_79	Hypothalamic and pallidal neurons	Inh_Six3_Fezf1_1|Inh_Lhx8_Arhgef38_8|Inh_Lhx8_Arhgef38_6|Inh_Lhx8_Arhgef38_7|Inh_Lhx8_Arhgef38_5|Inh_Lhx8_Arhgef38_4|Inh_Lhx8_Arhgef38_2|Inh_Lhx8_Arhgef38_3|Inh_Lhx8_Arhgef38_1|Inh_Lhx8_Th_2|Inh_Lhx8_Th_1|Inh_Lhx8_Th_3|Inh_Lhx8_Pde11a_9|Inh_Lhx8_Pde11a_3|Inh_Lhx8_Pde11a_2|Inh_Lhx8_Pde11a_1|Inh_Lhx8_Pde11a_4|Inh_Lhx8_Pde11a_5|Inh_Lhx8_Pde11a_7|Inh_Lhx8_Pde11a_6|Inh_Lhx8_Pde11a_8|Inh_Lhx8_Nmu|Inh_L…
MC_80	Anterior hypothalamic neurons	Inh_Pax6_Pdgfd_3|Inh_Pax6_Pdgfd_1|Inh_Pax6_Pdgfd_2|Inh_Pax6_Nkx2-2_2|Inh_Pax6_Nkx2-2_1|Inh_Lhx1_Ikzf1|Inh_Lhx1_Erfl_1|Inh_Lhx1_Erfl_3|Inh_Lhx1_Erfl_2|Inh_Lhx1_Fgf5|Inh_Lhx1_Otx2_1|Inh_Dlx1_Six3|Inh_Dlx1_Foxd1_1|Inh_Pax6_Cdh23|Inh_Lhx1_Otx2_2|Inh_Pax6_Foxd1_2|Inh_Ecel1_Foxd1_2|Inh_Pax6_Foxd1_1|Inh_Ecel1_Foxd1_1|Inh_Lhx1_Hcrtr1|Inh_Lhx1_Nmbr_1|Inh_Lhx1_Nmbr_2|Inh_Dlx1_Foxd1_2|Inh_Ecel1_Foxd1_3
MC_81	Hypothalamic and pallidal neurons, primarily MPOA and BNST	Inh_Dlx1_Dock5_1|Inh_Dlx1_Dock5_2|Inh_Dlx1_Dnah5_2|Inh_Dlx1_Dnah5_1|Inh_Dlx1_Satb2_1|Inh_Dlx1_Col18a1|Inh_Dlx1_Satb2_2|Inh_Dlx1_Grhl3
MC_82	Anterior hypothalamic neurons	Ex_Nkx2-1_Pmch_2|Ex_Nkx2-1_Pmch_1
MC_83	Hypothalamic and pallidal neurons	Inh_Six3_Fap|Inh_Six3_Bnc2_1|Inh_Six3_Chodl_2|Inh_Six3_Dpp4_Pgm5|Inh_Six3_Pgm5|Inh_Six3_Aldh3b2_2|Inh_Six3_Serpinb1b_Sox3|Inh_Six3_Aldh3b2_1|Inh_Foxp4_Bnc2|Inh_Six3_Bnc2_2|Inh_Six3_Six6_2|Inh_Six3_Irs4_1|Inh_Six3_Tpbg|Inh_Tbx3_Crabp1|Inh_Six3_Six6_1
MC_84	Reticular thalamic neurons	Inh_Six3_Pvalb_Cplx3_1|Inh_Six3_Pvalb_Npy_3|Inh_Six3_Pvalb_Angpt1|Inh_Six3_Pvalb_Npy_2|Inh_Six3_Pvalb_Npy_1|Inh_Six3_Pvalb_Pdzrn4|Inh_Six3_Pvalb_Colq|Inh_Six3_Pvalb_Efemp1_1|Inh_Six3_Pvalb_Adamts14|Inh_Six3_Pvalb_Cplx3_2|Inh_Six3_Pvalb_Trpm8|Inh_Six3_Pvalb_Efemp1_2|Inh_Pax6_Pdgfd_4|Inh_Pax6_Pdgfd_5|Inh_Six3_Piezo2|Inh_Ecel1_Cd36_2|Inh_Ecel1_Col6a4_2|Inh_Ecel1_Cd36_1|Inh_Six3_Pvalb_Rxfp2_2|Inh_Ece…
MC_85	Hypothalamic neurons, primarily zona incerta	Inh_Pax6_Pou6f2_Pdgfd_3|Inh_Pax6_Pou6f2_Pdgfd_2|Inh_Pax7_Ngfr_Stc1|Inh_Pax6_Pou6f2_Pdgfd_1|Inh_Pax6_Lrrc38|Inh_Pax6_Pou6f2_Pdgfd_4|Inh_Pax6_Pou6f2_Pdgfd_5|Inh_Lhx1_Dlk1_3|Inh_Lhx1_Dlk1_2
MC_86	Midbrain neurons	Inh_Nkx2-2_Svep1_2|Inh_Nkx2-2_Svep1_1|Inh_Nkx2-2_Svep1|Inh_Nkx2-2_Cpa6_1|Inh_Nkx2-2_Cpa6_2|Inh_Nkx2-2_Prrxl1|Inh_Nkx2-2_Cd40_1|Inh_Nkx2-2_Sox14_1|Inh_Nkx2-2_Cd40_2|Inh_Nkx2-2_Tpm2_2|Inh_Nkx2-2_Tpm2_1|Inh_Nkx2-2_Sox14_3|Inh_Nkx2-2_Antxr2|Inh_Nkx2-2_Pdzk1ip1|Inh_Nkx2-2_Lcp1|Inh_Nkx2-2_Mc4r_1|Inh_Nkx2-2_Dact1|Inh_Six3_Dact1_2|Inh_Six3_Dact1_1|Inh_Nkx2-2_Bcam_1|Inh_Nkx2-2_Vip|Inh_Nkx2-2_Sox14_2|Inh_N…
MC_87	Bed nucleus neurons	Inh_Pde11a_Pgm5_6|Inh_Pde11a_Atp2c2_1|Inh_Pde11a_Pgm5_7|Inh_Pde11a_Atp2c2_2|Inh_Pde11a_Pgm5_5|Inh_Pde11a_Pgm5_1|Inh_Pde11a_Pgm5_2|Inh_Pde11a_Pgm5_4|Inh_Pde11a_Pgm5_3|Inh_Six3_Chodl_1|Inh_Ecel1_Chodl|Inh_Esr2_Avp_2|Inh_Esr2_Avp_1|Inh_Esr2_Pgm5|Inh_Esr2_Tac2_1|Inh_Esr2_Tac2_2
MC_88	Hypothalamic neurons, primarily arcuate	Inh_Tbx3_Serpina3n_2|Inh_Tbx3_Serpina3n_1|Inh_Tbx3_Fli1_1|Inh_Tbx3_Fli1_2|Inh_Tbx3_Scn11a|Inh_Six6_Th|CholInh_Ecel1_Ghrh_2|CholInh_Ecel1_Ghrh_1
MC_89	Tectal neurons	Inh_Dmbx1_Tacr3_1|Inh_Dmbx1_Hpse2_1|Inh_Dmbx1_Hpse2_3|Inh_Dmbx1_Hpse2_2|Inh_Dmbx1_Tacr3_2|Inh_Dmbx1_Tnnt1_2|Inh_Dmbx1_Tnnt1_1|Inh_Dmbx1_Car8|Inh_Dmbx1_Tacr3_3|Inh_Dmbx1_Gem_1|Inh_Dmbx1_Sox2_1|Inh_Dmbx1_Gem_2|Inh_Dmbx1_Sox2_2|Inh_Dmbx1_Gcnt4|Inh_Pax7_Tshr|Inh_Otx2_Mbnl3|Inh_Otx2_Pla2g5|Inh_Dmbx1_Rubcnl|Inh_Otx2_Samsn1_2|Inh_Otx2_Samsn1_1
MC_90	Midbrain neurons	Inh_Otx1_Nrtn_3|Inh_Otx1_Nrtn_2|Inh_Otx1_Acacb_1|Inh_Otx1_Acacb_2|Inh_Otx1_Ptgdr|Inh_Otx1_Acacb_3|Inh_Otx1_Acacb_4|Inh_Otx1_Maf_2|Inh_Otx1_Nrtn_1|Inh_Otx1_Maf_1|Inh_Otx1_Fmo1|Inh_Otx1_Pmfbp1_2|Inh_Otx1_Svs5_2|Inh_Otx1_Svs5_1|Inh_Otx1_Dkk1|Inh_Otx1_Igsf9|Inh_Otx1_Pax3|Inh_Otx1_Cd22|Inh_Otx1_Pmfbp1|Inh_Otx1_Pmfbp1_1|Inh_Pax3_Svs5_1|Inh_Pax3_Igfbpl1_1|Inh_Lhx1_Pax3_2|Inh_Lhx1_Pax3_1|Inh_Pax3_Igfbpl1…
MC_91	Hypothalamic and midbrain neurons, primarily subparafascicular area	Inh_Six3_Casr|Inh_Six3_6430628N08Rik|Inh_Six3_Nkx2-2_Sox2|Inh_Six3_Aox3_Sox2|Inh_Gata3_Nkx2-2_Cfap100_3|Inh_Gata3_Nkx2-2_Cfap100_2|Inh_Gata3_Nkx2-2_Cfap100_1|Inh_Gata3_Nkx2-2_Npy|Inh_Gata3_6430628N08Rik_1|Inh_Gata3_Nkx2-2_Clrn1|Inh_Six3_Nkx2-2_Yap1|Inh_Six3_Nkx2-2_Galnt15
MC_92	Tegmental neurons	Inh_Lhx1_Crhbp|Inh_Lhx1_Dach2_4|Inh_Lhx1_Acan|Inh_Lhx1_Corin|Inh_Lhx1_Sox14|Inh_Lhx1_Mc4r|Inh_Lhx1_Pnoc|Inh_Lhx1_Dach2_3|Inh_Lhx1_Dach2_2|Inh_Lhx1_Dach2_1|Inh_Lhx1_Kcnmb1|Inh_Lhx1_Npy|Inh_Lhx1_Lrrc38_1|Inh_Lhx1_Mecom_Otx1_1|Inh_Lhx1_Mecom_Otx1_2|Inh_Lhx1_Wnt5a_2|Inh_Lhx1_Wnt5a_3|Inh_Lhx1_Adamts5|Inh_Lhx1_Col8a1_Otx1|Inh_Lhx1_Wnt5a_1|Inh_Lhx1_Smoc2_2|Inh_Lhx1_Egflam_7|Inh_Lhx1_Smoc2_1|Inh_Lhx1_Col…
MC_93	Tegmental neurons, primarily interstitial nucleus of Cajal	Inh_Onecut3_Wnt16|Inh_Onecut3_Npb_1|Inh_Onecut3_Twist2|Inh_Onecut3_Npb_2|Inh_Onecut3_Svs5|Inh_Onecut3_Lsp1_2|Inh_Onecut3_Lsp1_1|Inh_Onecut3_Colq_1|Inh_Onecut3_Colq_2|Inh_Onecut3_Sox14|Inh_Onecut3_Colq_3|Inh_Six3_Nkx2-2|Inh_Gata3_Tll2_3|Inh_Gata3_Tll2_4|Inh_Emx2_Pirt_2|Inh_Emx2_Pirt_1|Inh_Emx2_Pirt_3
MC_94	Tegmental neurons	Inh_Nkx2-2_Tecrl_1|Inh_Nkx2-2_Npy_2|Inh_Nkx2-2_Nxph2|Inh_Nkx2-2_Npy_1|Inh_Nkx2-2_Npy_3|Inh_Six3_Rab3b|Inh_Nkx2-2_Rab3b_1|Inh_Otx1_Ppp1r3a|Inh_Six3_Agtr2|Inh_Otx1_Coch_1|Inh_Otx1_Dytn|Inh_Otx1_Coch_2|Inh_Otx1_Cd36_1|Inh_Lhx1_Lrrc38_2|Inh_Otx1_Cd36_2|Inh_Otx1_Cd36_3|Inh_Gata3_Pdlim3_1|Inh_Gata3_Pdlim3_2|Inh_Gata3_Tecrl_1|Inh_Gata3_Wnt16_2|Inh_Gata3_Nptx2_2|Inh_Gata3_Sox14_Olfr48|Inh_Gata3_Nptx2_1|I…
MC_95	Tectal neurons	Inh_Tfap2b_Tll2_1|Inh_Tfap2b_Tll2_4|Inh_Tfap2b_Tll2_2|Inh_Tfap2b_Igfbp6|Inh_Tfap2b_Tll2_3|Inh_Tfap2b_Cdh23_2|Inh_Tfap2b_Cdh23_1|Inh_Tfap2b_Zic4_Rxfp2|Inh_Emx2_Rxfp2|Inh_Pax7_Shisal2b|Inh_Pax7_Samd3|Inh_Pax7_Catspere1_2|Inh_Pax7_Zan|Inh_Pax7_Pawr|Inh_Pax7_Catspere1_1|Inh_Pax7_Rspo2|Inh_Pax7_Bmp5_1|Inh_Pax7_Bmp5_2|Inh_Pax7_Slc9a3|Inh_Tfap2b_Gata3_4|Inh_Tfap2b_Gata3_5|Inh_Tfap2b_Gata3_3|Inh_Tfap2b_G…
MC_96	Midbrain neurons	Inh_Tfap2b_Rxfp2|Inh_Tfap2b_Shisal2b_2|Inh_Tfap2b_Cyp39a1|Inh_Tfap2b_Adam33|Inh_Tfap2b_Shisal2b_1|Inh_Tfap2b_Kcnmb1_2|Inh_Tfap2b_Kcnmb1_1|Inh_Pax7_Qrfpr_3|Inh_Pax7_Qrfpr_2|Inh_Pax7_Qrfpr_4|Inh_Emx2_Tfap2a|Inh_Six3_Ofcc1_1|Inh_Six3_Ofcc1_2|Inh_Pax3_Zic1_1|Inh_Six3_Myocd|Inh_Pax3_Drd1|Inh_Tfap2b_Optc|Inh_Tfap2b_Pthlh|Inh_Gata3_Tnni3_4|Inh_Gata3_Tnni3_3|Inh_Gata3_Tnni3_2|Inh_Tfap2b_Dcn_2|Inh_Tfap2b_…
MC_97	Midbrain and pontine neurons	Inh_Pax7_Ikzf1|Inh_Pax7_Arhgap28_3|Inh_Pax7_Arhgap28_4|Inh_Pax7_Arhgap28_2|Inh_Pax7_Zic2|Inh_Pax7_Arhgap28_1|Inh_Pax3_Vmn1r207_12|Inh_Pax7_Vmn1r207_1|Inh_Pax7_Prss23|Inh_Pax7_Vmn1r207_2|Inh_Pax7_Hpse_4|Inh_Pax7_A730009L09Rik|Inh_Pax7_Hpse_3|Inh_Pax7_Aoah|Inh_Pax7_Hpse_1|Inh_Pax7_Hpse_2|Inh_Pax7_Stc1_1|Inh_Pax7_Stc1_2|Inh_Pax7_Gna14_2|Inh_Pax7_Gna14_1|Inh_Pou6f2_Mamdc2
MC_98	Midbrain neurons, primarily periaqueductal gray	Inh_Nkx2-2_Gata2_2|Inh_Nkx2-2_Ecel1_2|Inh_Nkx2-2_Ecel1_1|Inh_Nkx2-2_Il20ra|Inh_Skor2_Emx1_2|Inh_Nkx2-2_Gata2_1|Inh_Skor2_Emx1_3|Inh_Skor2_Emx1_1|Inh_Skor2_Emx1_4|Inh_Skor2_Lancl3|Inh_Nkx2-2_Gata2_9|Inh_Nkx2-2_Gata2_3|Inh_Nkx2-2_Gata2_5|Inh_Nkx2-2_Gata2_8|Inh_Nkx2-2_Gata2_7|Inh_Nkx2-2_Gata2_10|Inh_Nkx2-2_Gata2_4|Inh_Nkx2-2_Gata2_6|Inh_Nkx2-2_Tspo2_1|Inh_Nkx2-2_Trh_1|Inh_Nkx2-2_Trh_2|Inh_Nkx2-2_Tsp…
MC_99	Pontine and medullary neurons, primarily raphe	Inh_Foxp2_Kcnj2_2|Inh_Foxp2_Kcnj2_1|Inh_Pax2_Gm525|Inh_Pou3f1_Gm525|Inh_Pax5_Ikzf1|Inh_Pax2_Cckar|Inh_Pax2_Tecrl|Inh_Foxp2_Btc_4|Inh_Foxp2_Btc_3|Inh_Foxp2_Btc_2|Inh_Foxp2_Btc_1|Inh_Foxp2_Fst_2|Inh_Pou6f2_Fst|Inh_Pou6f2_Postn|Inh_Foxp2_Drd3_2|Inh_Foxp2_Drd3_1|Inh_Bhlhe22_Cdh23_2|Inh_Bhlhe22_Crh|Inh_Bhlhe22_Cdh23_1|Inh_Pax5_Erfl_3|Inh_Pax5_Erfl_4|Inh_Pax5_Erfl_1|Inh_Ebf3_Erfl|Inh_Pax8_Otp_1|Inh_Pax…
MC_100	Midbrain neurons	Ex_Nkx6-1_Sox14|Inh_Sox1_Pou3f1|Inh_Irx3_Sox14|Inh_Sox1_Sostdc1|Inh_Pax5_Trh_L3mbtl4|Inh_Pax5_Sox1|Inh_Sox1_Cd40|Inh_Sox2_Bves_3|Inh_Sox2_Ikzf1_1|Inh_Sox2_Bves_1|Inh_Sox2_Bves_2|Inh_Sox2_Ikzf1_3|Inh_Sox2_Ikzf1_8|Inh_Sox2_Ikzf1_7|Inh_Sox2_Ikzf1_2|Inh_Sox2_Ikzf1_6|Inh_Pax5_Cdh23_Ikzf1|Inh_Sox2_Ikzf1_5|Inh_Sox2_Ikzf1_4|Inh_Irx3_Hmcn1|Inh_Otx1_Calcr|Inh_Pax5_Oxtr|Inh_Pax5_Pgr15l_1|Inh_Pax5_Myof|Inh_P…
MC_101	Midbrain neurons	Inh_Otx2_Bmp4_2|Inh_Otx2_Bmp4_1|Inh_Otx2_Pcp2|Inh_Otx2_Bmp4_4|Inh_Otx2_Bmp4_3|Inh_Otx2_Tnni3_2|Inh_Otx2_Ntrk1_2|Inh_Otx2_Ntrk1_1|Inh_Otx2_Tnni3_1|Inh_Otx2_Scgn|Inh_Otx2_Gabrr2_1|Inh_Otx2_Gabrr2_2|Inh_Otx2_Tnnt1_1|Inh_Otx2_Cav1|Inh_Otx2_Tnnt1_2|Inh_Otx2_Vgll3
MC_102	Midbrain neurons	Inh_Six3_Svs5|Inh_Six3_Fgf15|Inh_Six3_Arid3c|Inh_Six3_Sox21|Inh_Six3_Ano1_2|Inh_Six3_Pamr1_1|Inh_Six3_Ano1_1|Inh_Six3_Ano1_3|Inh_Six3_Pamr1_2|Inh_Sox14_Plac9a|Inh_Six3_Ccdc68_1|Inh_Pax5_Met|Inh_Six3_Fgf16|Inh_Six3_Ccdc68_2
MC_103	Midbrain neurons	Inh_Six3_Sox2_3|Inh_Six3_Sox2_2|Inh_Gata3_Lrrc38|Inh_Six3_Lrrc38_2|Inh_Six3_Lrrc38_1|Inh_Six3_Sox2_11|Inh_Six3_Sox2_10|Inh_Six3_Ikzf1_2|Inh_Six3_Ikzf1_1|Inh_Six3_Ikzf1_3|Inh_Six3_Sox2_8|Inh_Emx2_Qrfprl|Inh_Six3_Sox2_7|Inh_Six3_Sox2_6|Inh_Six3_Sox2_4|Inh_Six3_Sox2_5|Inh_Six3_Sox2_9|Inh_Six3_Smad6_2|Inh_Six3_Smad6_1|Inh_Six3_Dio2|Inh_Six3_Cdh3|Inh_Six3_Sox2_1|Inh_Six3_Cela1_2|Inh_Six3_Cela1_1|Inh_S…
MC_104	Midbrain neurons	Inh_Six3_Vmn1r209|Inh_Six3_Pnliprp2_2|Inh_Six3_Pnliprp2_4|Inh_Six3_Pnliprp2_1|Inh_Six3_Pnliprp2_3|Inh_Six3_Cdc42ep5|Inh_Six3_Bmp3_Ano1_1|Inh_Six3_Bmp3_Ano1_2|Inh_Six3_Bmp3_Ano1_3|Inh_Pax5_Rab38_5|Inh_Pax5_Rab38_4|Inh_Six3_Dpy19l2_1|Inh_Six3_Dpy19l2_2|Inh_Six3_Dpy19l2_3|Inh_Six3_Dpy19l2_4|Inh_Pax5_Niban1|Inh_Pax5_Rab38_2|Inh_Pax5_Rab38_1|Inh_Pax5_Rab38_3|Inh_Pax5_Vwa7_1|Inh_Pax5_Vwa7_2
MC_105	Midbrain neurons	Inh_Six3_Tmem45b|Inh_Six3_Gchfr_3|Inh_Six3_Gchfr_1|Inh_Six3_Gchfr_2|Inh_Six3_Fgf17_1|Inh_Six3_Dpy19l2_5|Inh_Six3_Cd40|Inh_Six3_Fgf17_2|Inh_Pax5_Tmem176b_5|Inh_Pax5_Tmem176b_4|Inh_Six3_Tmem215_2|Inh_Six3_Drd3_1|Inh_Six3_Drd3_2|Inh_Six3_Tmem215_1|Inh_Six3_Enpep|Inh_Six3_Drd3_3|Inh_Six3_Frem2|Inh_Six3_Krt18|Inh_Six3_Ptger3_2|Inh_Onecut3_Otx1|Inh_Six3_Ptger3_1
MC_106	Midbrain neurons, primarily reticulata	Inh_Six3_Met_1|Inh_Six3_Met_4|Inh_Six3_Met_3|Inh_Six3_Met_2|Inh_Six3_9130008F23Rik|Inh_Six3_Colq_1|Inh_Six3_Colq_3|Inh_Six3_Colq_2
MC_107	Pontine and medullary neurons	Ex_Onecut3_Pax7|Inh_Gata3_Otx1_Pdlim3_3|Inh_Gata3_Lrat|Inh_Gata3_Pdlim3_5|Inh_Gata3_Gsc2_3|Inh_Gata3_Gsc2_2|Inh_Gata3_Gsc2_1|Inh_Gata3_Frem2|Inh_Gata3_Pdlim3_4|Inh_Gata3_Otx1_Pdlim3_2|Inh_Gata3_Otx1_Pdlim3_1|Inh_Gata3_Gsc2_4|Inh_Otx2_Gsc2_1|Inh_Otx2_Gsc2_2|Inh_Otx1_Sox14_3|Inh_Otx1_Sox14|Inh_Otx1_Sox14_2|Inh_Otx1_Sox14_1
MC_108	Pontine and medullary neurons	Inh_Ebf2_Stc1_3|Inh_Ebf2_Stc1_2|Inh_Ebf2_Stc1_1|Inh_Ebf2_Chrna5_2|Inh_Ebf2_Chrna5_1|Inh_Sox6_Chrna2|Inh_Sox6_Postn_3|Inh_Sox6_Postn_2|Inh_Sox6_Postn_1|Inh_Pax3_Chrna5_1|Inh_Sox6_Chrna5_2|Inh_Sox6_Chrna5_1|Inh_Pax3_Chrna5_2|Inh_Pax3_Vmn1r207_11|Inh_Pax3_Vmn1r207_8|Inh_Pax3_Vmn1r207_9|Inh_Pax3_Vmn1r207_10|Inh_Pax3_Vmn1r207_2|Inh_Pax3_Vmn1r207_1|Inh_Pax3_Vmn1r207_7|Inh_Pax3_Vmn1r207_6|Inh_Pax3_Vmn1r…
MC_109	Raphe serotoneregic and excitatory neurons	SerEx_Fev_Tecrl|SerEx_Fev_Cwh43|Ser_Fev_Oas1e|Ser_Fev_Siglec15|Ser_Fev_Wfdc12|Ser_Fev_Pth2r|SerEx_Fev_Crhr2_4|SerEx_Fev_Crhr2_2|SerEx_Fev_Crhr2_3|SerEx_Fev_Crhr2_1|SerInh_Fev_Fbxw28|Ser_Fev_Samd9l|Ex_Fev_9130008F23Rik|SerEx_Fev_9130008F23Rik|Ex_Fev_Sln|SerEx_Fev_A2m|Ex_Fev_Kif18b|Ex_Gata3_Slc17a8_2|Ex_Gata3_Slc17a8_1|Ex_Lmx1b_Hmx2_1|Ex_Lmx1b_Hmx2_2|Ex_Lmx1b_Hmx2_3|Ex_Lmx1b_Tll2_1|SerEx_Gata3_Fev_…
MC_110	Raphe serotonergic and inhibitory neurons	SerEx_Nkx6-1_Trh_2|SerEx_Nkx6-1_Trh_3|SerEx_Nkx6-1_Trh_4|Ser_Nkx6-1_Trh|SerEx_Nkx6-1_Trh_1|SerInh_Fev_Itgb6_2|Inh_Gata3_Nkx2-2_1|SerInh_Fev_Itgb6_1|Ser_Fev_Chodl|Inh_Gata3_Nkx2-2_2|SerInh_Fev_Nkx2-2|Ex_Gata3_Cwh43|Ex_Gata3_Drd3|Ex_Gata3_Slc17a8_3
MC_111	Pontine and medullary neurons	Inh_Dlk1_Apbb1ip_2|Inh_Dlk1_Apbb1ip_1|Inh_Dlk1_Asb4_1|Inh_Dlk1_Olfr48|Inh_Dlk1_Galr1|Inh_Hoxb5_Tal1|Inh_Gata3_Arid3c|Inh_Gata3_Tnc_1|Inh_Gata3_Tnc_2|Inh_Gata3_Msx1_1|Inh_Gata3_Msx1_3|Inh_Gata3_Msx1_4|Inh_Gata3_Msx1_2
MC_112	Midbrain and pontine neurons	Inh_Gata3_Aldh1a2|Inh_Gata3_Tnnt1_2|Inh_Gata3_Tnnt1_1|Inh_Gata3_Tnnt1_3|Inh_Gata3_Tnnt1_4|Inh_Foxp2_Sox2_3|Inh_Foxp2_Sox2_1|Inh_Foxp2_Sox2_2|Inh_Gata3_Sox14_1|Inh_Gata3_Sox14_2|Inh_Gata3_Sox14_3|Inh_Gata3_Tll2_2|Inh_Gata3_Tll2_1|Inh_Sox1_Sp9_6|Inh_Sox1_Sp9_5|Inh_Sox1_Igfbp2_2|Inh_Sox1_Igfbp2_1|Inh_Sox1_Mrgpra2b|Inh_Sox1_Sp9_1|Inh_Sox1_Sp9_3|Inh_Sox1_Sp9_4|Inh_Sox1_Sp9_2|Inh_Sox1_Chrna5|Inh_Gata3_…
MC_113	Pontine neurons, primarily nucleus incertus (PMID 34239421)	Inh_Gata3_Rln3_1|Inh_Gata3_Rln3_4|Inh_Gata3_Rln3_3|Inh_Gata3_Rln3_2|Inh_Gata3_Areg_2|Inh_Gata3_Npffr1_Ntsr1|Inh_Gata3_Areg_1|Inh_Gata3_Chrna5
MC_114	Red nucleus neurons	Ex_Foxb1_Moxd1|Ex_Pou4f1_Alpk1_3|Ex_Pou4f1_Alpk1_2|Ex_Pou4f1_Alpk1_1|Ex_Pou4f1_Alpk1_4|Ex_Gata3_Tgm6_2|Ex_Gata3_Svs5
MC_115	Brainstem neurons	Inh_Pax2_Chrna6_3|Inh_Pax2_Chrna6_1|Inh_Pax2_Chrna6_2|Inh_Foxl3_Klc3|Inh_Irx4_Vip|Inh_Foxl3_Qrfpr|Inh_Foxl3_Apela|Inh_Foxl3_Fam83b
MC_116	Pontine and medullary neurons	Ex_Tcf7l2_Kif26a_2|Ex_Tcf7l2_Crym|Ex_Tcf7l2_Kif26a_1
MC_117	Pontine and medullary neurons	Inh_Pax2_Ceacam10|Inh_Pax2_Mmp2|Inh_Pax2_Erg|Inh_Pax2_Apela|Inh_Pax2_Gm21188|Inh_Pax2_Hmcn1|Inh_Pax2_Gli2_1|Inh_Pax2_Brs3|Inh_Pax2_Gli2_2|Inh_Pax2_Kcnj5|Inh_Bhlhe22_Chrna2|Inh_Pax5_Gdf10_1|Inh_Pax5_Gdf10_2|Inh_Pax5_Olig3_2|Inh_Pax5_Olig3_1
MC_118	Dorsal cochlear nuclei interneurons	Inh_Tfap2a_Nxf7|Inh_Tfap2a_Slc6a12|Inh_Tfap2a_Pthlh_4|Inh_Tfap2a_Prkcd|Inh_Tfap2a_Frem2
MC_119	Cerebellar interneurons (MLI, PLI)	Inh_Tfap2a_Pthlh_3|Inh_Tfap2a_Pthlh_2|Inh_Tfap2a_Aldh1a3|Inh_Tfap2a_Cdh1|Inh_Tfap2a_Pthlh_1|Inh_Zeb2_Clec10a|Inh_Tfap2a_Sla
MC_120	Pontine and medullary neurons	Inh_Hoxa5_Galr1_1|Inh_Hoxa5_Galr1_3|Inh_Hoxa5_Galr1_2|Inh_Hoxa5_Dmkn|Inh_Lmo7_Fbln1_2|Inh_Lmo7_Fbln1_1|Inh_Lmo7_Fbln1_3|Inh_Pou6f2_Pi15_2|Inh_Pou6f2_Pi15_1|Inh_Pou6f2_Pi15_3|Inh_Pax2_Fst_1|Inh_Pax2_Fst_2|Inh_Pou6f2_Lamp3_2|Inh_Pou6f2_Lamp3_1|Inh_Pax2_Bmp3_2|Inh_Pax2_Fst_3
MC_121	Pontine and medullary neurons	Inh_Pax2_Lrp2|Inh_Pax2_Bmp3_1|Inh_Pax2_Dnase1l3|Inh_Pax2_Sostdc1|Inh_Pax2_Irx4|Inh_Pax2_Trh_1|Inh_Nkx6-1_Ikzf1|Inh_Pax2_Trh_2|Inh_Pax2_Cd40|Inh_Pax2_Chrnb3|Inh_Pax2_Igfbpl1_2|Inh_Pax2_Igfbpl1_1|Inh_Pax2_Irx4_1|Inh_Pax2_Irx4_2
MC_122	Pontine and medullary neurons	CholInh_Pax8_Psd4|CholInh_Pax8_Tnnt2|Inh_Pax8_Psd4|Inh_Pax8_Tnnt2|Inh_Pax8_Asb4|CholInh_Pax8_Chodl|Inh_Pax8_Sox6_1|Inh_Pax8_Sox6_2|Inh_Pax8_Sox6_3|Inh_Hoxa5_Bfsp2_1|Inh_Hoxa5_Bfsp2_2|Ex_Hoxb8_Aldh1a2_2|Ex_Hoxb8_Aldh1a2_1|Inh_Sp8_Vip_2|Inh_Sp8_Vip_1|Inh_Sp8_Egfr
MC_123	Pontine and medullary neurons	Inh_Gata3_Ucn3|Inh_Gata3_Tnmd|Inh_Gata3_Wnt16_1|Inh_Gata3_Il23r|Inh_Gata3_Cd200r1_3|Inh_Gata3_Cd200r1_2|Inh_Gata3_Cd200r1_1|Inh_Gata3_Mmrn1_1|Inh_Gata3_Cd200r1_4|Inh_Gata3_Klf4|Inh_Gata3_Gm11639_2|Inh_Gata3_Gm11639_1|Inh_Gata3_Gda_2|Inh_Gata3_Nptx2|Inh_Gata3_Olfr48_3|Inh_Gata3_Mmrn1_2|Inh_Gata3_Mbl2_1|Inh_Gata3_Prdm6|Inh_Gata3_Cd200r1|Inh_Gata3_Mbl2_3|Inh_Gata3_Sall1_9|Inh_Gata3_Sall1_5|Inh_Gata3…
MC_124	Pontine and medullary neurons	Inh_Fzd6_Kcnk5|Inh_Pax8_Sfrp1_5|Inh_Sox6_Cdkn1c|Inh_Pax8_Sfrp1_3|Inh_Pax8_Sfrp1_1|Inh_Pax8_Sfrp1_4|Inh_Pax8_Sfrp1_6|Inh_Pax8_Sfrp1_2|Inh_Pax2_A730046J19Rik_2|Inh_Pax2_Ptgfr|Inh_Pax2_A730046J19Rik_1|Inh_Pax2_Irak3_1|Inh_Pax2_Irak3_2|Inh_Pax8_Ngfr_1|Inh_Pax8_Ngfr_2|Inh_Pax2_Cela1|Inh_Pax2_Otp_5|Inh_Pax2_Nr2e3|Inh_Pax2_Gulo|Inh_Pax8_Ngfr_3|Inh_Irx5_Shisal2b_3|Inh_Irx5_Sall1|Inh_Irx5_Shisal2b_2|Inh_I…
MC_125	Pontine and medullary neurons	Inh_Pax2_Nkx6-1_1|Inh_Tcf7l2_Ctxn3_2|Inh_Tcf7l2_Hpse2|Inh_Tcf7l2_Ctxn3_1|Inh_Tcf7l2_Clec2d|Inh_Pax2_Sycp2l_2|Inh_Pax2_Sycp2l_1|Inh_Pax2_Hmga2_1|Inh_Pax2_Hmga2_2|Inh_Pax2_Npr3|Inh_Pax2_Crh_2|Inh_Pax2_Twist2|Inh_Pax2_Tgm6_1|Inh_Pax2_Tgm6_2|Inh_Pax2_Tgm6_3|Inh_Pax2_Tnnt2|Inh_Pax8_Met_Qrfpr|Inh_Pax8_Mup6_Qrfpr|Inh_Pax8_Pnoc|Inh_Pax8_Col6a3|Inh_Dmbx1_Slitrk6_1|Inh_Dmbx1_Irak3_2|Inh_Dmbx1_Irak3_1|Inh_D…
MC_126	Pontine and medullary neurons	Inh_Dmbx1_Mab21l3_1|Inh_Dmbx1_Mab21l3_2|Inh_Dmbx1_Gpx6|Inh_Dmbx1_Wnt7b_2|Inh_Hoxb5_Esr2_2|Inh_Hoxb5_Ptpn14|Inh_Hoxb5_Esr2_1|Inh_Tfap2b_Adamtsl2|Inh_Tfap2b_Col5a2_2|Inh_Tfap2b_Saa1_1|Inh_Tfap2b_Col5a2_1|Inh_Tfap2b_Gabrq_1|Inh_Tfap2b_Gabrq_2|Inh_Tfap2b_Gabrq_3|Inh_Pax2_Prdm6_1|Inh_Pax2_Cpn1|Inh_Pax2_Prdm6_2|Inh_Tfap2b_Agtr1a_2|Inh_Tfap2b_Agtr1a_1|Inh_Tfap2b_Slc22a7|Inh_Tfap2b_Ikzf1|Inh_Pax8_Abcc9_1…
MC_127	Pontine and medullary neurons	Inh_Hoxb5_C1ql2_1|Inh_Hoxb5_C1ql2_2|Inh_Hoxb5_Qrfpr_1|Inh_Hoxb5_Qrfpr_2|Inh_Hoxb5_Sytl5_1|Inh_Hoxb5_Sytl5_2|Inh_Hoxb5_Sytl5_3|Inh_Hoxb5_Qrfpr_3|Inh_Hoxb5_Dmrt3_2|Inh_Hoxb5_Dmrt3_1|Inh_Pax2_Dmrt3_7|Inh_Pax2_Dmrt3_6|Inh_Pax2_Dmrt3_1|Inh_Pax2_Dmrt3_2|Inh_Pax2_Dmrt3_5|Inh_Pax2_Egflam_1|Inh_Pax2_Egflam_2|Inh_Pax2_Dmrt3_4|Inh_Pax2_Dmrt3_3
MC_128	Pontine and medullary neurons	Inh_Hoxb5_Ikzf1|Inh_Hoxb5_Gpnmb|Inh_Pax2_Hoxb5_Otp_2|Inh_Pax2_Hoxb5_Otp_4|Inh_Pax2_Hoxb5_Lrrc52_1|Inh_Pax2_Hoxb5_Lrrc52_2|Inh_Pax2_Hoxb5_Rubcnl_1|Inh_Pax2_Hoxb5_Otp_3|Inh_Pax2_Hoxb5_Otp_1|Inh_Pax2_Hoxb5_Hmcn2|Inh_Sp8_Sox6_2|Inh_Sp8_Sox6_1|Inh_Sp8_Sox6_3|Inh_Pax2_Antxr2_3|Inh_Pax2_Chrnb4|Inh_Pax2_Mgam|Inh_Pax2_Antxr2_1|Inh_Pax2_Antxr2_2|Inh_Pax2_Hoxb5_Alox5|Inh_Pax2_Hoxb5_Sh2d4a|Inh_Pax2_Hoxb5_Rub…
MC_129	Pontine and medullary neurons	Inh_Fbxl7_Cyp26b1_7|Inh_Fbxl7_Cyp26b1_6|Inh_Fbxl7_Cyp26b1_5|Inh_Fbxl7_9130008F23Rik|Inh_Fbxl7_Cyp26b1_3|Inh_Fbxl7_Cyp26b1_2|Inh_Fbxl7_Cyp26b1_4|Inh_Pax8_Pkhd1l1_9|Inh_Pax8_Pkhd1l1_5|Inh_Pax8_Pkhd1l1_8|Inh_Pax8_Pkhd1l1_6|Inh_Pax8_Pkhd1l1_7|Inh_Pax8_Pkhd1l1_4|Inh_Fbxl7_Crabp1_2|Inh_Fbxl7_Crabp1_1|Inh_Pax8_Pkhd1l1_10|Inh_Pax8_Rapsn|Inh_Pax8_Pkhd1l1_3|Inh_Pax8_Pkhd1l1_1|Inh_Pax8_Pkhd1l1_2|Inh_Pax8_Pt…
MC_130	Pontine and medullary neurons	Inh_Pax8_Asb4_2|Inh_Pax8_Asb4_1|Inh_Dmbx1_Slc34a2_3|Inh_Dmbx1_Slc34a2_2|Inh_Dmbx1_Fam83b|Inh_Dmbx1_Chst3|Inh_Dmbx1_Tacr3|Inh_Dmbx1_Slc34a2_1|Inh_Pax8_Slc34a2|Inh_Dmbx1_Wnt7b|Inh_Foxd3_Sp9|Inh_Pax2_Trhr|Inh_Pax2_Tarm1_2|Inh_Pax2_Col16a1|Inh_Pax2_Qrfpr|Inh_Foxd3_Bnc2_3|Inh_Foxd3_Bnc2_2|Inh_Foxd3_Bnc2_1|Inh_Foxd3_Pappa2_2|Inh_Pax2_Nkx6-1_Irx4_2|Inh_Pax2_Nkx6-1_Irx4_1|Inh_Pax8_Qrfpr_1|Inh_Pax8_Sfrp1_…
MC_131	Pontine and medullary neurons	Inh_Onecut1_Met_2|Inh_Onecut1_Met_3|Inh_Onecut1_Krt9|Inh_Onecut1_Met_1|Inh_Onecut1_Mctp2|Inh_Onecut1_Met_4|Inh_Onecut1_Gldn|Inh_Onecut1_Frem3|Inh_Pax2_Hoxb5_Trhr|Inh_Foxb1_Tacr3_1|Inh_Pax8_Tacr3|Inh_Foxb1_Tacr3_2|Inh_Pax8_Aym1|Inh_Pou6f2_Gldn_2|Inh_Pou6f2_Kcnj5|Inh_Pou6f2_Gldn_1|Inh_Pou6f2_Gldn_3|Inh_Pou6f2_Cartpt|Inh_Hmx2_Gldn_1|Inh_Hmx2_Gldn_2|Inh_Etv3l_Erfl_2|Inh_Etv3l_Sulf1_1|Inh_Onecut1_Slc1…
MC_132	Pontine and medullary neurons	Inh_Pax8_Sp9|Inh_Pax8_Zan|Inh_Pax2_Papln_3|Inh_Pax2_Ppp1r1c_1|Inh_Pax2_Ppp1r1c_2|Inh_Pax2_Sp9|Inh_Pax2_Prok1|Inh_Pax2_Ppp1r1c_3|Inh_Pax2_Oprk1|Inh_Pax2_Adam34|Inh_Pax8_Nr5a2_Kcng3|Inh_Pax2_Creb3l3_2|Inh_Pax2_Gm3488|Inh_Onecut3_Tbpl2|Inh_Onecut3_Srpx2|Inh_Onecut3_Ccdc192_3|Inh_Onecut3_Ccdc192_2|Inh_Onecut3_Aspm_2|Inh_Onecut3_Aspm_1|Inh_Onecut3_Frk|Inh_Pax2_Olfr48|Inh_Onecut3_Ccdc192_1|Inh_Onecut3_…
MC_133	Pontine and medullary neurons	Inh_Onecut3_Piezo2_4|Inh_Onecut3_Piezo2_2|Inh_Onecut3_Npy_1|Inh_Onecut3_Piezo2_1|Inh_Onecut3_Piezo2_3|Inh_Onecut1_Sncg_2|Inh_Onecut1_Sncg_1|Inh_Pax5_Irak3|Inh_Foxp2_Qrfprl_2|Inh_Foxp2_Qrfprl_1|Inh_Onecut3_Col6a3|Inh_Onecut3_Npy_3|Inh_Onecut3_Npy_2|Inh_Onecut3_Catspere1_1|Inh_Onecut3_Catspere1_3|Inh_Onecut3_Fbxo40|Inh_Onecut3_Calcrl|Inh_Onecut3_Catspere1_2|Inh_Pax2_Sp8|Inh_Pax2_Ctxn3|Inh_Pax2_Agtr…
MC_134	Pontine and medullary neurons	Inh_Pax2_Hoxb5_Sycp2l_3|Inh_Pax2_Hoxb5_Hhip|Inh_Pax2_Hoxb5_Sycp2l_2|Inh_Pax2_Hoxb5_Sycp2l_1|Inh_Pax8_Oxtr_1|Inh_Pax8_Oxtr_2|Inh_Pax8_Kcng3|Inh_Pax8_Oxtr_4|Inh_Pax8_Dpp4|Inh_Pax2_Papln_2|Inh_Pax2_Papln_1|Inh_Pax8_Oxtr_3|Inh_Pax8_Bmp4_2|Inh_Pax8_Apbb1ip|Inh_Pax8_Bmp4_1|Inh_Foxp2_Foxd3_1|Inh_Foxp2_Foxd3_2|Inh_Pax2_Hoxb5_Rubcnl_2|Inh_Foxp2_Foxd3_5|Inh_Foxp2_Foxd3_7|Inh_Foxp2_Irak3_1|Inh_Foxp2_Foxd3_6
MC_135	Pontine and medullary reticular neurons	Inh_Pax2_Npsr1_3|Inh_Pax2_Morc1|Inh_Pax2_Drd1|Inh_Pax2_Klk12|Inh_Pax2_Npsr1_2|Inh_Pax2_Npsr1_1|Inh_Pax5_Klk12|Inh_Pax5_Ntrk1|Inh_Pax5_Vmn1r196|Inh_Gbx2_Chrna5_4|Inh_Gbx2_Chrna5_3|Inh_Gbx2_Chrna5_1|Inh_Gbx2_Chrna5_2|Inh_Foxd3_Gm525_2|Inh_Foxd3_Gm525_1|Inh_Foxd3_Slc16a12_3|Inh_Foxd3_Slc16a12_1|Inh_Foxd3_Slc16a12_2|Inh_Foxp2_Ntrk1_3|Inh_Foxp2_Ntrk1_1|Inh_Foxp2_Npy_1|Inh_Foxp2_Npy_2|Inh_Foxp2_Ntrk1_2…
MC_136	Pontine and medullary neurons	Ex_Tlx1_Tmem215_2|Ex_Tlx1_Tmem215_3|Ex_Tlx1_Tmem215_1|Ex_Tlx1_Aoc1|Ex_Pax8_Sfrp1
MC_137	Pontine and medullary neurons	Inh_Gata3_Crhbp_1|Inh_Gata3_Crhbp_2|Inh_Gata3_Crhbp_4|Inh_Gata3_Crhbp_3|Inh_Gata3_Ppm1j|Inh_Gata3_Padi1|Inh_Gata3_Crybb1|Inh_Gata3_Tnni3_1|Inh_Gata3_Cryba2_2|Inh_Gata3_Cryba2_1|Inh_Gata3_Cryba2_3|Inh_Arhgap31_Cryba2|Inh_Gata3_Cryba2_4|Inh_Gata3_Ccdc180_2|Inh_Arhgap28_Slc17a8_4|Inh_Gata3_Ccdc180_1|Inh_Gata3_Dkk2|Inh_Arhgap28_Slc17a8_3|Inh_Gata3_Tafa3|Inh_Arhgap28_Slc17a8_2|Inh_Gata3_Slc26a7|Inh_Ar…
MC_138	Pontine and medullary neurons	Ex_Lmx1b_Tlx1_2|Ex_Lmx1b_Meox2|Ex_Tlx1_Crocc2_6|Ex_Tlx1_Crocc2_5|Ex_Lhx2_Tlx1_2|Ex_Lmx1b_Tlx1_1|Ex_Tlx1_Crocc2_4|Ex_Tlx1_Crocc2_2|Ex_Tlx1_Crocc2_3|Ex_Tlx1_Crocc2_1|Ex_Lhx2_Tlx1_3|Ex_Lhx2_Tlx1_1|Ex_Lhx2_Tlx1_4|Ex_Lhx2_Thbs2|Ex_Lhx2_Tlx1_5|Ex_Lmx1b_Vmn1r196|Ex_Sox5_Ptpn14|Ex_Sox5_Crym_2|Ex_Sox5_Crym_1|Ex_Sox5_Thbs2
MC_139	Pontine and medullary neurons	Ex_Lhx9_Frk_1|Ex_Lhx9_Frk_2|Ex_Lhx9_Frk_3|Ex_Lhx9_A1bg_2|Ex_Lhx9_A1bg_1|Ex_Lhx9_Ppp1r1c|Ex_Lhx9_Igfbp2_2|Ex_Lhx9_Igfbp2_1|Ex_Lhx9_Erg|Ex_Lhx9_Slc38a11_3|Ex_Lhx9_Wdr72|Ex_Lhx9_Slc38a11_4|Ex_Lhx9_Slc38a11_1|Ex_Lhx9_Slc38a11_2|Ex_Lhx9_Slc38a11_5|Ex_Lhx9_Slc38a11_6|Ex_Lhx9_Mtnr1a_2|Ex_Lhx9_F2rl2|Ex_Lhx9_Mtnr1a_1|Ex_Lhx9_Mcoln2|Ex_Foxb1_Shoc1|Ex_Foxb1_Nat8f6_2|Ex_Foxb1_Nat8f6_1
MC_140	Pontine and medullary neurons, primarily nucleus of the lateral lemniscus	Ex_Evx2_Prdm6_1|Ex_Evx2_Prdm6_2|Ex_Evx2_Prdm6_3|Ex_Fbxo40_Kcnk5_2|Ex_Fbxo40_Kcnk5_1|Ex_Lhx9_Ripk4|Ex_Lhx9_Tyrp1_4|Ex_Lhx9_Tslp|Ex_Lhx9_Tyrp1_3|Ex_Lhx9_Tyrp1_1|Ex_Lhx9_Chrm1_2|Ex_Lhx9_Chrm1_1
MC_141	Medullary neurons	Inh_Pax2_Areg|Inh_Pax2_Adamts12|Inh_Pax2_Tnfaip8l3_2|Inh_Pax2_Tnfaip8l3_1|Inh_Pax2_Tnfaip8l3_3|Inh_Pax2_Tnfaip8l3_4|Inh_Pax2_Tfap2c_2|Inh_Pax2_Tfap2c_1|Inh_Pax2_Rxfp1_1|Inh_Pax2_Rxfp1_2|Inh_Pax2_Zbbx|Inh_Pax2_Mgarp_Tcim|Inh_Pax8_A830031A19Rik_2|Inh_Pax8_Slc16a12_2|Inh_Pax2_Robo3|Inh_Pax2_Postn_1|Inh_Pax2_Chrdl2_2|Inh_Pax2_Rgs5|Inh_Pax2_Postn_2|Inh_Pax2_Chrdl2_3|Inh_Pax2_Chrdl2_1|Inh_Pax2_Tnfaip8l…
MC_142	Pontine and medullary neurons	Inh_Pax2_Vgll3_9|Inh_Pax2_Vgll3_8|Inh_Foxp2_Bmp3_5|Inh_Foxp2_Bmp3_4|Inh_Foxp2_Bmp3_3|Inh_Foxp2_Bmp3_1|Inh_Foxp2_Bmp3_2|Inh_Pax8_Vgll3|Inh_Pax8_Agtr1a_Tacr3|Inh_Pax8_Cntnap3|Inh_Pax2_Glp1r_3|Inh_Pax2_Glp1r_1|Inh_Pax2_Glp1r_4|Inh_Pax2_Glp1r_2|Inh_Pax2_Gbx1_Mboat1_1|Inh_Pax2_Gbx1_Mboat1_2|Inh_Pax2_Glp1r_6|Inh_Pax2_Met_3|Inh_Pax2_Met_2|Inh_Pax2_Vgll3_6|Inh_Pax2_Vgll3_7|Inh_Pax2_Glp1r_5|Inh_Pax2_Vgll3…
MC_143	Pontine and medullary neurons	Inh_Pax2_6430628N08Rik_3|Inh_Pax2_Olfr920_1|Inh_Pax2_Olfr920_2|Inh_Pax2_Olfr920_3|Inh_Pax2_6430628N08Rik_4|Inh_Pax2_6430628N08Rik_5|Inh_Pax2_6430628N08Rik_2|Inh_Pax2_6430628N08Rik_1|Inh_Pax2_Olfr920_6|Inh_Pax2_Pdyn|Inh_Pax2_Olfr920_4|Inh_Pax2_Adam18|Inh_Pax2_Olfr920_5|Inh_Pax2_Dpt|Inh_Pax2_Tnfaip8l3|Inh_Pax2_Sgo2b_6|Inh_Pax2_Tnc|Inh_Pax2_Sgo2b_3|Inh_Pax2_Sgo2b_2|Inh_Pax2_Sgo2b_4|Inh_Pax2_Sgo2b_1|…
MC_144	Medulary vestibular neurons	Inh_Foxp2_Nccrp1|Inh_Fbxl7_Nccrp1|Inh_Fbxl7_Pkhd1l1|Inh_Fbxl7_Adad2_2|Inh_Fbxl7_Bmp4|Inh_Dmbx1_Slc17a8|Inh_Fbxl7_Adad2_3|Inh_Fbxl7_Adad2_1|Inh_Dmbx1_Slitrk6|Inh_Foxp2_Tmem233_2|Inh_Foxp2_Tmem233_3|Inh_Foxp2_Tmem233_1|Inh_Fbxl7_Mab21l3|Inh_Fbxl7_Lrrc63|Inh_Foxp2_Ssc5d_2|Inh_Foxp2_Ssc5d_1|Inh_Foxp2_Mab21l3
MC_145	Medulary vestibular neurons	Ex_Pou6f2_Evx2_2|Ex_Pou6f2_Mgst2|Ex_Olig3_Bdkrb2|Ex_Foxd3_Igfbpl1|Ex_Foxd3_Sfrp1|Ex_Foxd3_Olig3_2|Ex_Foxd3_Olig3_1|Ex_Foxd3_Irx4_2|Ex_Foxd3_Dennd1c|Ex_Foxd3_Irx4_1
MC_146	Pontine and medullary neurons	Ex_Hoxb3_Ldlrap1_8|Ex_Hoxb3_Ldlrap1_11|Ex_Hoxb3_Ldlrap1_4|Ex_Hoxb3_Ldlrap1_5|Ex_Hoxb3_Ldlrap1_6|Ex_Hoxb3_Ldlrap1_10|Ex_Hoxb3_Ldlrap1_9|Ex_Hoxb3_Ldlrap1_7|Ex_Hoxb3_Ldlrap1_1|Ex_Hoxb3_Ldlrap1_12|Ex_Hoxb3_Ldlrap1_2|Ex_Hoxb3_Ldlrap1_3|Ex_Hoxb3_Ldlrap1_13|Ex_Hoxb3_Ldlrap1_14
MC_147	Posterior medullary neuronns	Ex_Irx1_Padi1_3|Ex_Irx1_Padi1_5|Ex_Irx1_Padi1_2|Ex_Irx1_Padi1_4|Ex_Hoxc4_Slc22a3|Ex_Irx1_Padi1_6|Ex_Hoxc4_Hpse
MC_148	Cerebellar and dorsal cochlear interneurons (granule cells and unipolar brush)	Ex_Gabra6_Optc|Ex_Lmx1a_Smd3|Ex_Gabra6_Gabrd
MC_149	Pontine and medullary neurons	Ex_Fbxl7_Insrr_1|Ex_Fbxl7_Insrr_2|CholEx_Hoxc4_Olfr681|Ex_Hoxb3_Ldlrap1_18|Ex_Hoxb3_Ldlrap1_16|Ex_Hoxb3_Ldlrap1_17|Ex_Irx1_Padi1_1|Ex_Hoxb3_Ldlrap1_15|Ex_Fbxl7_Lsp1_1|Ex_Fbxl7_Kcnj5|Ex_Fbxl7_Bnc2|Ex_Fbxl7_Defa24|CholEx_Fbxl7_Defa24|Ex_Fbxl7_Tmem72_2|Ex_Fbxl7_Tmem72_3|Inh_Fbxl7_Cyp11b1|Ex_Fbxl7_Tmem72_1|Ex_Fbxl7_Chrnb4
MC_150	Deep cerebellar nuclei neurons	Ex_Lhx9_Slitrk6|Ex_Lhx9_Hsd17b14_3|Ex_Lhx9_Hsd17b14_1|Ex_Lhx9_Hsd17b14_2|Ex_Lmx1a_Samd3|Ex_Lmx1a_Serpina9|Ex_Lmx1a_Olfm4_1|Ex_Lmx1a_Olfm4_2|Ex_Lmx1a_Olfm4_3|Ex_Irx1_Nog
MC_151	Ventral cochlear nuclei neurons	Ex_Ebf2_Fzd9_1|Ex_Ebf2_Cox8b_1|Ex_Ebf2_Fzd9_3|Ex_Ebf2_Fzd9_2|Ex_Ebf2_Krt17_1|Ex_Ebf2_Cox8b_2|Ex_Lamc3_Fzd9_1|Ex_Lhx2_Llgl2|Ex_Lamc3_Fzd9_2|Ex_Ebf2_Tnfaip8_1|Ex_Ebf2_Tnfaip8_2|Ex_Ebf2_Tnfaip8_3|Ex_Ebf2_Tnfaip8_5|Ex_Ebf2_Tnfaip8_4
MC_152	Medullary reticular neurons	Ex_Evx2_Jaml|Ex_Phox2b_Nptx2|Ex_Phox2b_Igfbpl1_5|Ex_Phox2b_Igfbpl1_4|Ex_Phox2b_Frem2|Ex_Phox2b_Cyp26b1_3|Ex_Phox2b_Igfbpl1_2|Ex_Phox2b_Dsc3_1|Ex_Phox2b_Igfbpl1_3|Ex_Phox2b_Dsc3_3|Ex_Phox2b_Cyp26b1_1|Ex_Phox2b_Cyp26b1_2|Ex_Phox2b_Igfbpl1_1|Ex_Phox2b_Tlx1_1|Ex_Phox2b_Tlx1_2|Ex_Phox2b_Vmn1r196
MC_153	Pontine and medullary neurons	Ex_Lmx1b_Scn5a_1|Ex_Lmx1b_Scn5a_2|Ex_Lmx1b_Scn5a_3|Ex_Lmx1b_Amelx|Ex_Lmx1b_Morc1_1|Ex_Lmx1b_Morc1_2|CholEx_Lmx1b_Abcc2
MC_154	Midbrain and pontine neurons	Ex_Hmx3_Npbwr1|Ex_Hmx3_Has2|Ex_Hmx3_Gda|Ex_Hmx3_Twist2_2|Ex_Hmx3_Twist2_3|Ex_Pou4f1_Alpk1_5|Ex_Pou4f1_Rspo2|Ex_Pou4f1_Cytip|Ex_Pou4f1_Hmx2|Ex_Pou4f1_Vip|Ex_C1ql4_Dkk2|Ex_C1ql4_Dsg1b|Ex_Nkx6-1_Foxd3_1|Ex_C1ql4_Foxd3_2|Ex_C1ql4_Foxd3_1|Ex_Nkx6-1_Foxd3_3|Ex_Nkx6-1_Foxd3_2|Ex_Pitx2_Zbtb7c_2|Ex_Pitx2_Zbtb7c_1|Ex_Pitx2_Zbtb7c_3|Ex_Pitx2_Zbtb7c_4|Ex_Vsx2_Pitx2|Ex_Vsx2_Galr1|Ex_Pitx2_Zbtb7c_7|Ex_Pitx2_Zb…
MC_155	Pontine and medullary reticular neurons	Ex_Lhx3_Slc5a7_4|Ex_Lhx3_Slc5a7_2|Ex_Lhx3_Slc5a7_1|Ex_Lhx3_Slc5a7_3|Ex_Lhx3_Slc5a7_5|Ex_Lhx3_Trat1|Ex_Lhx3_A730046J19Rik|Ex_Lhx3_Tspo2_1|Ex_Lhx3_Robo3|Ex_Lhx3_Tspo2_2|Ex_Lhx3_Tspo2_3|Ex_Vsx2_Tac2|Ex_Vsx2_Prok1|Ex_Vsx2_Calcr|Ex_Vsx2_Dsg1b|Ex_Vsx2_Ctxn3_2|Ex_Vsx2_Ctxn3_1|Ex_Vsx2_Col5a2|Ex_Vsx2_Nkx6-3_3|Ex_Vsx2_A630023A22Rik|Ex_Vsx2_Nkx6-3_1|Ex_Vsx2_Nkx6-3_2|Ex_Vsx2_Nkx6-3_5|Ex_Vsx2_Nkx6-3_4|Ex_Lhx3…
MC_156	Medullary neurons, primarily vestibular nuclei	Ex_Lhx9_Slc6a2_2|Ex_Lhx9_Slc6a2_1|Ex_Lhx9_Slc6a2_3|CholEx_Lhx9_Crabp1|CholEx_Lhx9_Evx2_Crabp1|Ex_Lhx9_Pi4k2b|CholEx_Lhx9_Lacc1|Ex_Lhx9_Lacc1|Ex_Lhx3_Col5a2|Ex_Vsx2_Erfl|Ex_Pou4f1_Crabp1_2|Ex_Pou4f1_Crabp1_1|Ex_Tfap2b_Defb1|Ex_Tfap2b_Klk12|Ex_Pou4f1_Ppp1r1c_1|Ex_Pou4f1_Col9a1|Ex_Pou4f1_Ppp1r1c_2
MC_157	Pontine and medullary reticular neurons	Ex_Sox6_Evx1_2|Ex_Sox6_Evx1_1|Ex_Evx1_Hsd17b2_1|Ex_Evx1_Hsd17b2_2|Ex_Evx1_Papln|Ex_Sox6_Evx2_1|Ex_Pax2_Mafb_1|Ex_Sox6_Calcr|Ex_Evx1_Evx2|Ex_Pax2_Mafb_2|Ex_Evx1_Hgf|Ex_Evx1_Nptx2|Ex_Pax2_Chat|Ex_Pax2_Vcan|Ex_Pax2_Sprr2b|Ex_Pax2_Crabp1|CholEx_Pax2_Shisal2b|CholEx_Pax2_Bmp4|Ex_Pax2_Erfl_1|Ex_Pax2_Erfl_2|Ex_Pax2_Erfl_3|Ex_Pax2_Erfl_4|CholEx_Pax2_Crabp1_1|CholEx_Pax2_Crabp1_2|Ex_Pax2_Gm11639_1|Ex_Pax2…
MC_158	Medullary neurons, primarily vestibular nuclei	Ex_Onecut3_Tnfaip8l3|Ex_Onecut3_Erfl_1|Ex_Onecut3_Erfl_2|Ex_Onecut3_Acp7|Ex_Onecut3_Bmpr1b|Ex_Onecut3_Frem3_3|Ex_Onecut3_Frem3_4|Ex_Onecut3_Frem3_2|Ex_Evx2_Lmcd1_2|Ex_Evx2_Lmcd1_1|Ex_Evx2_Erfl_2|Ex_Evx2_Erfl_1|CholEx_Evx2_Erfl|Ex_Evx2_Tnnt2|Ex_Evx2_Pkhd1l1|Ex_Evx2_Ctxn3|Ex_Evx2_Lmcd1_3|Ex_Pou6f2_Evx2_1|CholEx_Pax2_Muc16|Ex_Pax2_Nr5a2_1|CholEx_Foxb1_Ctxn3|Ex_Pax2_Nr5a2_2|Ex_Foxb1_Ctxn3_2|Ex_Foxb1_…
MC_159	Pontine and medullary reticular neurons	Ex_Nkx6-1_Atp6v1c2|Ex_Nkx6-1_Shisal2b|Ex_Tcf7l2_C1ql4_1|Ex_Tcf7l2_C1ql4_2|Ex_Tcf7l2_Irak3_1|Ex_C1ql4_Nostrin|Ex_C1ql4_Cpne7_3|Ex_C1ql4_Cpne7_2|Ex_C1ql4_Cpne7_1|Ex_C1ql4_Cpne7_4|Ex_C1ql4_Slc38a11_2|Ex_Tcf7l2_Slc38a11|Ex_C1ql4_Slc38a11_3|Ex_C1ql4_Slc38a11_1|Ex_C1ql4_Dnajc22|Ex_Sim1_Dlk1_2|Ex_Sim1_Dlk1_1|Ex_Fam163a_Adad2|Ex_Fam163a_Prdm6_2|Ex_Fam163a_Prdm6_1|Ex_Fam163a_Prdm6_4|Ex_Fam163a_Prdm6_3|Ex_…
MC_160	Pontine and medullary reticular neurons	Inh_Hmcn1_Sycp2l_5|Inh_Hmcn1_Sycp2l_3|Inh_Hmcn1_Sycp2l_4|Inh_Pax8_Tac2|Inh_Hmcn1_Sycp2l_7|Inh_Hmcn1_Sycp2l_1|Inh_Hmcn1_Sycp2l_2|Inh_Hmcn1_Sycp2l_6
MC_161	Pedunculopontine cholinergic neurons	Ex_Irx4_Tafa3|CholEx_Irx4_Matn1|Chol_Irx4_Matn1_4|Chol_Irx4_Matn1_3|Chol_Irx4_Matn1_1|Chol_Irx4_Matn1_2|Chol_Irx4_Matn1_5|Chol_Irx4_Crispld2
MC_162	Pontine and medullary neurons	Ex_Lhx9_Cd44|Ex_Lhx9_Hs3st6|Ex_C1ql4_Drd1_6|Ex_C1ql4_Drd1_2|Ex_C1ql4_Drd1_1|Ex_C1ql4_Drd1_5|Ex_C1ql4_Drd1_3|Ex_C1ql4_Drd1_7|Ex_C1ql4_Drd1_4|Ex_C1ql4_Tgm6_5|Ex_C1ql4_Tgm6_4|Ex_C1ql4_Tgm6_3|Ex_C1ql4_Tgm6_2|Ex_C1ql4_Tgm6_1|Ex_C1ql4_Islr2_1|Ex_C1ql4_Calcr_1|Ex_C1ql4_Calcr_2|Ex_C1ql4_Calcr_4|Ex_C1ql4_Calcr_3|Ex_C1ql4_Islr2_4|Ex_C1ql4_Islr2_3|Ex_C1ql4_Islr2_2|CholEx_Tcf24_Oxtr|Ex_Tcf24_Dnajc22|Ex_Tcf24…
MC_163	Pontine and medullary noradrenergic neurons	Ex_Phox2b_Sall1|Nor_Phox2b_Pla2g4d_2|Nor_Phox2b_Pla2g4d_1|NorEx_Phox2b_Mtnr1a|NorEx_Phox2b_Myom3|NorEx_Phox2b_Pmnt_1|NorEx_Phox2b_Pmnt_3|NorEx_Phox2b_Pmnt_2|NorEx_Phox2b_Ndufa4l2_1|NorEx_Phox2b_Ndufa4l2_2|NorEx_Phox2b_Rrad|Nor_Phox2b_Prlh|NorEx_Phox2b_Prlh|Ex_Phox2b_Dbh_3|Ex_Phox2b_Dbh_2|Ex_Phox2b_Dbh_1
MC_164	Pontine and medullary neurons, primarily nucleus solitarius	Ex_Phox2b_Slc10a4|Ex_Phox2b_Ghrh_1|Ex_Phox2b_Cyp39a1_Mdfic2_6|Ex_Phox2b_Cyp39a1_Mdfic2_3|Ex_Phox2b_Ghrh_2|Ex_Phox2b_Vip_1|Ex_Phox2b_Cyp39a1_Mdfic2_5|Ex_Phox2b_Cyp39a1_Mdfic2_4|Ex_Phox2b_Catspere1|Ex_Phox2b_Cyp39a1_Mdfic2_1|Ex_Phox2b_Cyp39a1_Mdfic2_2|Ex_Phox2b_Vip_2|Ex_Phox2b_Vip_3|Ex_Phox2b_Ddc|Ex_Phox2b_Cyp26b1|Ex_Phox2b_Il15|Ex_Phox2b_Col6a5|Ex_Phox2b_Mdfic2_5|Ex_Phox2b_Mdfic2_3|Ex_Phox2b_Esm1|…
MC_165	Cholinergic neurons of the nucleus solitarius	Chol_Tbx20_Fst_1|Chol_Tbx20_Fst_2|Chol_Tbx3_Ptgr1|Chol_Tbx20_S100a11_9|Chol_Tbx20_Fst_3|Chol_Tbx20_Has2|Chol_Tbx20_S100a11_6|Chol_Tbx20_S100a11_7|Chol_Tbx20_S100a11_8|Chol_Tbx20_S100a11_5|Chol_Tbx20_S100a11_2|Chol_Tbx20_S100a11_3|Chol_Tbx20_S100a11_4|Chol_Tbx20_S100a11_1
MC_166	Noradrenergic neurons of the nucleus solitarius	NorEx_Phox2b_Gfral_1|NorEx_Phox2b_Tmem45a2_2|NorEx_Phox2b_Tmem45a2_1|NorEx_Phox2b_Gfral_3|Ex_Phox2b_Adora2a|NorEx_Phox2b_Gfral_4|NorEx_Phox2b_Gfral_2|Ex_Phox2_4930469K13Rik|NorEx_Phox2b_Ppara_2|NorEx_Phox2b_Ppara_1|NorEx_Phox2b_Gch1|Ex_Phox2b_Gch1|Ex_Phox2b_Olfr78|Ex_Phox2b_Gda_2|Ex_Phox2b_Gda_1
MC_167	Pontine and medullary neurons, primarily nucleus solitarius	Ex_Phox2b_Ddit4l|Ex_Phox2b_Gdpd2|Ex_Phox2b_Adamtsl1_Col6a2|Ex_Phox2b_Npb|Ex_Phox2b_Slc6a2|Ex_Phox2b_Slitrk6|Ex_Phox2b_Alkal2_1|Ex_Phox2b_Kcnj2_1|Ex_Phox2b_Kcnj2_2|Ex_Phox2b_Alkal2_2|Ex_Phox2b_Zbbx_Nts_1|Ex_Phox2b_Zbbx_Nts_2|Ex_Phox2b_Tac2_1|Ex_Phox2b_Tac2_2|Ex_Phox2b_Ddit4l_3|Ex_Phox2b_Ddit4l_2|Ex_Phox2b_Ddit4l_1|Ex_Phox2b_Slc39a12_6|Ex_Phox2b_Slc39a12_4|Ex_Phox2b_Slc39a12_5|Ex_Phox2b_Olfr560_1|E…
MC_168	Pontine and medullary neurons	Ex_Phox2b_Six2_3|Ex_Phox2b_Six2_2|Ex_Phox2b_Six2_5|Ex_Phox2b_Six2_4|Ex_Phox2b_Prrxl1|Ex_Phox2b_Six2_1|Ex_Phox2b_Plscr4|Ex_Phox2b_Bmp3_4|Ex_Phox2b_Olig3_5|Ex_Phox2b_Olig3_6|Ex_Phox2b_Olig3_7|Ex_Phox2b_Frzb|Ex_Phox2b_Olfr273|Ex_Phox2b_Bmp3_2|Ex_Phox2b_Bmp3_1|Ex_Phox2b_Bmp3_3|Ex_Phox2b_Olig3_4|Ex_Phox2b_Olig3_3|Ex_Phox2b_Olig3_1|Ex_Phox2b_Olig3_2|Ex_Phox2b_Adam33_3|Ex_Phox2b_Adam33_2|Ex_Phox2b_Adam3…
MC_169	Tegmental neurons	Ex_Dmrta2_Crhbp_2|Ex_Dmrta2_Crhbp_3|Ex_Dmrta2_Crhbp_4|Ex_Dmrta2_Cd274|Ex_Dmrta2_Crhbp_1|Ex_Foxp2_Esp24|Ex_Phox2b_Ccdc192_1|Ex_Phox2b_Ccdc192_2
MC_170	Hypothalamic neurons, primarily zona incerta	Inh_Lhx1_Vsir_2|Inh_Lhx1_Vsir_3|Inh_Lhx1_Vsir_1|Inh_Lhx1_Vsir_4|Inh_Lhx1_Vsir_5|Inh_Lhx1_Dlk1_1|Inh_Lhx1_Mdfic2|Inh_Lhx1_Dlk1_7|Inh_Lhx1_Dlk1_5|Inh_Lhx1_Dlk1_6|Inh_Lhx1_Dlk1_4
MC_171	Pontine and medullary reticular neurons	Ex_Lmx1b_Sec1|Ex_Lmx1b_Deup1_5|Ex_Lmx1b_Deup1_6|Ex_Lmx1b_1110032F04Rik_2|Ex_Lmx1b_Tmem235_1|Ex_Lmx1b_Tmem235_2|Ex_Lmx1b_1110032F04Rik_1|Ex_Lmx1b_Esm1|Ex_Lmx1b_Tnnt2|Ex_Lmx1b_Tmem235_3|Ex_Lmx1b_Teddm3|Ex_Ebf2_Pla2g5_5|Ex_Ebf2_Pla2g5_3|Ex_Ebf2_Pla2g5_2|Ex_Ebf2_Pla2g5_1|Ex_Ebf2_Pla2g5_6|Ex_Lmx1b_Deup1_2|Ex_Lmx1b_Olfr273|Ex_Ebf2_Pla2g5_4|Ex_Lmx1b_Vstm4|Ex_Lmx1b_Deup1_4|Ex_Lmx1b_Upp1|Ex_Lmx1b_Deup1_3|…
MC_172	Pontine and medullary reticular neurons	Ex_Dkk2_Morc1_2|Ex_Dkk2_Morc1_1|Ex_Lmx1b_Wif1|Ex_Lmx1b_Olfr25|Ex_Lmx1b_Abi3bp|Ex_Lmx1b_Pi15|Ex_Ebf3_Adam33_8|Ex_Ebf3_Dsc3|Ex_Ebf3_Adam33_12|Ex_Lmx1b_Calcrl|Ex_Lmx1b_F2rl2|Ex_Lmx1b_Prkcq_Dynap_1|Ex_Lmx1b_Prkcq_Dynap_2|Ex_Lmx1b_Dynap_6|Ex_Lmx1b_Pamr1_3|Ex_Lmx1b_Pamr1_2|Ex_Ebf3_Adam33_9|Ex_Lmx1b_Pamr1_1|Ex_Ebf3_Adam33_6|Ex_Ebf3_Adam33_7|Ex_Ebf3_Adam33_11|Ex_Ebf3_Adam33_10|Ex_Tlx1_Hoga1|Ex_Tlx1_Hgf|E…
MC_173	Pontine and medullary reticular neurons	Ex_Ebf2_Fer1l6_2|Ex_Ebf2_Fer1l6_1|Ex_Ebf2_C1qtnf7_2|Ex_Ebf2_C1qtnf7_1|Ex_Ebf2_Crhr2_2|Ex_Ebf2_6430628N08Rik_6|Ex_Ebf2_6430628N08Rik_5|Ex_Ebf2_6430628N08Rik_3|Ex_Ebf2_6430628N08Rik_2|Ex_Ebf2_6430628N08Rik_1|Ex_Ebf2_Fer1l6_5|Ex_Ebf2_Fer1l6_4|Ex_Ebf2_Fer1l6_3|Ex_Ebf2_Crhr2_1|Ex_Ebf2_Crhr2_3|Ex_Ebf2_Npff_2|Ex_Ebf2_Npff_1|Ex_Ebf2_F2rl2|Ex_Ebf2_Tac2_2|Ex_Ebf2_Olfr273_1|Ex_Ebf2_Olfr273_2|Ex_Ebf2_Tac2_1|…
MC_174	Pontine and medullary reticular neurons	Ex_Ebf2_Gask1b_1|Ex_Ebf2_Slco1a5|Ex_Ebf2_Dmrt2|Ex_Ebf2_Gask1b_3|Ex_Ebf2_Gask1b_2|Ex_Ebf2_Mafa_1|Ex_Ebf2_Mafa_2|Ex_Ebf2_Nmu_3|Ex_Ebf2_Nmu_1|Ex_Ebf2_Nmu_2|Ex_Ebf2_Rxfp1|Ex_Ebf2_Nat8f6_2|Ex_Ebf2_Ucn3_2|Ex_Ebf2_Mgp|Ex_Ebf2_Adgrd1_1|Ex_Ebf2_Adgrd1_2|Ex_Ebf2_Adgrd1_3|Ex_Ebf2_Nat8f6_1|Ex_Ebf2_Ucn3_1|Ex_Ebf2_Ddit4l_1|Ex_Ebf2_Ddit4l_4|Ex_Ebf2_Ddit4l_2|Ex_Ebf2_Ddit4l_3
MC_175	Medullary neurons, primarily nucleus of the solitary tract	Ex_Hmx2_Mdfic2|Ex_Hmx2_Abcc9_2|Ex_Hmx2_Abcc9_3|Ex_Hmx2_Abcc9_1|Ex_Hmx2_Ppef1_4|Ex_Hmx2_Ppef1_3|Ex_Hmx2_Ppef1_2|Ex_Hmx3_Sst|CholEx_Hmx3_Wnt10a|Ex_Hmx3_Vip|CholEx_Hmx3_Agtr1b|CholEx_Hmx3_Grpr|Ex_Hmx2_Ppef1_1|Ex_Dmbx1_Plet1_2|Ex_Dmbx1_Plet1_1|CholEx_Onecut1_Ppp1r1c|Ex_Dmbx1_Art4|Ex_Dmbx1_Pnmt|Ex_Hoxb5_Epsti1_2|Ex_Hoxb5_Nostrin|Ex_Hoxb5_Epsti1_1|Ex_Hoxb5_Klc3|Ex_Onecut2_Hmx3_Dmbx1_2|CholEx_Onecut2_Cr…
MC_176	Reticular medullary neurons	Ex_Onecut2_Hmx3_Trim6_2|Ex_Onecut2_Hmx3_Trim6_1|Ex_Onecut2_Galnt14|Ex_Onecut2_Hmx3_Adamtsl3_3|Ex_Onecut2_Hmx3_Adamtsl3_1|Ex_Onecut2_Hmx3_Adamtsl3_2|Ex_Onecut2_Hmx3_Trim6_3|Ex_Ebf2_Gli2|Ex_Ebf2_Catspere1_1|Ex_Ebf2_Catspere1_2|Ex_Hoxb5_Prdm16_4|Ex_Hoxb5_Prdm16_5|CholEx_Hoxb5_Prdm16_1|Ex_Hmx2_Gli3|Ex_Hoxb5_Prdm16_3|Ex_Hoxb5_Prdm16_1|Ex_Hoxb5_Prdm16_2|CholEx_Pou4f2_Gli3|CholEx_Hoxb5_Prdm16_2|Ex_Pou4f…
MC_177	Pontine and medullary neurons	Ex_Lmx1b_Itih5_2|Ex_Lmx1b_Cd36_2|Ex_Lmx1b_Cd36_1|Ex_Lmx1b_Ptgfr|Ex_Lmx1b_Itih5_1|Ex_Lmx1b_Cd36_3|Ex_Lmx1b_Drd1_3|Ex_Lmx1b_Drd1_2|Ex_Lmx1b_Drd1_1|Ex_Lmx1a_Cbln2_2|Ex_Lmx1a_Cbln2_1|Ex_Lmx1a_Galnt3_2|Ex_Lmx1a_Galnt3_1|Ex_Lmx1a_Pirt|Ex_Dab2_Tmem100_1|Ex_Dab2_Tmem100_2|Ex_Lmx1b_Afp|Ex_Lmx1b_Gm7271|Ex_Phox2a_Nms|Ex_Lmx1b_Nmu_1|Ex_Lmx1b_Nms_1|Ex_Lmx1b_Nmu_2|Ex_Dlk1_Nms|Ex_Lmx1b_Nmu_3|Ex_Lmx1b_Nms_2|Ex_L…
MC_178	Posterior medullary neurons, primarily spinal nucleus	Ex_Lhx9_Tmem215_2|Ex_Lhx9_Tmem215_1|Ex_Lhx9_Igfbpl1_2|Ex_Lhx9_Igfbpl1_1|Ex_Lhx2_Frk|Ex_Lhx9_Qrfprl_1|Ex_Lhx9_Qrfprl_2|Ex_Lhx9_Prdm6_1|Ex_Lhx9_Lrrk1|Ex_Lhx9_Dnah5|Ex_Lhx9_Acp7|Ex_Lhx9_Prdm6_2|Ex_Hoxc6_Arhgef38|Ex_Hoxc6_Epsti1_1|Ex_Hoxc6_Hpgd|Ex_Hoxc6_Moxd1_2|Ex_Hoxc6_Moxd1_1|Ex_Hoxc6_Epsti1_3|Ex_Hoxc6_Epsti1_2|Ex_Hoxc6_Ppef1|Ex_Lhx9_Rxfp2_2|Ex_Hoxc6_Rxfp2_2|Ex_Hoxc6_Rxfp2_1|Ex_Lhx9_Rxfp2_1|Ex_Hoxc…
MC_179	Immature olfactory bulb neurons	Ng_Lhx1_Gcgr|Ng_Lhx1_Trp73|Ng_Lhx1_Mab21l3_2|Ng_Lhx1_Mab21l3_1|Ex_Lhx1_Edn1
MC_180	Main olfactory bulb neurons	Ex_Iqcj_Ms4a15_7|Ex_Iqcj_Ms4a15_2|Ex_Iqcj_Ms4a15_1|Ex_Iqcj_Ms4a15_8|Ex_Iqcj_Ms4a15_3|Ex_Iqcj_Ms4a15_4|Ex_Iqcj_Ms4a15_6|Ex_Iqcj_Ms4a15_5
MC_181	Septal neurons, primarily septofimbrial nucleus	Ex_Onecut3_Spag16_3|Ex_Onecut3_Pirt_2|Ex_Onecut3_Pirt_3|Ex_Onecut3_Pirt_1|Ex_Onecut3_Spag16_2|Ex_Onecut3_Spag16_1|Ex_Onecut3_Bnc2|Ex_Onecut3_Slco1c1
MC_182	Lateral septal neurons	Ex_Otx2_Six6_1|Ex_Otx2_Six6_3|Ex_Otx2_Six6_2
MC_183	Anterior hypothalamic neurons	Ex_Slc12a7_Krt19|Ex_Otx2_Dynlrb2|Ex_Otx2_Sapcd1|Ex_Slc12a7_Sp110|Ex_Slc12a7_Odad1_1|Ex_Slc12a7_Odad1_2
MC_184	Hypothalamic neurons, primarily preoptic nuclei	Ex_Sim1_Bfsp2_1|Ex_Sim1_Bfsp2_2|Ex_Sim1_Cd34_6|Ex_Sim1_Cd34_5|Ex_Sim1_Tnxb_1|Ex_Sim1_Sema3d|Ex_Sim1_Cd34_4|Ex_Sim1_Cd34_1|Ex_Sim1_Ghrh|Ex_Sim1_Pgr15l_4|Ex_Sim1_Pgr15l_3|Ex_Sim1_Pgr15l_2|Ex_Sim1_Pgr15l_1|Ex_Sim1_Ppp1r1c_2|Ex_Sim1_Ppp1r1c_1|Ex_Sim1_Trh_11|Ex_Sim1_Tnxb_2|Ex_Sim1_Clca3a2_1|Ex_Sim1_Spc25|Ex_Sim1_Clca3a2_2|Ex_Sim1_Trh_1|Ex_Sim1_Adgb_1|Ex_Sim1_Adgb_2|Ex_Sim1_Trh_7|Ex_Sim1_Trh_8|Ex_Sim1_…
MC_185	Midbrain dopaminergic neurons	DopEx_Calb1_Npw_1|DopEx_Calb1_Col6a5|DopEx_Calb1_Npw_2|DopEx_Calb1_Ggta1|DopEx_Calb1_Ngf|DopEx_Calb1_Col14a1|DopEx_Calb1_Aqp1|DopEx_Calb1_Trpv1|DopEx_Calb1_Lpl_2|DopEx_Sox6_Aldh1a1|DopEx_Calb1_Mc3r|DopEx_Calb1_Tdh|DopEx_Calb1_Lpl_1
MC_186	Tegmental neurons, primarily co-releasing (PMIDs 2797622 33619763)	Ex_Dmrta2_Slc26a7|Ex_Dmrta2_Agtr1b_3|Ex_Dmrta2_Agtr1b_1|Ex_Dmrta2_Agtr1b_2|ExInh_Lmx1b_Nmu_1|ExInh_Lmx1b_Card14|ExInh_Lmx1b_Nmu_2|ExInh_Lmx1b_Slc26a7_2|ExInh_Lmx1b_Slc26a7_1|ExInh_Lmx1b_Ngf|ExInh_Lmx1b_Met
MC_187	Tegmental neurons	Ex_Dmrta2_Gm7271|Ex_Dmrta2_Chodl_1|Ex_Dmrta2_Chodl_2|Ex_Dmrta2_Chodl_3|Ex_Dmrta2_Chodl_4|Ex_Dmrta2_Nmu
MC_188	Hypothalamic and tegmental neurons	Ex_Dmrta2_Lcp1_2|Ex_Dmrta2_Lcp1_1|Ex_Dmrta2_Lcp1_3|Ex_Dmrta2_Arhgap36_1|Ex_Dmrta2_Frem1|Ex_Dmrta2_Col6a6_1|Ex_Dmrta2_Arhgap36_3|Ex_Dmrta2_Arhgap36_2|Ex_Dmrta2_Chat|Ex_Dmrta2_Tgm6_1|Ex_Dmrta2_Tgm6_2|Ex_Emx2_Foxa2_1|Ex_Dmrta2_Greb1_1|Ex_Dmrta2_Greb1_2|Ex_Dmrta2_Fam83b_1|Ex_Dmrta2_Fam83b_2|Ex_Dmrta2_Irx3|Ex_Lmx1a_Agtr1b|Ex_Lmx1a_Tinag|Ex_Sim1_Kynu|Ex_Sim1_Asb4|Ex_Emx2_Foxa2_3|Ex_Dmrta2_Lhx1_4|Ex_Dmr…
MC_189	Hypothalamic and tegmental neurons	Ex_Pitx2_Nkx2-2_4|Ex_Pitx2_Nkx2-2_2|Ex_Pitx2_Nkx2-2_1|Ex_Pitx2_Nkx2-2_3|Ex_Pitx2_Nkx2-2_5|Ex_Nkx2-2_Robo3_2|Ex_Nkx2-2_Robo3_1|Ex_Dmrta2_Fn1_1|Ex_Dmrta2_Fn1_3|Ex_Dmrta2_Fn1_2|Ex_Nkx2-4_Spp1_3|Ex_Sim1_Nkx2-2_2|Ex_Sim1_Nkx2-2_3|Ex_Sim1_Nkx2-2_1|Ex_Sim1_Pdgfd_1|Ex_Sim1_Pdgfd_2|Ex_Sim1_Maf
MC_190	Hypothalamic neurons	Ex_Lmx1a_Pgr15l_1|Ex_Lmx1a_Jhy|Ex_Lmx1a_Dnaaf6b_2|Ex_Lmx1a_Dnaaf6b_1|Ex_Lmx1a_Pgr15l_2|Ex_Lmx1a_Pgr15l_3|Ex_Lmx1a_Crh_Barhl1|Ex_Lmx1a_Pkd1l1|Ex_Lmx1a_Itih5_2|Ex_Pitx2_Odad2_1|Ex_Pitx2_Odad2_2|Ex_Lmx1a_Odad2_1|Ex_Pitx2_Odad2_3|Ex_Lmx1a_Itih5_1|Ex_Lmx1a_Crh|Ex_Lmx1a_Itih5|Ex_Lmx1a_Bnc2|Ex_Lmx1a_Odad2_2|Ex_Lmx1a_Abca8a_1|Ex_Lmx1a_Abca8a_2
MC_191	Hypothalamic neurons	Ex_Lmx1a_Cckar_1|Ex_Lmx1a_Cckar_3|Ex_Lmx1a_Cckar_2|Ex_Lmx1a_Ngfr|Ex_Lmx1a_Irx3_2|Ex_Lmx1a_Irx3_1|Ex_Lmx1a_Tgfbr2|Ex_Lmx1a_Mab21l3|Ex_Lmx1a_Irx6_1|Ex_Lmx1a_Irx6_3|Ex_Lmx1a_Irx6_2|Ex_Lmx1a_Lepr|Ex_Lmx1a_Qrfprl_2|Ex_Lmx1a_Qrfprl_1|Ex_Lmx1a_Dkkl1|Ex_Lmx1a_Ube2u_2|Ex_Lmx1a_Ube2u_1|Ex_Dmrta2_Prkcq_4|Ex_Lmx1a_Irx3_5|Ex_Lmx1a_Irx3_3|Ex_Lmx1a_Arhgap36|Ex_Lmx1a_Irx3_4|Ex_Lmx1a_Irx3_7|Ex_Lmx1a_Rrad|Ex_Lmx1a…
MC_192	Hypothalamic neurons, primarily subthalamic nucleus	Ex_Lmx1a_Kcp_3|Ex_Lmx1a_Kcp_1|Ex_Lmx1a_Kcp_2|Ex_Lmx1a_H2-Q10_3|Ex_Lmx1a_H2-Q10_1|Ex_Lmx1a_H2-Q10_2
MC_193	Hypothalamic neurons, primarily mammilary body nuclei	Ex_Dmrta2_Chrna6_3|Ex_Dmrta2_Chrna6_4|Ex_Dmrta2_Chrna6_5|Ex_Dmrta2_Chrna6_1|Ex_Dmrta2_Chrna6_2|Ex_Dmrta2_Chrna6_6|Ex_Nkx2-4_Csf2rb2|Ex_Lmx1a_Scart2_2|Ex_Lmx1a_Scart2_1|Ex_Lmx1a_Csf2rb2_3|Ex_Lmx1a_Myf5|Ex_Lmx1a_Csf2rb2_5|Ex_Lmx1a_Csf2rb2_4|CholEx_Lmx1a_Tfcp2l1|Ex_Lmx1a_Crhbp_5|Ex_Lmx1a_Csf2rb2_1|Ex_Lmx1a_Crhbp_4|Ex_Lmx1a_Crhbp_3|Ex_Lmx1a_Crhbp_1|Ex_Lmx1a_Csf2rb2_6|Ex_Lmx1a_Crhbp_2|Ex_Lmx1a_Csf2rb2…
MC_194	Posterior hypothalamic neurons	Ex_Dmrta2_Prkcq_1|Ex_Dmrta2_Prkcq_2|Ex_Dmrta2_Prkcq_6|Ex_Dmrta2_Prkcq_5|Ex_Dmrta2_Prkcq_3|Ex_Dmrta2_Bmp3_3|Ex_Dmrta2_Bmp3_2|Ex_Dmrta2_Fbln2|Ex_Dmrta2_Bmp3_1|Ex_Lmx1a_Bdnf_1|Ex_Lmx1a_Bdnf_2|Ex_Lmx1a_Npffr2_5|Ex_Lmx1a_Npffr2_4|Ex_Lmx1a_Npffr2_3|Ex_Lmx1a_Npffr2_1|Ex_Lmx1a_Npffr2_2|Ex_Lmx1a_Gngt2|Ex_Lmx1a_Wnt11|Ex_Lmx1a_Grpr|Ex_Lmx1a_Bdnf_4|Ex_Lmx1a_Bdnf_3|Ex_Ebf2_Gzmk_4|Ex_Ebf2_Gzmk_2|Ex_Ebf2_Gzmk_1…
MC_195	Tegmental neurons	Ex_Zfp831_Gzmk_1|Ex_Zfp831_Gzmk_2|Ex_Sim1_Ndnf_1|Ex_Sim1_Ndnf_2|Ex_Sim1_Pitx2_2|Ex_Pitx2_Dnah8|Ex_Sim1_Pitx2_3|Ex_Pitx2_Pdpn|Ex_Pitx2_Hmcn2|Ex_Sim1_Pitx2_1|Ex_Sim1_Adam33_2|Ex_Sim1_Adam33_3|Ex_Ebf2_Entpd1|Ex_Sim1_Adam33_1|Ex_Ebf2_Myzap|Ex_Dmrta2_Dsc3|Ex_Dmrta2_Col5a2_1|Ex_Dmrta2_Tnfaip8l3_1|Ex_Dmrta2_Kcnmb1|Ex_Dmrta2_Col5a2_2|Ex_Dmrta2_Lsp1|Ex_Dmrta2_Tnfaip8l3_2|Ex_Dmrta2_Chat_2|Ex_Dmrta2_Fgfr4|E…
MC_196	Tegmental neurons	Ex_Tlr4_Foxd2|Ex_Nkx6-1_Nccrp1_2|Ex_Nkx6-1_Nccrp1_1|Ex_Nkx6-1_Gucy2c_3|Ex_Nkx6-1_Gucy2c_2|Ex_Nkx6-1_Gucy2c_4|Ex_Foxd2_C1ql4|Ex_Nkx6-1_Gucy2c_1|Ex_Pax6_Pgr15l_2|Ex_Pax6_Pgr15l_1|Ex_Pax6_Avpr1a_6|Ex_Pax6_Avpr1a_5|Ex_Pax6_Avpr1a_4|Ex_Pax6_Avpr1a_2|Ex_Pax6_Avpr1a_1|Ex_Pax6_Avpr1a_3
MC_197	Hypothalamic neurons, primarily periventricular and mammilary nuclei	Ex_Sim1_Otp_2|Ex_Sim1_Otp_3|Ex_Sim1_Otp_1|Ex_Sim1_Otp_4|Ex_Sim1_Otp_5|Ex_Sim1_Bsx_3|Ex_Sim1_Bsx_4|Ex_Nkx2-4_Calcr_1|Ex_Sim1_Bsx_1|Ex_Sim1_Bsx_2|Ex_Nkx2-4_Calcr_4|Ex_Nkx2-4_Calcr_8|Ex_Nkx2-4_Calcr_5|Ex_Nkx2-4_Calcr_3|Ex_Nkx2-4_Calcr_2|Ex_Nkx2-4_Grpr_5|Ex_Nkx2-4_Grpr_3|Ex_Nkx2-4_Grpr_1|Ex_Nkx2-4_Grpr_2|Ex_Nkx2-4_Calcr_10|Ex_Nkx2-4_Calcr_9|Ex_Nkx2-4_Galnt15_1|Ex_Nkx2-4_Galnt15_2|Ex_Nkx2-4_Cdkn1c_1|E…
MC_198	Brainstem neurons	Ex_Vsx2_Tspo2_2|Ex_Vsx2_Ghrh_3|Ex_Vsx2_Ghrh_1|Ex_Vsx2_Nps_1|Ex_Vsx2_Frem3|Ex_Vsx2_Tspo2_1|Ex_Vsx2_Nps_2|Ex_Vsx2_Ghrh_2|Ex_Vsx2_Drd3_1|Ex_Vsx2_Drd3_2|Ex_Vsx2_Drd3_3|Ex_Vsx2_C1ql2_2|Ex_Vsx2_C1ql2_1|Ex_Vsx2_Htr3a|Ex_Vsx2_Tecta_3|Ex_Vsx2_Tecta_2|Ex_Vsx2_Tecta_4|Ex_Vsx2_Crym|Ex_Vsx2_Tecta_1|Ex_Vsx2_Col15a1|Ex_Vsx2_Apbb1ip|Ex_Vsx2_Cdc42ep5|Ex_Lhx4_Pdlim3|Ex_Vsx2_Kcnv1|Ex_Vsx2_Igfbp4_2|Ex_Vsx2_Igfbp4_3|…
MC_199	Tegmental and pontine neurons	Ex_Tcf7l2_Ccdc80|Ex_Tcf7l2_Myh13|Ex_Lhx9_Runx1|Ex_Lhx9_C1ql4|Ex_Lhx9_Moxd1|Ex_Lhx9_6430628N08Rik|Ex_Irx4_Slc17a8|Ex_Lhx9_Cyp19a1|Ex_Lhx9_Calcr|Ex_Lhx9_Prok2|Ex_Lhx9_Cav1|Ex_Lhx9_Atp8b1_2|Ex_Lhx9_Atp8b1_1|Ex_Lhx9_Atp8b1_3|Ex_Lhx9_Nps|Ex_Lhx9_Nps_3|Ex_Lhx9_Nps_4|Ex_Lhx9_Nps_5|Ex_Lhx9_Nps_1|Ex_Lhx9_Nps_2|Ex_Pax5_Ucn3_2|Ex_Pax5_Ucn3_1|Ex_Pax5_Npbwr1|Ex_Pax5_Rgs13_1|Ex_Pax5_Gng8|Ex_Pax5_Lnp1_1|Ex_Pax5…
MC_200	PAG and SCm neurons	Ex_Pou4f2_Hpse2_1|Ex_Pou4f2_Hpse2_3|Ex_Pou4f2_Hpse2_5|Ex_Pou4f2_Hpse2_6|Ex_Pou4f2_Plac9a|Ex_Pou4f2_Hpse2_4|Ex_Pou4f2_Hpse2_2|Ex_Ebf2_Antxr2|Ex_Ebf2_Bmp6|Ex_Ebf2_Gpsm3_1|Ex_Ebf2_Ltbp1_1|Ex_Ebf2_Ltbp1_2|Ex_Ebf2_Sp5_2|Ex_Ebf2_Sp5_6|Ex_Ebf2_Mybpc1|Ex_Ebf2_Slc5a7|Ex_Ebf2_Sp5_4|Ex_Ebf2_Sp5_7|Ex_Ebf2_Sp5_1|Ex_Ebf2_Sp5_3|Ex_Ebf2_Sp5_8|Ex_Ebf2_Sp5_5|Ex_Ebf2_Ltbp1_3|Ex_Ebf2_Fgfr4|Ex_Ebf2_Nr1h4|Ex_Zic1_Mybp…
MC_201	PAG and SCm neurons	Ex_Ebf2_Atp8b1|Ex_Ebf2_Clec9a_1|Ex_Ebf2_Gng8|Ex_Ebf2_Ifi213_1|Ex_Ebf2_Layn|Ex_Ebf2_Ifi213_3|Ex_Ebf2_Clec9a_2|Ex_Ebf2_Ifi213_2|Ex_Ebf2_Meox2|Ex_Ebf2_Npffr2_1|Ex_Ebf2_Npffr2_2|Ex_Ebf2_Npffr2_3|Ex_Tfap2b_Gli2|Ex_Tfap2b_Ramp3_1|Ex_Tfap2b_Ramp3_6|Ex_Tfap2b_Ramp3_5|Ex_Tfap2b_Ramp3_7|Ex_Tfap2b_Ramp3_4|Ex_Tfap2b_Ramp3_2|Ex_Tfap2b_Slco1c1|Ex_Tfap2b_Ramp3_3|Ex_Ebf2_Spef2_6|Ex_Ebf2_Spef2_5|Ex_Ebf2_Spef2_3|E…
MC_202	Tegmental neurons, including cuneiform nucleus	Ex_C1ql4_Asb4|Ex_Pitx1_C1ql4|Ex_Pitx1_Moxd1|Ex_Pax5_Cdkn1c|Ex_Pitx1_Kntc1|Ex_Pitx1_Nts|Ex_Evx2_Clec9a|Ex_Evx2_Chat|Ex_Evx2_Ngfr|Ex_Evx1_Clec9a_3|Ex_Evx1_Clec9a_2|Ex_Evx2_Adamts19|Ex_Evx2_Pth2r|Ex_Evx1_Clec9a_1|Ex_Evx1_Cox4i2|Ex_Evx1_Prkcq_3|Ex_Evx1_Prkcq_1|Ex_Evx2_Krt19|Ex_Evx1_Prkcq_2|Ex_C1ql4_Prdm6|Ex_C1ql4_Crispld2_1|Ex_C1ql4_Crispld2_2|Ex_Pitx2_Lamp3_2|Ex_Pitx2_Lamp3_1|Ex_Pitx2_Lamp3_3
MC_203	Tectal neurons	Ex_Sall1_Apela|Ex_Sall1_Lrrc38_1|Ex_Sall1_Lrrc38_2|Ex_Sall1_Fgf7_1|Ex_Sall1_Fgf7_2|Ex_Sall1_Tafa4|Ex_Sall1_Lrrc38_3|Ex_Sall1_Vwa7|Ex_Sall1_Olfr658|Ex_Sall1_Pmfbp1_4|Ex_Sall1_Pmfbp1_3|Ex_Sall1_Pmfbp1_6|Ex_Sall1_Pmfbp1_8|Ex_Sall1_Pmfbp1_9|Ex_Sall1_Pmfbp1_7|Ex_Sall1_Pmfbp1_1|Ex_Sall1_Pmfbp1_2|Ex_Tfap2d_St14_4|Ex_Tfap2d_St14_1|Ex_Tfap2d_St14_3|Ex_Tfap2d_Defb1|Ex_Tfap2d_Erfl|Ex_Tfap2d_Snorc_1|Ex_PItx2…
MC_204	Tectal neurons	Ex_Tfap2b_Ghrh_1|Ex_Tfap2b_Ghrh_2|Ex_Tfap2b_Ghrh_3|Ex_Tfap2b_Trim63|Ex_Tfap2b_Crh|Ex_Defb1_Arhgap36|Ex_Tfap2b_Calcr|Ex_Tfap2b_Clec12a|Ex_Tfap2b_Wfdc10|Ex_Tfap2b_Kcnmb1|Ex_Tfap2b_Layn|Ex_Tfap2b_Gabre|Ex_Defb1_Cnga3|Ex_Tfap2b_Saa1|Ex_Tfap2b_Cldn3_2|Ex_Tfap2b_Cldn3_1|Ex_Tfap2b_Cldn3_3|Ex_Sall3_Crabp1_1|Ex_Sall3_Crabp1_2|Ex_Pitx2_Sall3|Ex_Pitx2_Acp7|Ex_Pitx2_Nxph2|Ex_Pitx2_Gm7271|Ex_Pitx2_Tmem215|Ex_…
MC_205	Tegmental neurons	Ex_Ebf2_Arhgap36|Ex_Vcan_Crh|Ex_Dach2_Arhgap36_3|Ex_Dach2_Arhgap36_2|Ex_Dach2_Arhgap36_1|Ex_Neurod6_Fam83b|Ex_Lhx2_Emid1|Ex_Neurod6_Dnah11_6|Ex_Neurod6_Dnah11_7|Ex_Vcan_Emid1|Ex_Lhx2_Fn1|Ex_Neurod6_Dnah11_8|Ex_Neurod6_Dnah11_9|Ex_Lhx9_Prdm8_1|Ex_Neurod6_Dnah11_5|Ex_Neurod6_Dnah11_4|Ex_Lhx9_Maf|Ex_Defb1_Bhlhe23_1|Ex_Ebf2_Bhlhe23|Ex_Neurod6_Aox3|Ex_Lhx9_Met|Ex_Neurod6_Dnah11_1|Ex_Neurod6_Dnah11_2|E…
MC_206	Subparafascicular neurons	Ex_Lhx9_Npsr1_1|Ex_Lhx9_Npsr1_2|Ex_Lhx9_Pkhd1|Ex_Lhx9_Nr5a2|Ex_Lhx9_Kif19a_2|Ex_Lhx9_Kif19a_1|Ex_Lhx9_Kif19a_3|Ex_Lhx9_Fmo1_2|Ex_Lhx9_Fmo1_1|Ex_Lhx9_Rxfp3|Ex_Lhx9_Slc26a7_1|Ex_Lhx9_Slc26a7_2
MC_207	Tegmental neurons	Ex_Lhx2_Pth2_2|Ex_Lhx2_Pth2_1|Ex_Lhx2_Pth2_3|Ex_Lhx2_Nek11_9|Ex_Lhx2_Nek11_7|Ex_Lhx2_Nek11_6|Ex_Lhx2_Nek11_4|Ex_Lhx2_Gng8_2|Ex_Lhx2_Nek11_2|Ex_Lhx2_Gng8_1|Ex_Lhx2_Nek11_5|Ex_Lhx2_Nek11_1|Ex_Lhx2_Nek11_3|Ex_Gbx2_Adam18_2|Ex_Etv1_Gbx2|Ex_Gbx2_C6|Ex_Gbx2_Adam18_1|Ex_Lhx2_Asb4|Ex_Gbx2_Wif1|Ex_Lhx2_Pth2
MC_208	PAG neurons	Ex_C1ql4_Bank1|Ex_C1ql4_Myo18b_1|Ex_C1ql4_Mettl24|Ex_C1ql4_Serpina3g|Ex_C1ql4_Wnt2|Ex_Prox1_Plcz1|Ex_Eya2_Sapcd1|Ex_Prox1_Cmbl|Ex_C1ql4_Krt73_2|Ex_C1ql4_Krt73_1|Ex_C1ql4_Gspm3|Ex_C1ql4_Tekt2|Ex_C1ql4_Teddm3_3|Ex_C1ql4_Teddm3_1|Ex_C1ql4_Trhr_3|Ex_C1ql4_Trhr_8|Ex_C1ql4_Trhr_5|Ex_C1ql4_Trhr_6|Ex_C1ql4_Trhr_4|Ex_C1ql4_Trhr_1|Ex_C1ql4_Trhr_7|Ex_C1ql4_Trhr_9|Ex_C1ql4_Krt73|Ex_Nxph4_Krt73
MC_209	Tectal neurons	Ex_Zic1_S100a11|Ex_Tfap2d_Sema3d_4|Ex_Tfap2d_Sema3d_3|Ex_Tfap2d_Pirt_2|Ex_Zic1_Slc38a4|Ex_Tfap2d_Sema3d_2|Ex_Defb1_Mab21l2|Ex_Tfap2d_St14|Ex_Prox1_Npy|Ex_Tfap2d_Mgst2_2|Ex_Defb1_Ldoc1_2|Ex_Defb1_Gsta2|Ex_Defb1_Ldoc1_1|Ex_Tfap2d_Mgst2_1|Ex_Tfap2d_Pirt_3|Ex_Tfap2d_Pirt_1|Ex_Prox1_Pirt_1|Ex_Tfap2d_Edaradd|Ex_Tfap2d_Pirt_4|Ex_Tfap2d_Mgst2_3|Ex_Defb1_Wif1|Ex_Ebf2_Gpsm3_2|Ex_Defb1_Gsta2_1|Ex_Defb1_Gsta…
MC_210	Tectal neurons	Ex_Pou4f1_Meis1_3|Ex_Pou4f1_Meis1_2|Ex_Pou4f2_Sult3a2_2|Ex_Pou4f1_Meis1_1|Ex_Eya2_P2rx6_2|Ex_Eya2_P2rx6_1|Ex_Pou4f2_Grpr|Ex_Pou4f2_Sult3a2_11|Ex_Pou4f2_Sult3a2_7|Ex_Pou4f2_Sult3a2_5|Ex_Pou4f2_Sult3a2_1|Ex_Pou4f2_Gdpd4|Ex_Gli3_Vwf|Ex_Pou4f2_Sult3a2_12
MC_211	Superior collicular, sensory area neurons	Ex_Ebf2_Olfr25|Ex_Ebf2_Fam83f|Ex_Ebf2_Vmn1r214|Ex_Ebf2_Nek11_2|Ex_Ebf2_Nek11_1|Ex_Sox6_Prom1|Ex_Sox6_Rbm47|Ex_Sox6_Myl2|Ex_Sox6_Plscr5_1|Ex_Sox6_Plscr5_2
MC_212	Tectal neurons	Ex_C1ql4_Cox6a2_1|Ex_C1ql4_Thbs4|Ex_C1ql4_Trhr_2|Ex_C1ql4_Olfr48|Ex_C1ql4_Cox6a2_2|Ex_C1ql4_Art4|Ex_C1ql4_Nts|Ex_C1ql4_Slc25a21|Ex_C1ql4_Tnnt2|Ex_C1ql4_Ebf2|Ex_Zfp114_Art4|Ex_C1ql4_Svep1|Ex_C1ql4_Mdfic2_1|Ex_C1ql4_Mdfic2_2|Ex_C1ql4_Pappa|Ex_Irx3_Ccdc192_6|Ex_Tfap2d_Npnt_4|Ex_Tfap2d_Npnt_3|Ex_Ebf2_Pmfbp1_1|Ex_Onecut3_Apela|Ex_Tfap2d_Npnt_5|Ex_Irx3_Ccdc192_7|Ex_Tfap2d_Npnt_6|Ex_C1ql4_Calca|Ex_Ebf2_…
MC_213	Mediobasilar hypothalamic neurons	Ex_Fezf1_Bnc2_3|Ex_Fezf1_Bnc2_1|Ex_Fezf1_Bnc2_2
MC_214	Lateral habenular neurons	Ex_Onecut3_Htr5b|Ex_Irx2_Twist1_4|Ex_Irx2_Twist1_5|Ex_Irx2_Twist1_3|Ex_Irx2_Twist1_7|Ex_Sox6_Twist1|Ex_Irx2_Slc6a3|Ex_Irx2_Cldn23|Ex_Irx2_Tpbg|Ex_Irx2_Col4a3|Ex_Irx2_Rai14|Ex_Irx2_Twist1_2|Ex_Irx2_Twist1_1|Ex_Irx2_Twist1_6|Ex_Irtx_Ednra|Ex_Irx2_Slc25a21_2|Ex_Irx2_Otx1|Ex_Irx2_Galr1_2|Ex_Irx2_Galr1_1|Ex_Irx2_Slc25a21_1|Ex_Irx2_Nppc_2|Ex_Irx2_Nppc_1|Ex_Irx2_Col2a1_2|Ex_Irx2_Nppc_3|Ex_Irx2_Col2a1_3|…
MC_215	Superior collicular, motor area neurons	Ex_Nxph4_Chodl_2|Ex_Nxph4_Hpgd|Ex_Nxph4_Chodl_1|Ex_Nxph4_Crh|Ex_Nxph4_Pou4f2|Ex_Pou4f1_Pth2r|Ex_Lhx2_Mafa|Ex_Hpgd_Trpa1|Ex_Nxph4_Zar1l_2|Ex_Nxph4_Zar1l_1|Ex_Nxph4_Zar1l_4|Ex_Nxph4_Zar1l_3|Ex_Hpgd_Pth2r_2|Ex_Hpgd_Pth2r_8|Ex_Hpgd_Pth2r_5|Ex_Hpgd_Pth2r_4|Ex_Hpgd_Pth2r_1|Ex_Hpgd_Pth2r_3|Ex_Hpgd_Ednra|Ex_Hpgd_Cd24a_2|Ex_Hpgd_Cd24a_1|Ex_Hpgd_Lgr6|Ex_Pou4f1_Scml2|Ex_Hpgd_Pik3c2g_1|Ex_Hpgd_Pth2r_7|Ex_Hpg…
MC_216	Inferior collicular neurons	Ex_Tfap2d_Enpep|Ex_Tfap2d_Ccdc121|Ex_Tfap2d_Npr1_2|Ex_Tfap2d_Ctsc|Ex_Tfap2d_Fst|Ex_Tfap2d_A730009L09Rik|Ex_Tfap2d_Atp6ap1l_7|Ex_Tfap2d_Gask1b_1|Ex_Tfap2d_Aox3|Ex_Tfap2d_Kcnk15|Ex_Tfap2d_Casq2|Ex_Tfap2d_Npr1_1|Ex_Tfap2d_P2ry1|Ex_Tfap2d_Atp6ap1l_6|Ex_Tfap2d_Atp6ap1l_5|Ex_Tfap2d_Gask1b_2|Ex_Tfap2d_Gask1b_3|Ex_Tfap2d_Atp6ap1l_4|Ex_Tfap2d_Atp6ap1l_3|Ex_Tfap2d_Atp6ap1l_2|Ex_Tfap2d_Hspg2|Ex_Tfap2d_Bnip5…
MC_217	Dentate principal neurons	Ex_Dsp_Atf3_1|Ex_Dsp_Atf3_2|Ex_Dsp_Atf3_3|Ex_Crlf1_Ntn5_2|Ex_Crlf1_Ntn5_1|Ex_Dsp_Moxd1_4|Ex_Dsp_Moxd1_1|Ex_Dsp_Moxd1_2|Ex_Dsp_Moxd1_3|Ex_Dsp_Gsg1l
MC_218	Habenular cholinergic and excitatory neurons	CholEx_Irx2_Slc43a3_1|CholEx_Irx2_Slc43a3_3|CholEx_Irx2_Slc43a3_2|CholEx_Irx2_Gm5741
MC_219	Thalamic projection neurons	Ex_Plekhg1_Col27a1_C1ql2_2|Ex_Plekhg1_Col27a1_C1ql2_3|Ex_Plekhg1_Col27a1_C1ql2_1|Ex_Plekhg1_Col27a1_Npsr1_2|Ex_Plekhg1_Col27a1_Npsr1_1|Ex_Plekhg1_Col27a1_Npsr1_3|Ex_Plekhg1_Epha1_Slc17a8_2|Ex_Plekhg1_Epha1_Slc17a8_3|Ex_Plekhg1_Epha1_Slc17a8_1|Ex_Plekhg1_Tspear_C6_1|Ex_Plekhg1_Tspear_C6_4|Ex_Plekhg1_Tspear_C6_3|Ex_Plekhg1_Tspear_C6_2|Ex_Tcf7l2_Fbln1_St14|Ex_Plekhg1_Epha1_Smoc2_2|Ex_Tcf7l2_Fbln1_Mt…
MC_220	Interpeduncular projecting habenular neurons (PMID 19906978)	Ex_Pou4f1_Insrr|Ex_Pou4f1_Gpr151_Col5a3|Ex_Pou4f1_Cdh3_Lpar1|Ex_Pou4f1_Fads2b_3|Ex_Pou4f1_Fads2b_1|Ex_Pou4f1_Fads2b_2
MC_221	Inferior olivary excitatory neurons	Ex_Pou4f1_Htr5b_1|Ex_Pou4f1_Htr5b_2|Ex_Pou4f1_Htr5b_14|Ex_Pou4f1_Htr5b_13|Ex_Pou4f1_Htr5b_10|Ex_Pou4f1_Htr5b_12|Ex_Pou4f1_Htr5b_11|Ex_Pou4f1_Htr5b_5|Ex_Pou4f1_Htr5b_4|Ex_Pou4f1_Htr5b_3|Ex_Pou4f1_Htr5b_6|Ex_Pou4f1_Htr5b_8|Ex_Pou4f1_Htr5b_7|Ex_Pou4f1_Htr5b_9
MC_222		Ex_Phox2b_Mdfic2_6
MC_223		Ex_Hmx3_Twist2_1
