# Supplementary material for: The molecular cytoarchitecture of the adult mouse brain
Source: Nature. 2023 Dec 13;624(7991):333–42. doi: 10.1038/s41586-023-06818-7 (PMC10719111; doi:10.1038/s41586-023-06818-7)
Supplement: Supplementary file 9 — Top differentially expressed genes for each of the metaclusters. [file 41586_2023_6818_MOESM9_ESM.txt]

Meta-Cluster	Annotation	Gene_1	Gene_2	Gene_3	Gene_4	Gene_5	Gene_6	Gene_7	Gene_8	Gene_9	Gene_10	Gene_11	Gene_12	Gene_13	Gene_14	Gene_15	Gene_16	Gene_17	Gene_18	Gene_19	Gene_20	Gene_21	Gene_22	Gene_23	Gene_24	Gene_25	Gene_26	Gene_27	Gene_28	Gene_29	Gene_30	Gene_31	Gene_32	Gene_33	Gene_34	Gene_35	Gene_36	Gene_37	Gene_38	Gene_39	Gene_40	Gene_41	Gene_42	Gene_43	Gene_44	Gene_45	Gene_46	Gene_47	Gene_48
MC_1	Cerebellar purkinje neurons	Car8	Pcp2	Arhgef33	Zfp385c	Fam107b	Homer3	Pcsk6	Pde5a	Grid2ip	Col18a1	Foxp4	Ryr1	Ppp1r17	Slc9a3	Plekhd1	Arhgap31	Casq2	Atp2a3	Id2	Cep76	Serinc2	Stac	Kitl	Iltifb	Sycp1	Hes3	Arap1	Rreb1	Svil	Plxdc1	Nrk	Ptpn13	Kank1	Lhx1	Fam117a	Pvalb	Arhgef37	Htr1b	Gng13	Fam222a	Syne2	Itpka	Dnah6	Kcnmb1	Stk17b	Dipk2a	Doc2b	Trabd2b
MC_2	Striatal, amygdalar, and pallidal MGE neurons, including TH and PV striatal interneurons	Sox6	Moxd1	Cntnap3	Egfr	St18	Kit	Gpr83	Lhx6	Etv1	Hs3st2	Igfbp4	Nkx2-1	Maf	Mafb	Adamts5	Pde3a	Prox1	Sp9	Lamb1	Cox6a2	Lypd6	Pcsk6	Fam210b	Gna14	Npy	Ccbe1	Opn3	Trpc6	Arx	Gpc3	Crhbp	Cdca7	Tle2	Pthlh	Crabp1	Sst	Lhx8	Dlx1	Fndc1	Igsf11	Tgfb3	Lama3	Tacr1	Dlx6	Hmcn2	Necab2	Fbln2	Ahr
MC_3	Pallidal, hypothalamic and amygdalar MGE neurons, primarily BNST	Sox6	Prlr	Moxd1	Greb1	Gldn	Lhx6	Cpne2	Dlx1	Esr2	Scn5a	Gda	Esr1	Plagl1	Nek10	Pifo	St18	Gm12216	Sox2	AW551984	Fndc1	Tmem215	Tacr1	Cyp19a1	Cartpt	Rcn1	Esyt3	Pnoc	Trpc6	Shisal2b	Zim1	Sst	Drc1	Ecel1	Arx	Rreb1	Pappa	Magel2	Hrh1	Nmbr	Chil5	Rasal1	Chodl	4933424G06Rik	Cntnap3	Prox1	Tnfaip8l3	Gm1604b	Crhr2
MC_4	Long-range projecting interneurons of cortex, striatum, and pallidum	Sox6	Sst	Npy	Tacr1	Nos1	Lhx6	Klf5	Ntn1	Sfrp1	Lypd6	Moxd1	Crhbp	Cntnap3	Sox2	Chodl	Sytl5	Tent5a	Fndc1	Nxph2	Drd1	Arhgap28	Dach2	Npy2r	Adgrg6	Plpp3	Masp1	Pcdh18	Gm1604b	Sox1	Trpc6	Myo5b	Colec12	Stac	Svil	Pth2r	Lemd1	Bace2	Sp9	Maf	Slc7a3	Dlx1	Hhip	Lama1	Cort	Npsr1	Rgma	Arx	St6galnac2
MC_5	Hypothalamic and pallidal MGE neurons	Sox6	Lhx6	Stac	Kcnmb4	Lhx8	Sytl5	Ccbe1	Arx	Lancl3	Sema3c	Lama3	Gbx1	Lypd6	Stk32b	Kit	Cntnap3	Prrg1	Tacr1	Mn1	Dlx6	Fam222a	Rgma	Hrh2	Il13ra1	Dlx5	Trim43c	Isoc1	Klf5	Cracr2a	Tshr	Dlx1	Npy2r	Itga8	Sp9	Sst	A830031A19Rik	Shh	Ptgs1	Gm8113	Pcdh8	Bend5	Kirrel	Mme	Nkx2-1	Corin	Il17d	Efcab6	Vegfc
MC_6	Pallidal and septal MGE neurons	Sox6	Gbx1	Lhx6	Kcnmb4	Actn2	Lhx8	Pde3a	Sema3c	Insyn2a	Sytl5	Mn1	Ccbe1	Megf10	Pou3f1	Scube2	Isoc1	Stac	Stk32b	Dusp10	Adra1b	Gpr26	Lancl3	Lama3	Frrs1	Elovl7	A830031A19Rik	Kctd12	Arx	Htr1a	Lmo7	Lrrc55	Il13ra1	Pcdh8	Shh	Scn5a	Mmp15	Ano1	Lypd6	Robo3	Trim43c	Gpat3	Fam210b	Tacr1	Hrh2	Fam222a	Dlx1	Ror1	Dlx6
MC_7	Pallidal and septal MGE neurons	Sox6	Npas1	Gbx1	Megf10	Lhx6	Stac	Sema3c	Npr3	Elovl7	Pde3a	Ccbe1	Gpc3	Kcnmb4	Lhx8	Isoc1	Sytl5	Insyn2a	Pnoc	Adra1b	Slc36a1	Sertm1	Pou3f1	Dysf	Ckmt2	Mn1	Zar1l	Stk32b	Gng12	S100a10	Tacr3	Lrrc55	Rxfp2	Adamts12	Il13ra1	Hrh2	Mboat1	Bend5	Lypd6	Iqcj	Pappa	Agbl1	Qrfprl	Svbp	Tacr1	Shh	Pwwp3b	Hs3st1	Ccdc60
MC_8	Globus pallidus MGE neurons	Sox6	Kcnmb4	Megf10	Cntnap3	Gpr149	Lhx8	Mme	Lhx6	Gbx1	Nkx2-1	Ccbe1	Sema3c	Lama3	Etv1	Insyn2a	Cyyr1	Isoc1	Itm2a	Tacr1	Mboat1	Gpr174	Npy2r	Mctp2	Antxr2	Sytl5	Shh	Pparg	Elovl7	Pvalb	Gm2115	Tns1	Crhr1	Grin2c	Lancl3	Gpr139	Fam131c	Ugt8a	Fam222a	Qrfprl	Npas1	Trim43c	Skap1	Adgra3	Pde3a	Fads6	Sinhcaf	Pcdh8	Impa2
MC_9	Hypothalamic and pallidal MGE neurons	Sox6	Sertm1	Pde3a	Fam20a	Lhx6	Lhx8	Megf10	Insyn2a	Mn1	Lmo7	Fam210b	Corin	Gbx1	Npas1	Stac	Lama3	Pappa	Pou3f1	Arx	Tshr	BC030500	Foxg1	Tacr3	Atp8b1	Oprk1	Stk32b	Sytl5	Il17d	Gpr26	Ccdc141	Mylip	Cntnap3	Isoc1	Ccdc60	Rgs12	Lemd1	Kit	A830031A19Rik	Gm43517	Il13ra1	Postn	Foxo6	Dysf	Shh	Lancl3	Adra1b	Lrrc9	Hs3st1
MC_10	Hypothalamic and pallidal MGE neurons	Sema3c	Pde3a	Arhgef26	Sox6	Lhx8	Gbx1	Lhx6	Etv1	Plagl1	Megf10	Nr4a2	Insyn2a	Gpc3	Adamts5	Sytl5	Scube2	Rxfp2	Pcdh8	Crh	Kirrel	Myo3b	Dgkk	Cav1	Ccdc60	Necab2	Adam12	Crhr1	Mpp4	Slc9a2	Asic4	Tacr3	Kcnmb4	Fibcd1	Dusp10	Arx	Shisa8	Gng12	Tle2	Slc10a4	Chrna2	Cacna1h	Scn5a	Lancl3	Lrrc9	Ly75	Tes	Adgra3	Dipk2a
MC_11	Hypothalamic and pallidal MGE neurons	Lypd6	Ntn1	Ccbe1	Lhx8	Lhx6	Cntnap3	Nkx2-1	Kcnmb4	Stac	Sfrp1	Etv1	Sema3c	Slc10a4	Sst	Mctp2	Arx	C1ql2	Tafa4	Slc5a7	Fam20a	Pth2r	Abi3bp	Dlx1	Htr2a	Nppc	Ano1	Sox6	Vrk2	Gpr149	Dgkk	Zic1	Ptgs1	Antxr2	Foxg1	Pcdh8	Moxd1	Gpr174	Rgs4	Cartpt	Svbp	A830031A19Rik	Shh	Mme	Stk32b	Gm43517	Rpp25	Dlx2	Tacr3
MC_12	Pallidal cholinergic neurons	Slc5a7	Prima1	Chat	Ecel1	Lhx8	Tacr1	Ngfr	Dgkk	Pdlim5	Isl1	Doc2b	Slc10a4	Oprd1	Zic1	Popdc3	Six3	Fhl5	Dysf	Tspan18	S100a10	Ntrk1	Pde3a	Klf6	B3gnt2	Ccbe1	Slc25a1	Zic4	Nox4	Nkx2-1	Tmc7	Wipi1	Stac	Ano1	Ccdc192	Adgrf5	Ntn1	Lrrc75a	Insrr	Ptger3	Tnfaip8l3	Rbm11	Ntsr1	Rcn1	Sema3c	Lrrc9	Spata1	D7Ertd443e	Slc18a3
MC_13	Striatal and pallidal cholinergic neurons	Slc5a7	Prima1	Chat	Qrfprl	Tacr1	Ecel1	Isl1	Pde3a	Lhx8	Slc17a8	Slc10a4	Ntn1	Rgs12	Ntrk1	Cftr	Zic1	Slc25a1	Cxcl14	Klf5	Gdnf	Megf10	Oprd1	Sntb1	Fjx1	Tnfaip8l3	Klf6	Mme	Arx	Slc18a3	Zfp945	Insrr	Tpbgl	Drd2	Meis3	Rspo1	Frem2	Hopx	Parvb	Zic4	Nek11	Tmem176b	Tacr3	Barx2	S100a10	Maob	Gpr83	Eepd1	Rcn1
MC_14	Anterior hypothalamic MGE neurons	Ccbe1	Dgkk	Gm45194	Kcnh8	Lhx6	Prlr	Lhx8	Ecel1	Dlk1	Nts	Pgpep1l	Nkx2-1	Gpc3	Scn5a	Kcnk13	Foxo1	Gabrq	AW551984	Lrrc9	Stk33	Cntnap3	Gpr149	Spag16	Sema3c	Zim1	Fgd5	Ano1	Tes	Lypd6	Gck	Stk32b	Drc1	Crh	Angpt1	Esr1	Pzp	Shh	Smco4	Npy2r	Gzmk	Peg10	Serpinb1b	Rxrg	Efhb	Dsc2	Vwa5b1	Cpne2	Cfap97d2
MC_15	Hypothalamic and pallidal neurons	Tcf7l2	Il31ra	Samd3	Gpc3	Gpr149	Sulf1	Gpc4	Rspo3	Frem1	Scn5a	Drd3	Iqschfp	Pcdh8	Oprk1	Iqcj	Stk32b	Daam2	Lhx5	Lama1	Cracr2a	Uncx	Kcnh8	T2	Dmrta2	Ntsr1	Tbr1	Skor1	Coch	Adamts18	Nts	Rspo1	Tgfbi	Nxph4	Ppm1m	Stk32a	Egflam	St3gal1	F13a1	Slc7a3	Tex47	Itga4	Cpne7	Kif6	Rgs2	Klhl14	Galr1	Prkg2	Gpr101
MC_16	Septal neurons	Myo5b	Prdm16	Zic1	Ano1	Palmd	Prkcd	Gda	Zic4	Mob3b	Rasd1	Igfbpl1	Slc24a4	Hs3st2	Lbhd2	Dlx1	Cacng5	Sox1	Scn5a	Ano2	Npffr1	Ptk2b	Clic6	Zic2	Clic4	Bok	Cpa6	Prlr	Akap5	Gpc3	Inafm2	Ing2	Col6a3	Necab2	Col23a1	Stac	Egr4	Sp9	Sik1	C130074G19Rik	Efnb3	Ndnf	Zic5	Slc12a8	Lrrc10b	Nbl1	Dlx6	Tec	Matn2
MC_17	Septal and hypothalamic neurons	Prdm16	Zic1	Myo5b	Ano1	Zic4	Ano2	Prkcd	Clic4	Igfbpl1	Rasd1	Hs3st2	Palmd	Zic2	Scn5a	Slc24a4	Ptk2b	Sox1	Kcnip2	Dlx1	Lbhd2	Zic5	Clic6	Npffr1	Mob3b	Sp9	Gpc3	Bok	Col23a1	Matn2	Ing2	Sox2	Cacng5	Lrrc10b	Egr4	Dlx6	Gda	Prlr	Akap5	Inafm2	Zdhhc23	Kcng2	Isl1	Itpka	Col9a3	Stac	Met	C130074G19Rik	Necab2
MC_18	Septal and hypothalamic neurons	E130114P18Rik	Prdm16	Gda	Prlr	Spag16	Zic1	Scn5a	Vwa5b1	Nek10	Pifo	Peg10	Cntnap3	Gck	Slc24a4	Zbbx	Gpc3	Six3	Plagl1	Trpc6	Dlk1	Igfbpl1	Lhx8	Ddo	St18	Spata13	Stk33	Drc1	Clic6	Ano2	Gm12216	Myo5b	Zic4	Calcr	Hs3st2	Asb4	Fhad1	Wdr66	Cpne2	Spef2	Tes	Pnoc	Irs4	Cfap44	Togaram2	Nkx2-1	Cmtm8	Efcab6	Hccs
MC_19	Septal and hypothalamic neurons	Zic1	Pax6	Igfbpl1	Scn5a	Prkcd	Gpc3	Palmd	Zic4	Dlx1	Angpt1	Sox2	Cacng5	Ddo	Ptk2b	Gpr39	Eya4	Zic2	Sp9	Inhba	Npffr1	Zic5	Lmo2	Enpp1	Sall3	Lama1	Clic6	Gcnt2	Nfix	Rassf3	Fmnl3	Prdm12	Pnoc	Sik1	Pcdh8	Myh7	Slc35d3	Cpne7	Adam12	Gpr83	Foxg1	Wnt5a	4931422A03Rik	Stac	Glp2r	Gda	Tnfaip8l3	Syt10	Spag16
MC_20	MGE PV interneurons, likely chandelier	Igsf11	Maf	Mctp2	Pde11a	Lhx6	Kcns3	Cntnap3	Cemip	Eepd1	Hapln1	Id2	Ngf	Arx	Egfr	Arhgef37	Unc5b	Nek7	Gabrd	Sox6	Lamb1	Pnoc	Mafb	Gfpt2	Nos1	Vcan	Gng7	Rassf3	Npy	Cox6a2	Pde5a	Htra1	Tll1	Sp9	Tacr1	Pde3a	Sema3c	Frem1	Igfbp4	Pxdc1	Dlx1	Sntb1	Mlip	Sox2	Acss1	Crispld1	Cort	Hs3st1	Myo3b
MC_21	MGE SST interneurons of isocortex, amygdala, and hippocampus	Sst	Cntnap3	Maf	Npy	Moxd1	Klf5	Trpc6	Sox6	Arx	Lhx6	Crhbp	Daam2	Mafb	Dlx1	Pstpip2	Ets1	Il34	Bche	Cort	Vegfc	Sox2	Akap5	Edaradd	Lama4	Golm1	Igfbp4	Pcdh8	Sytl5	Rpp25	Ackr3	Lgals1	Ephx4	Dsc2	Npffr1	Nxpe2	Htr2a	Cbln4	Ctsc	Iqgap2	Mageb18	Wnt7a	Neb	Iqcj	Prkcq	Sox1	Nppc	Pcdh18	Ror2
MC_22	MGE SST interneurons of hippocampus	Sst	Maf	Npy	Kcns3	Trpc6	Cntnap3	Klf5	Lhx6	Arx	Daam2	Ets1	Dlx1	Igsf11	Pappa	Npffr1	Mafb	Il34	Sox2	Golm1	Ngf	Rpp25	Cort	Pstpip2	Arhgap15	Crhbp	Pxdc1	Masp1	Stk32a	Fgf10	Kif6	Eya4	Ctsc	Lgals1	Ackr3	Igfbp4	Nxpe2	Rtkn2	Dlx5	Sema6c	Alkal2	Sox1	Oprd1	Npas1	Ephx4	Cbln4	Edaradd	Lypd6	Moxd1
MC_23	MGE SST interneurons of isocortex, amygdala, and hippocampus	Sst	Sox6	Cntnap3	Rbp4	Lypd6	Maf	Trpc6	Lhx6	Npy	Mafb	Npas1	Klf5	Arx	Iqgap2	Oprd1	Eya4	Lama4	Gda	Igf1	Crhbp	Sytl5	Kcns3	Dlx1	Masp1	Creb3l2	Kcnmb4	Lgals1	Ephx4	Slc30a3	Cort	Filip1	Mageb18	Moxd1	Klhl14	Ifit2	Stk32a	Rpp25	Dlx5	Glp2r	Gxylt2	Sox2	Akap5	Pxdc1	Dlx6	Ror2	Eya1	Crh	Ptgs1
MC_24	MGE PV isocortical interneurons	Sox6	Cemip	Maf	Cntnap3	Iqgap2	Nek7	Oprd1	Igsf11	Myo5b	Kcns3	Pvalb	Lhx6	Mafb	Eya4	Myo1e	Pde5a	Phlda1	Gabrd	Tac1	Mypn	Arx	Rbp4	Cox6a2	Moxd1	Arhgap15	Pdzrn3	Kcnip2	Nxph2	Hs3st1	Dusp10	Crhbp	Plch2	Adgra3	Ngf	Pparg	Ephx4	Cort	Mybpc1	Creb5	Inpp5j	Ahr	Rbm20	Dlx1	Ets1	Gm1604b	Dipk2a	Adamtsl5	Sox2
MC_25	MGE interneurons of isocortex, tyrosine hydroxylase expressing	Sst	Rbp4	Kcns3	Cntnap3	Creb3l2	Corin	Pnoc	Lypd6	Mybpc1	Ano1	Oprd1	Phlda1	Cort	Rspo3	Gabrd	Maf	Myof	Lama3	Gda	Foxg1	Itga9	Sox6	Dlx1	Sp9	Filip1	Klhl14	Tent5a	Arx	Nos1	Kirrel	Wnt5b	Tll1	Sox4	Car2	Rassf3	Adra1b	Lhx6	Clic4	Paqr5	Dab2	Masp1	Pparg	Nr4a2	Eya4	Th	Glis3	Matn2	Plekhh1
MC_26	CGE interneurons	Rgs12	Igf1	Npas1	Dlx1	Cxcl14	Vip	Prox1	Pde5a	Cpne2	Svil	Egfr	Crh	Maf	Npy1r	Gpd1	Adra1b	Asic4	Fbln2	Sema3c	Htr3a	Sox2	Grpr	Nr2e1	Pdzrn3	Vav2	Htra1	Tnfaip8l3	Tac2	Gfpt2	Dlx2	Kit	Npy2r	Nfix	Stk32a	Wnt5a	Wnt5b	Arx	Cracr2a	Fat4	Pcdh18	Ptgds	Pnoc	Cpne7	Kcnq4	Mob3b	Foxg1	Dlx6	Sall1
MC_27	CGE interneurons of isocortex and amygdala	Cxcl14	Rgs12	Prox1	Kit	Maf	Igf1	Npas1	Tnfaip8l3	Rxfp1	Adra1b	Egln3	Igsf11	Sema3c	Htr3a	Nfix	Dlx1	Jam2	Id2	Htra1	Cpne2	Frem1	Npy1r	Apbb1ip	Npy	Tac2	Megf10	Npy2r	Pnoc	Asic4	Vip	Pcdh8	Adam12	Colgalt2	Itga8	Ltbp1	Vav2	Kcnq4	Pdzrn3	Sox2	Pde11a	Col14a1	Gnb4	Tbc1d8b	Cpne7	Hrh2	Glp2r	Teddm3	Pde5a
MC_28	CGE interneurons of multiple telencephalic areas	Npas1	Maf	Pde5a	Frem1	Igf1	Trp53i11	Rgs12	Pdzrn3	Adam12	Sema3c	Yjefn3	Cxcl14	Necab2	Cntnap3	Megf10	Kcnq4	Npy1r	Igsf11	Dlx1	Lix1	Glp2r	Kctd12	Car2	Hrh2	Ror1	Golm1	Cpne2	Dlx5	Foxg1	Tle2	Acss1	Sox2	Eva1c	Plod2	Dlx6	Wnt5a	Krt73	Abcd2	Htra1	Arx	Lancl3	Kcnk13	Id2	Mob3b	Gnb4	Vav2	Gm43517	Clic4
MC_29	CGE interneurons of hippocampus and insula	Pde3a	Rgs12	Igf1	Ndnf	Ror2	Igsf11	Cntnap3	Stk32b	Dlx1	Sox2	Cpne2	Maf	Arx	Npffr1	Nxpe2	Npas1	Htr2a	Dlx5	Kcnq4	Pdzrn3	Htr3a	Trmt9b	Tle2	Dlx6	Vav2	Tnfaip8l3	Cxcl14	Ngf	Wnt5a	Foxg1	Ccsap	Gda	Neb	Pnoc	Kctd12	Golm1	Daam2	Npy	Ccbe1	Rgs2	Sox1	Evc2	Vegfc	Kif6	Dlx2	Esr1	Cdca7l	Ddr2
MC_30	CGE isocortical interneurons, primarily layer 1	Kit	Igsf11	Egfr	Crispld1	Npy	Maf	Pde11a	Nfix	Prox1	Pnoc	Hapln1	Ndnf	Eepd1	Igf1	Myo3b	Car4	Mlip	Id2	Itga9	Kcns3	Cplx3	Tnfaip8l3	Adra1b	Sema3c	Cpne7	Sox2	Mmp17	Jam2	Ngf	Dlx1	Mei4	Jph1	Atp6ap1l	Pdzrn3	Lmo7	Htr2a	Kirrel	Vcan	Iqgap2	Efcab6	Cryab	Rassf2	Kcnk13	Gabrd	Kcnq4	Teddm2	Acss1	Tent5a
MC_31	Lower layer isocortical neurons	Slc17a7	Dkk3	Vxn	Rell1	Ankrd33b	Trabd2b	Nfix	Satb2	Gng12	Neurod6	Crym	Iqgap2	Rai14	Rprml	Rasgrp1	Tbr1	Ier5	Rprm	Zdhhc23	Gda	Ephx4	Col12a1	Hs3st2	Kcnmb4	Jph1	Serinc2	Arhgap10	Egr1	Icam5	Mmp17	Fezf2	Rasal1	Neurod2	Myl4	Mlip	Nxph3	Arhgap25	Ctxn1	Tmod1	Synpo	Islr2	Glp2r	Mast3	Ramp1	Fhl2	Ptk2b	Igfbp4	Arc
MC_32	Subicular neurons	Sntb1	Nxph3	Grp	Rai14	Kcnmb4	Slc17a7	St3gal1	Kremen1	Crym	Prss12	Fezf2	Neurod6	Zdhhc23	Etv1	Skap1	Pamr1	Ror1	Cwh43	Islr2	Chrna5	Ctxn1	Pdzrn3	Cbln2	Nfix	Nr4a2	Rasgrp1	Ephx4	Lcp1	Rasal1	Ly6g6e	Gda	Rprml	Rell1	Slc9a2	Arhgap10	Mro	Jph1	Spry2	Abca12	Trhr	Kcnh3	Atp10a	Clic5	Pdia5	Fjx1	Gng12	Mlip	Neurod2
MC_33	Layer 6 isocortical neurons	Crym	Rai14	Slc17a7	Sntb1	Kcnmb4	Sulf1	Prss12	Prss35	Ankrd33b	Hs3st2	Vxn	Nfix	Mei4	Cobll1	Rspo2	Rprm	Syt10	Ptk2b	Rprml	Rasal1	Ccn3	Sema3d	Hpcal4	Ccdc60	Gng12	Nr4a2	Fezf2	Neurod6	Jph1	Rasgrp1	Dpp4	Nxph3	Ctxn1	Ephx4	Gda	Islr2	Etv1	Tbr1	Icam5	Krt12	Mmp17	Nek10	Nmbr	Wdr95	Neurod2	St3gal1	Mlip	Trhr
MC_34	Layer 6 isocortical neurons	Satb2	Vxn	Rai14	Slc17a7	Gng12	Ccn2	Kcnmb4	Sulf1	Nfix	Nxph3	Prss12	Hs3st2	Rasgrp1	Gda	Tmod1	Glp2r	Jph1	Cplx3	Scube1	Neurod6	Clic5	Svil	Ptk2b	Tbr1	Atp10a	Hpcal4	Fhl2	Rprml	Fam163b	Nr4a2	Islr2	Neurod2	Muc15	Rspo2	Arhgap25	Atp8b1	Rell1	Lpar1	Tiam2	Jcad	Rasal1	Ankrd33b	Bmpr1b	Ctxn1	Dkk3	Drd1	Zdhhc23	Synpo
MC_35	Entorhinal and endopiriform neurons	Nr4a2	Vxn	Rai14	Cobll1	Slc17a7	Rasgrp1	Kcnmb4	Satb2	Rxfp1	Sulf1	Neurod6	Nfix	Gda	Crym	Ccn3	Rprml	Ptk2b	Nxph3	Ccn2	Hpcal4	Nmbr	Atp8b1	Htr2a	Sema3c	Rasal1	Mlip	Prss12	Gng12	Hrh1	Atp10a	St3gal1	Atp6ap1l	Ctxn1	Rgs12	Icam5	Synpo	Kcng1	Crip2	Rspo2	Tbr1	Ankrd33b	Hs3st2	Syt10	Glp2r	Cnih3	Zdhhc23	Ephx4	Efcab6
MC_36	Cortical neurons	Slc17a7	C1ql3	Satb2	Ankrd33b	Gda	Nfix	Itpka	Ptk2b	Mlip	Etv1	Synpo	Slc26a4	Icam5	Rprml	Lmo7	Cnih3	Npr3	Tiam2	Smad3	Rspo3	Mast3	Ccn3	Arhgap10	Zdhhc23	Ephx4	Crym	Adrb1	Efcab6	Kcng1	Jph1	Rasgrp1	Inka2	Ctxn1	Vxn	Slc24a4	Krt12	Pdzrn3	Gm19410	Cpne7	Ccsap	Kcnh3	Rtn4r	Ramp1	Dcn	Foxg1	Neurod2	Col23a1	Rbm24
MC_37	Upper layer isocortical neurons	Etv1	C1ql3	Slc17a7	Satb2	Stum	Ankrd33b	Dcn	Rspo2	Rspo3	Kcng1	Hs3st2	Cnih3	Gda	Smad3	Hes1	Scube1	Icam5	Tiam2	Col23a1	Synpo	Fjx1	Cpne7	Crym	Neurod6	Islr2	Itpka	Rprml	Zdhhc23	Ccn3	Rasgrp1	Rxfp1	Nfix	Krt12	Vxn	Efcab6	Ptk2b	Klf10	Prkg2	Susd5	Ctxn1	Kcnmb4	Mast3	Hrh3	Rtn4r	Jun	Slc26a4	Adamts18	Il34
MC_38	Claustrum neurons	C1ql3	Col23a1	Satb2	Ror1	Nr4a2	Sulf1	Chst9	Slc17a7	Neurod6	Cnih3	Slc24a4	Gda	Ptk2b	Atp8b1	Icam5	Smad3	Tesc	Rspo2	Slc26a4	Nek10	Rasgrp1	Rasl10a	Npsr1	Gnb4	Itpka	Vxn	Fhl2	Dnah14	Pparg	Vegfd	Prss12	Spag16	Nfix	Rspo3	Tiam2	Schip1	Ctxn1	Ccn3	Synpo	Gpc4	Etv1	Cpne7	Bmp3	Ankrd33b	Itprid1	Tacr1	Npr3	Glp2r
MC_39	Upper layer isocortical neurons	Satb2	Pdzrn3	Slc17a7	Ankrd33b	Mlip	Mast3	Krt12	Inka2	Nfix	Pparg	Fhl2	Glp2r	Itpka	Lhfp	Ptk2b	Rtn4r	Xirp2	Dkk3	Synpo	Rprml	Boc	Slc30a3	Arhgap10	Scube1	Rasgrp1	Neurod6	Jph1	Ovol2	Exph5	Ramp1	Egr1	Vxn	Icam5	Car4	Pamr1	Gda	Zbtb18	Smad3	Ephx4	Neurod2	Rgs4	Chrm1	Mei1	Kcnh3	Herc6	Arhgap15	Ccsap	C1ql3
MC_40	Claustrum neurons	Nr4a2	Gnb4	Satb2	Rgs12	Cntnap3	Slc17a7	Rxfp1	Ankrd33b	Oprk1	Fap	Fhl2	Kcnv1	Slc24a4	Col24a1	Pdia5	Jph1	Arhgap15	Rtn4r	Rasgrp1	Id2	Smoc2	Smad3	Dnah14	Tbr1	Mlip	Lxn	Lepr	C1ql3	Inka2	Synpo	Cwh43	Klf10	Cracr2a	Htr2a	Kremen1	Lypd6	Hs3st2	Car2	Sstr2	Trpc6	Kitl	Elovl2	Medag	Vxn	Ptk2b	Itga8	Neurod6	Islr2
MC_41	Layer 6 cortical neurons	Satb2	Ankrd33b	Slc17a7	Hs3st2	Fhl2	C1ql3	Vxn	Arhgap15	Dkk3	Rasgrp1	Jph1	Mlip	Inka2	Pparg	Smad3	Arhgap10	Mast3	Slc24a4	Synpo	Neurod6	Ptk2b	Glp2r	Kcnmb4	Itpka	Icam5	Itga8	Rprml	Mmp17	Rxfp1	Rasl10a	Rtn4r	Lyzl4	Nfix	Rspo2	Klf10	Tyro3	Schip1	Gda	Tiam2	Vipr1	Lmo7	Tesc	Herc6	Ephx4	Chrm1	Mei1	Bmpr1b	Iqgap2
MC_42	Entorhinal, insular, and piriform excitatory neurons	Slc17a7	Pdzrn3	Mlip	Rad51ap2	Lmo7	Krt12	Arhgap10	Itga8	Igsf11	Itpka	Gda	Foxo1	Icam5	Crym	Ccdc3	Boc	Rspo3	Lhx2	Cnih3	Ccn3	Efcab6	Igfn1	Synpo	Tiam2	Prkg2	Ptk2b	Jun	Ppfibp1	Ramp1	Stum	Akap5	Zfp46	Lacc1	Rasal1	Ctxn1	Ptpn14	Rasl10a	Ccsap	Chst9	Plxnd1	Gcnt2	Hs3st1	Mast3	Rprml	Itga4	Ankrd33b	Zdhhc23	Schip1
MC_43	Upper layer excitatory neurons (primarily entorhinal and subicular)	Slc17a7	Ankrd33b	Itpka	Mlip	Satb2	Smad3	Rspo2	Zbtb18	Igsf11	Pdzrn3	Nfix	Neurod6	C1ql3	Icam5	Itga8	Akap5	Rtn4r	Ramp1	Synpo	Ctxn1	Dkk3	Jph1	Cdkl4	Col23a1	Cemip	Ephx4	Zdhhc23	Klf5	Inka2	Rprml	Efcab6	Wfs1	Slc24a4	Fhl2	Foxg1	Lmo7	Kitl	Lhx2	Crym	Ccsap	Tiam2	Pparg	Slc26a4	Palmd	Gm19410	Gda	Ier5	Rasal1
MC_44	Cortical and piriform upper layer neurons	Satb2	Pdzrn3	Dkk3	Cxcl14	Mlip	Neurod6	Nfix	Igfbp6	Id2	Slc17a7	Ankrd33b	Ephx4	Rtn4r	Pou3f1	Ier5	Shisa8	Itga8	Inka2	Zbtb18	Smad3	Tbr1	Neurod2	Rassf3	Pparg	Adcy10	Foxg1	Klf5	Cd34	Trabd2b	Kcnj4	Lmo7	Kcns1	Rprml	Pdlim1	Ddit4l	Evc2	Mei1	Matn4	Ramp1	Synpo	Itpka	Sox8	Ccsap	Fhl2	Ovol2	Lamc2	Kcnh3	Rhou
MC_45	Subicular neurons	Etv1	Ankrd33b	Pou3f1	Nr4a2	Stac	Dkk3	Rasgrp1	Rspo2	Trmt9b	Iqgap2	Rxfp1	Gm2115	Rprml	Bcl6	Gm19410	Slc17a7	Crym	Nts	Gpr161	Lmo7	C1ql3	Fezf2	Lxn	Bhlhe40	Fn1	Gda	Ptk2b	Nfix	Rasal1	Vxn	Zdhhc23	Ror1	Ier5	Npr3	Prss12	Cdkl4	Foxg1	Zbtb18	Sox8	Icam5	Adamts2	Rasd1	Itpka	Aph1b	Ramp1	Jph1	Robo3	Shoc1
MC_46	Layer 5 cortical neurons	Crym	C1ql3	Pde11a	Cpne7	Gda	Ptk2b	Slc24a4	Nfix	Fezf2	Ankrd33b	Slc17a7	Rprml	Itpka	Ccn3	Iqgap2	Npr3	Etv1	Icam5	Pou3f1	Fbn2	Rspo3	Rasgrp1	Dcn	Cnih3	Smad3	Rasal1	Cdkl4	Vxn	Rspo2	Nr4a2	Ror1	Stum	Id2	Itga8	Jph1	Gpr161	Junb	Gm2115	Sox8	Ramp1	Plk2	Shoc1	Zdhhc23	Synpo	Btg3	Kcng1	Zfp831	Ctxn1
MC_47	Cortical upper layer excitatory neurons	Iqgap2	Vxn	Dkk3	Itpka	Rasgrp1	Icam5	Ptk2b	Slc17a7	Ankrd33b	Neurod6	Pkp2	Crym	Jph1	Mast3	Rprml	Gng12	Zdhhc23	Itga8	Satb2	Ephx4	Nfix	Lmo7	Stum	Gm2115	Matn2	Gda	Ramp1	Ror1	Mlip	Rasal1	Zbtb18	Ctxn1	Klf10	Fhl2	Neurod2	Pou3f1	Chrm1	Inf2	Acss1	Glp2r	Mmp17	Hs3st2	Synpo	Rai14	Foxg1	Cd34	Npr3	Junb
MC_48	Hippocampal CA1 neurons	Iqgap2	Crym	Itga8	Slc17a7	Cpne7	Icam5	Pkp2	Mast3	Stum	Ptk2b	Itpka	Etv1	Ankrd33b	C1ql3	Rprml	Nfix	Jph1	Npr3	Gda	Fibcd1	Neurod6	Rasgrp1	Gm2115	Kit	Rspo3	Vxn	Slc26a4	Dkk3	Zdhhc23	Lmo7	Matn2	Doc2b	Mmd2	Kcnip2	Grp	Slc24a4	Ramp1	Pde11a	Cnih3	Ror1	Chrd	Rasal1	Foxg1	Dcn	Gpr161	Slc9a2	Synpo	Sertm1
MC_49	Layer 5 cortical neurons	Ankrd33b	Col23a1	Slc17a7	Nfix	Satb2	Pou3f1	Nr4a2	Dkk3	Ptk2b	Rprml	Kcng3	Mast3	Npsr1	Slc24a4	Etv1	Gda	Rxfp1	Angpt1	Kcng1	Gm19410	Id2	Nts	Fjx1	Rasgrp1	Iqgap2	Bcl6	Ctxn1	Trmt9b	Mlip	Cpne7	Tiam2	Foxg1	Icam5	Vxn	Adamts2	Efcab6	Crym	Itpka	Zbtb18	Ramp1	Neurod2	Slc26a4	Synpo	Jph1	Ephx4	Rspo2	Mmp17	Prex1
MC_50	Hippocampal CA3 neurons	Ptk2b	Slc17a7	Crym	Ccbe1	Mast3	Nfix	Il16	Cpne7	Icam5	Golm1	Pkp2	Kcnip2	Neurod6	Galnt3	Arhgef26	Prdm8	Zdhhc23	Jph1	Itga8	Rprml	Tspan18	Smoc2	Tesc	Neurod2	Pcdh20	Iqgap2	Mmp17	Arhgap15	Kit	Mmd2	Cpne2	Stum	Lmo7	Palmd	Zbtb18	Kcng2	Foxg1	Schip1	Gda	Synpo	Slc26a4	Rasgrp1	Iqcj	Olfml2b	Mas1	Car4	Car2	Ak4
MC_51	Amygdalar neurons	Slc17a7	Car12	Ptk2b	Crym	Glp2r	Gda	Cnih3	Trhr	Icam5	Nek10	Col23a1	Rreb1	Chst9	Cpne7	C1ql3	Smad3	Slc24a4	Rasal1	Inhba	Nfix	Lmo7	Kcnip2	Palmd	Gm12216	Pifo	Npr3	Mmd2	Itpka	Ramp1	Iqgap2	Stum	Itga8	Zfp831	Pde11a	Kcng2	Esr1	Synpo	Otof	Dclk3	Foxo1	Mast3	Ccnjl	Wdr66	Adamts9	Tiam2	Kcnk13	Fat4	Ptpn14
MC_52	Amygdalar neurons	Slc17a7	C1ql3	Gda	Ptk2b	Col23a1	Smad3	Lmo7	Glp2r	Mlip	Itpka	Krt12	Gm12216	Itga8	Tiam2	Icam5	Crym	Arhgap10	Itga4	Igsf11	Moxd1	Ptpn14	Fat4	Chst9	Rasal1	Cnih3	Slc30a3	Ano2	Synpo	Car4	Smoc1	Nek10	Ankrd33b	Lhx2	Pparg	Jph1	Prex1	Zfp46	Kcnip2	Nfix	Kcnh3	Ramp1	Pdzrn3	Iqgap2	Otof	Trabd2b	Trhr	Bfsp2	Plxnd1
MC_53	Piriform and amygdalar neurons	Angpt1	Esr1	Gda	Nek10	Ptk2b	Filip1	Tll1	Col23a1	Mlip	Slc17a7	Scn5a	Glp2r	Rreb1	Krt12	Igsf11	Lmo7	Adamts18	Pdzrn3	Iqgap2	Rasal1	Crym	Itga4	Inhba	Prdm8	Stum	C1ql3	Itga8	Trpc6	4930447A16Rik	Slc24a4	E130114P18Rik	Ntf3	Kcnip2	Plxnd1	Ptpn14	Glis3	Fat4	Zfp831	Ccdc3	Icam5	Lama2	Dclk3	Myo5b	Mast3	Ppfibp1	Sh3bp4	Krt20	Cfap44
MC_55	Olfactory area excitatory neurons	Abi3bp	Slc17a7	Bmpr1b	Lmo7	Ptk2b	Pdzrn3	Igsf11	Arhgap10	E130114P18Rik	Mlip	Lhfp	Gda	Fhl2	Tiam2	C1ql3	Ankrd33b	Emid1	Tfap2d	Fjx1	Jph1	Icam5	Rprml	Mast3	Ppfibp1	Gpr26	Kcnj4	Rad51ap2	Zfp46	Vxn	Itga8	Arhgap15	Itpka	Efcab6	Hs3st1	Inka2	Chrm1	Prex1	Cnih3	Synpo	Ccn3	Ctxn1	Neurod2	Ccsap	Tyro3	Inhba	Kitl	Arhgap29	Stum
MC_56	Cerebellar golgi neurons	Pax2	Tfap2b	Lama1	Scrg1	Zfp385c	Tll1	Col23a1	Slc6a5	Litaf	Pdgfd	Exph5	Abtb2	Etnk2	Pde5a	Inpp5j	Adgre5	Mpp3	Shroom3	Myzap	Vcan	Dusp10	Scube1	Kirrel	Cnpy1	Tns3	Ddo	Bcl6	Kit	Etv4	Itpr2	Tfap2a	Rasgrp1	Trim67	Nxph4	Gdnf	Wnt5b	Ntn1	Zic1	Nppc	Cdh23	Spsb4	Gldc	Megf10	Serpinf1	Pparg	Grm2	Pde2a	Zic2
MC_57	Inhibitory olfactory neurons	Frmd7	Lix1	Cpa6	Lgr6	Igsf11	Dlx1	Sp9	Slco5a1	Shisa8	Adamts19	Cacng5	Rasl11b	Plekha2	Trdn	Kcnj4	Tiam2	Gda	Sp8	Syt10	Eepd1	Vipr2	Sox4	Arx	Itgav	Fbn2	Kank3	Litaf	Cntnap3	Dlx2	Tll1	Arhgap31	Kcnk13	Pparg	Fam102b	Notch2	Ccsap	Npffr2	Ptk2b	Clic4	Inpp5j	Dnah11	Pax6	Sall1	Gm13889	Dlx5	Stard8	Slc1a3	Itgb8
MC_58	Inhibitory olfactory neurons	Etv1	Dlx1	Sox4	Pde5a	Sp8	Sp9	Frmd7	Pax6	Tiam2	Slc1a3	Igfbpl1	Sall3	Smoc1	Dlx2	Cdca7	Tspan15	Cacng5	Cdca7l	Arx	Sox2	Clic4	Trh	Shisa8	Dlx5	Abcb5	Mob3b	Egf	Apold1	Dlx6	Nppa	Th	Grin2c	Sik1	Cdkn1b	Hydin	Aox3	Zic1	Lgr6	A930009A15Rik	Sall1	Scn5a	Cecr2	Igsf11	Tex47	Kcnip2	Scgn	Egfr	Cfap61
MC_59	Immature olfactory bulb neurons	Cd9	Prox1	Slc1a3	Igfbpl1	Nfix	Plpp3	Mmd2	Lama2	Shroom3	Thrsp	Sox6	Adgrv1	Glis3	Cecr2	Dbi	Mfge8	Cd63	Hepacam	Atp1a2	Sox4	Gli3	E130114P18Rik	Mt1	Gsap	Sema3c	Notch2	Mertk	Gldc	Hopx	Prdm16	Dbx2	Tnc	Egfr	Bhlhe22	Nhsl1	Ntsr2	Arhgef26	Emx2	Rftn2	Ezr	Eya1	Adamts18	Tspan18	Spata13	Ptgds	Ttr	Zfp36l1	Zbtb18
MC_60	Brainstem neurons	Ebf2	Lmx1b	Tacr3	Lmx1a	Tspan18	Dgkk	Zim1	Dlk1	Dach2	Dkk3	Plagl1	Hs3st2	Adam33	T2	Klhl4	Gabre	Npy1r	BC035947	Rassf4	Npy5r	Svil	Cbln1	Kremen2	Itpr2	Plk5	Ston2	Gabrq	Ecel1	Otof	Ccnd3	Adra1b	Nwd1	Kazald1	F13a1	Ddc	Creb3l2	Prlr	Col9a2	Gm45194	Tmem26	Sertad4	Rps6ka6	Cbln4	Peg10	Ptges	Trp53i11	Dctd	Usp26
MC_62	Astrocytes	Slc1a3	Plpp3	Atp1a2	Mt1	Lama2	Htra1	Hepacam	Mertk	F3	Gja1	Sox6	Nwd1	Gpr37l1	Slc39a12	Acsbg1	Phkg1	Aqp4	Ntsr2	Kank1	Nhsl1	Ednrb	S1pr1	Bmpr1b	Plce1	Mmd2	Gli3	Cdh19	Igsf11	Mt2	Eva1a	Sdc4	Hif3a	Rfx4	Glis3	Daam2	Slc6a11	Plekhg1	Arhgef26	Dbi	Egfr	Fam20a	Irak2	Gli2	Tcf7l2	Slc7a10	Acot11	Fgfr3	Etnppl
MC_63	Tanycytes	Col23a1	Slc1a3	Sox6	Glis3	Adgrv1	Tshr	Spag16	Cdc14a	Odad1	Slc39a12	Mt1	Hepacam	Spef2	Enkur	Plpp3	Mertk	Ddo	Ptgds	Palld	Ptpn13	S100a6	Lrriq1	Sparc	Dnah11	Cd9	Ccdc170	Mlc1	Gm9925	Cfap44	Tcf7l2	Atp1a2	Cd63	Lrrc9	Acss3	Col4a5	Dbi	Pdlim5	Kif27	Rax	Efhb	Spata13	Notch2	Dock5	Plce1	Pdzph1	Cfap43	Shroom3	Ccdc146
MC_64	Ependymal cells	Tmem212	Dnah12	Cfap299	Dbi	Ak7	Spag16	Spef2	Hydin	Dnah6	Pltp	Ccdc146	Gm973	Rarres2	Mt1	Cfap44	Ccdc153	Ccdc162	Ccdc170	Dnah11	Ak9	Rgs22	Lrriq1	Enkur	Tm4sf1	Cfap43	Rsph1	Odad2	Odad1	Vim	Adamts20	T2	Spag17	Rassf9	Lrrc36	Cd9	Ttc21a	Dynlrb2	Glis3	Iqcg	Wdr49	Cfap65	Dnai3	Zbbx	Wdr66	Kif6	Cfap61	Plac9a	Spata17
MC_65	Oligodendrocyte progenitors	Vcan	Sox6	Arhgap31	Gjc3	Pdgfra	Sox10	Bcas1	Olig1	Cd9	Sema3d	Neu4	Itpr2	Scrg1	Ppfibp1	Kank1	Abtb2	Cspg4	Tns3	Itga9	Olig2	Stk32a	Wipf1	Afap1l2	C1ql1	Rgcc	Emid1	Gpr37l1	Vxn	Matn4	Pllp	Zcchc24	Sox8	Mertk	Prkcq	Plpp3	Susd5	Atp1a2	Dbi	Calcrl	Adam12	Tmem100	Hepacam	Gpr17	Prex1	Kcnh8	Sh3bp4	Cobll1	Shc4
MC_66	Oligodendrcytes	Plp1	Prr5l	Mobp	St18	Mog	Trf	Mag	Mal	Apod	Aspa	Gjc3	Cldn11	Car2	Gatm	Sec14l5	Mast3	Fa2h	Daam2	Ermn	Bcas1	Ugt8a	Cnp	D7Ertd443e	Cryab	Plekhh1	Cdh19	Pstpip2	Hapln2	Ttyh2	Litaf	Anln	Ppp1r14a	Cmtm5	Arhgef10	Csrp1	Hepacam	Gab1	Pde8a	Plekhg1	Igsf11	Tnfaip6	Plaat3	Pllp	Sox10	Tmem63a	Gsn	Selenop	Phldb1
MC_67	Macrophages	Inpp5d	Mrc1	Arhgap15	Ms4a6c	Ccnd3	Rbm47	Ctss	Dock8	Fyb	C1qb	Lyz2	Ly86	Ptprc	Runx1	C1qa	C1qc	Dab2	Csf1r	Nrros	P2ry6	Fli1	Arhgap45	Rreb1	F13a1	Cfh	Ctsc	Ms4a6b	Adap2	Unc93b1	Stab1	Mertk	Fcer1g	Ptgds	Ctsh	Apobec1	Myo1f	Tbxas1	Cd74	Abca9	Maf	Rcsd1	Wipf1	Tnfaip8	Ms4a6d	Slco2b1	Il6ra	Entpd1	Aoah
MC_68	Microglia	Inpp5d	Tgfbr1	Ctss	Mertk	Csf1r	C1qb	C1qa	Cx3cr1	Selplg	C1qc	Ccnd3	Slco2b1	Dock8	Ikzf1	Ly86	Arhgap45	Itgb5	Apbb1ip	Fyb	Runx1	Adap2	Entpd1	Siglech	Unc93b1	Vsir	Lair1	Rreb1	Fli1	Gpr34	Agmo	Trem2	Abca9	Fcrls	Myo1f	Cyth4	Fgd2	Rbm47	Laptm5	Cfh	P2ry6	Rasgrp3	Il6ra	Csf3r	Sparc	Cdh23	Tmem119	Ptprc	Tbxas1
MC_69	Endothelial cells	Flt1	Adgrl4	Klf2	Ptprb	Mecom	Arhgap31	Slc2a1	Clic4	Id1	Epas1	Pltp	Heg1	Egfl7	Slco1a4	Ly6a	Paqr5	Cldn5	S1pr1	Abcb1a	Pecam1	Abcg2	Eng	Ramp2	Fli1	Ly6c1	Nfkbia	Igfbp7	Rbpms	Adgrf5	Pdgfd	Nostrin	Mal	Id3	Pdlim5	Lims2	Klf4	Anxa3	Kank3	Tns1	Esam	H2-K1	Atp10a	Itm2a	Lef1	Ahnak	Cyyr1	Acvrl1	Prkch
MC_70	Fibroblasts	Cped1	Ptgds	Apod	Atp1a2	Eya2	Bnc2	Lama2	Foxd1	Bmp6	Colec12	Notch2	Uaca	Slc6a20a	Ranbp3l	Arhgap29	Eya1	Cfh	Aebp1	Adam12	Slc6a13	Prdm6	Pld1	Slc13a4	Dock5	Gjb6	Phldb2	Lrrk1	Rbp1	Sned1	Slc22a8	Col1a2	Egfr	Ptpn13	Nupr1	Zic1	Slc1a3	Dcn	Ogn	Slc13a3	Cp	Zic4	Ror1	Nbl1	Ccnd3	Lpar1	Pdzrn3	Fbln1	Eva1c
MC_71	Endothelial cells	Igfbp7	Pdgfrb	Rbpms	Vtn	Adap2	Rgs5	Atp1a2	Plac9a	Slc38a11	Atp13a5	Plce1	Myl9	Abcc9	Itga1	Phldb2	Il34	Colec12	Tns1	Slc6a20a	Dock6	Kcnj8	Ndufa4l2	Cobll1	Epas1	Lama2	Gjc1	Sparc	Cp	Ano1	Mfge8	Mylk	Mgp	Cped1	Pld1	Egflam	Slc16a12	Cspg4	Higd1b	Art3	Gcnt2	Plekhg3	Pde3a	Irag1	Ednra	Limd1	Sntb1	Nid1	Arhgap29
MC_72	Triangular septal nucleus neurons	Ebf2	Kitl	Ctxn3	Samd3	Sln	Postn	Adgrd1	Pgm5	Corin	Lbhd2	Atp6ap1l	Uncx	Heg1	Hopx	Ccdc192	Prkg2	Qrfprl	Tbr1	Tex15	Eomes	Palld	Lhx1	Adamts18	Rasgrp1	Cacng5	Rasa4	Fzd7	Inka2	Sh3bp4	Zfp503	Dmrtb1	Mboat1	Ttr	Iqcj	Trp53i11	Gm973	Syndig1l	Masp1	Zfp114	Niban1	Kcnip2	Kcng2	Sfrp2	Glp1r	Fam163a	St6galnac4	Arl4d	Zic1
MC_74	Midbrain neurons	Adcyap1	Tcf7l2	Stac	Frem1	Pax6	Zim1	Cfap77	Stk32b	Lhx1	Rcn1	Doc2b	Tacr1	Gm45194	Tpbg	Crhbp	AW551984	Zfp831	Cartpt	Rgma	Vip	Pcbd1	Scn7a	Pappa2	Ddo	Igsf11	Gpx3	Stk32a	Dkk3	Itga6	Ngb	Pde11a	F2rl2	Sall1	Pmfbp1	4933424G06Rik	Barhl1	Smoc1	Cbln1	Rph3al	Ston2	Trp53i11	Gzmk	Nudt10	Etnk2	Vat1	Rspo1	Rsph9	Tmc4
MC_75	Hypothalamic neurons, primarily superchiasmatic nucleus	Avp	Syt10	Kcnh8	Dlk1	Cdc14a	Vipr2	Ptgds	Stk32a	Six3	Prr5l	Fam189a2	Gm973	Lhx1	Pros1	Tmem219	Igfbp5	Stk33	Rgs16	Six6	Hccs	Ndrg1	Prex1	Tgfa	Magel2	Gpc3	Vip	Zic1	Rasa4	Zim1	Gm45194	Csta2	Sox2	Tekt1	Slc6a11	Sh2d4b	Rasd1	D7Ertd443e	Fbxl21	Oxt	Cecr2	AW551984	C1ql3	Prokr2	Tmem176b	Nms	Cobll1	Styk1	Zic4
MC_76	Brainstem neurons	Slc6a5	Prdm16	Pax2	Onecut1	Adra1b	Cgnl1	Nr4a2	Kank4	Gm2115	Trim43c	Lhx1	Ugt8a	Lcp1	Rab37	Spp1	Kcnab3	Impa2	Pvalb	Tigar	Cubn	Catspere1	Eya2	Tfap2a	Irx2	Rgma	Cd59a	Plekhd1	Plcd4	Hsd17b2	Hapln1	Met	Rassf4	Dhrs11	Ret	Tfap2b	Mctp2	Tpcn2	Htr1d	Insyn2a	Pdgfd	Ccdc150	Lancl3	Vav2	Slc4a2	Onecut3	Tfeb	P2rx6	Ackr4
MC_77	Hypothalamic neurons	Lhx6	Npas1	Dach2	Lypd6	Angpt1	Pmch	St18	Dlk1	T2	Hmcn1	Sema3c	AW551984	Prlr	Pde3a	Dlx1	Pnoc	Drd2	Mei4	Tafa4	Nox1	Sp9	Mme	Slc7a3	Eogt	Hcrt	Stk32b	Scn5a	Nkx2-2	Tent5d	Tmie	Ecel1	Nkx2-1	Inhba	Rassf4	Trpc6	Map3k20	Kcnh8	Slc12a1	Tmem176b	Zim1	Otof	Gpx3	Pkd2l2	Has1	Htr1b	Tnip2	Arhgap36	Arx
MC_78	Hypothalamic neurons	Lef1	Sulf1	Isl1	Cracr2a	Gpc4	Ddc	Nek10	Gck	Spag16	Zim1	Vwa5b1	Sox14	Dlk1	Myo5b	Syt10	Meox2	Skap1	Rxrg	Unc5b	Chodl	Ngb	Kl	AW551984	Gm973	Fndc1	Cfap44	Bcl6	Gda	Wdr66	Spag6l	Stk32a	Cartpt	Efhb	Gzmk	Gnb4	Lrrc9	Stac	Drc1	Fam189a2	Hrh3	Pmch	St18	Bsx	Itm2a	Tmem176b	Tac1	Zbbx	Magel2
MC_79	Hypothalamic and pallidal neurons	Lhx8	Pde11a	Dlk1	Isl1	Dgkk	Stac	St8sia2	Prlr	Ntn1	Cdh23	Gpc3	Gli3	Stk32a	Skap1	Cyp4f17	Adra1b	Kcnh8	Zim1	Vwa5b1	Scn5a	Pgpep1l	Dsc2	Fgd5	Esr1	Kcnk13	Cpne2	Foxg1	Pzp	Cartpt	AW551984	Ccdc60	Gldn	Gpc4	Pnoc	Crh	Gpr139	Nkx2-1	Ecel1	As3mt	Irs4	Ddc	Oprk1	Magel2	Rasa4	Arx	Gm43517	Smco4	Six3
MC_80	Anterior hypothalamic neurons	Pax6	Lhx1	Pnoc	Sst	Ecel1	Arx	Dlk1	Cdh23	T2	Gpc3	Six3	Mme	Map3k20	Isl1	Otof	Dlx1	St8sia2	Islr2	Gpr139	AW551984	Adgrg2	Sp9	Dgkk	Onecut1	Slc6a11	Pdgfd	Pmfbp1	Drd2	Pde11a	Slc7a3	Npas1	Dlx6	Zim1	Tent5d	BC035947	Wdr95	Piezo2	Rcn1	Ppm1m	Rassf4	Tmie	Stk32a	Pcbd1	Nppc	Esr1	Lrrc75b	Efcc1	Dlx5
MC_81	Hypothalamic and pallidal neurons, primarily MPOA and BNST	Otof	Prlr	Tac2	Satb2	Esr1	Ecel1	Gpr149	Isl1	Scn5a	Kcnk13	Gda	Zim1	Dlx1	Nek10	Stk32b	AW551984	Drc1	Ppm1m	Pnoc	Trpc6	Cpne2	Hrh1	Magel2	Pifo	Zic1	Gpr101	Sox2	Stk32a	Kcnh8	4933424G06Rik	Adam12	Tert	Stk33	Megf6	Spef2	Zan	Tent5d	Rasal1	Fbn2	Gdpd2	Ap1s3	Ngb	Dnah1	Vwa5b1	Gpr165	Pzp	Esyt3	Gldn
MC_82	Anterior hypothalamic neurons	Pmch	Igf1	Dach2	Tent5a	Rcn1	Plce1	Pdia5	Dysf	Otx1	Nkx2-1	Pdlim5	Tacr3	Adgrv1	Sytl5	Ccbe1	Cartpt	Kcng3	Abtb2	Dab2	Klhl4	Cftr	Palmd	Cemip	Parpbp	Adgrf5	Chodl	Fkbp14	Cd59a	Zic1	Magt1	Sox2	Sgms2	Htr1d	Mup6	Slc9b2	Crb1	Gnb4	Lef1	Hcrt	Creb3l2	Gck	Mei4	Gk5	Tes	Rspo3	Prlr	Glis1	Ppfibp1
MC_83	Hypothalamic and pallidal neurons	Ntn1	Bnc2	Isl1	Vcan	Gpr149	Six3	Scn5a	Cntnap3	Prlr	Ecel1	Kcnh8	Stac	AW551984	Dlk1	Dpp4	Pnoc	Dgkk	Zim1	Dlx6	Peg10	Rcn1	Cpne2	Galr1	Pgpep1l	Mme	Foxp4	Dlx5	Sema3c	Npffr1	Drc1	Ngb	Asb4	Tmie	Rgs2	Arhgap36	Rsph9	Ddo	Arx	Oxt	Foxg1	Rgma	Fhad1	Tacr1	Dlx1	Zbbx	Lhfpl5	Adamts18	Nts
MC_84	Reticular thalamic neurons	Six3	Isl1	Pvalb	Eepd1	Lancl3	Sst	Creb5	Gm2115	Ramp3	Hmcn1	Itga6	Shisal1	Plekhd1	Tiam2	Ecel1	Pde8a	Tgfbr2	Gem	Pappa	Actn2	Gypa	Fgd5	Fam163a	Prag1	Trim43c	Inpp5j	Mylip	Grin2c	Slc22a3	Dlx1	Ret	Tent5d	Adra1b	Cntnap3	Gsap	Pparg	Npy	Gnb3	Jam2	Polq	Myo1e	Itga9	Pmp22	Dysf	Serpinf1	Hrh3	Fam102b	Frem3
MC_85	Hypothalamic neurons, primarily zona incerta	Pax6	Cdh23	Isl1	Cemip	Pnoc	Six3	Lypd6	Klhl14	Gpr139	Lhx1	Arx	Npffr1	Pde11a	Ppfibp1	Kcns3	Otof	Gm2115	Cdh24	Fat4	Plxdc1	Qrfpr	Stk32a	Fndc1	Ltbp1	Lmo2	Coch	Vsir	Sp9	Mctp2	Cntnap3	Scn5a	Ntsr1	Prlr	Ttn	Sema3c	Map3k20	Islr2	Tent5d	Itga9	Rassf4	Zim1	Cartpt	Phldb2	Fhdc1	Lrrc38	Slc30a3	Trim43c	Dlx1
MC_86	Midbrain neurons	Tcf7l2	Gata3	Tal1	Lhx1	Rpp25	Nkx2-2	AW551984	Asic4	Kirrel	Cpa6	Uncx	Pnoc	Lhx5	Tmie	Cbfa2t3	Amn	Gata2	Kcnh8	Hcrtr1	Six3	Stac	Shox2	Adssl1	Dcaf12l1	Pcbd1	Hexim2	Lrrc75b	Sox14	Cbln4	Irx2	Rnd1	Zim1	Selenoh	Gng13	Nox4	BC035947	Tent5a	Ier3	Tnfsf13b	Pcdh20	Gsto1	Smim17	Col8a1	Vat1	Hcn3	Rbm19	Rab13	Kazald1
MC_87	Bed nucleus neurons	Pde11a	Stk32a	Scn5a	Gda	Isl1	Tac2	Prlr	Pgm5	Gpc3	Nt5e	Dsc2	Rai14	Cpne2	Kcnh8	Tac1	Impg1	Ecel1	Crh	Rasal1	Zim1	Gal	Ccdc187	AW551984	Drd2	Adam12	Iqcj	Pifo	Stac	Gng7	Pth2r	Hs3st2	Kcnip2	Avp	Iqschfp	Esr2	Itgb8	Asb4	Gabrq	Gm43517	Sema3c	Pkp2	Fhad1	Foxg1	Rbm24	Gnb4	Kcnk13	Atp10a	Cntnap3
MC_89	Tectal neurons	Otx2	Fibcd1	Lmo1	Irx2	Lef1	Fat4	Tal1	Hs3st3b1	Dmbx1	Gata3	Asic4	Irx1	Pax7	Maf	Pnoc	Lrp4	Stac	Sox2	Npffr1	Sox14	Kirrel	Pvalb	Pcdh20	Rpp25	Kcnh8	Lhx1	Wnt3	Cd63	Cxcl14	Uncx	Lhx5	Chrna3	Mt1	Pcdh18	Rasa4	Fam163a	Plk5	Drd2	Dbi	Ptgds	Glp1r	Cyp4f17	Kazald1	Itm2a	Tnnt1	Sparc	Syndig1l	Kcnab3
MC_90	Midbrain neurons	Tcf7l2	Gata3	Asic4	Ror1	Htr2a	Kcng1	Cacna1h	Tal1	Maf	Fam163a	Otx1	Prlr	Ttn	Irx2	Igf1	Npnt	Sox14	Lhx1	Myo5b	St3gal1	Pvalb	Necab2	Cbln2	Nrtn	Kcnj2	Stac	Nr4a2	Lhx5	Irx1	Kcnab3	Stk32b	Kirrel	Adamts18	Cbfa2t3	Ddit3	Wnk4	Pde3a	Klhdc8a	Hcn4	Ccbe1	Slc36a1	Rps6ka6	Diras1	Gata2	9630041A04Rik	Rgs2	Otx2	Vav2
MC_91	Hypothalamic and midbrain neurons, primarily subparafascicular area	Tcf7l2	Pnoc	Six3	Tal1	Tacr1	Kirrel	Gata3	Lmo1	Ccdc141	Lhx1	Col8a1	Ror1	Lypd6	Nkx2-2	Doc2b	Ppfibp1	Gpr101	Asic4	Otx2	T2	Qrfpr	AW551984	Otof	Ttn	6430628N08Rik	Cbfa2t3	Gpc3	Npy	Prag1	Cpne2	Cd59a	Scn5a	Gdpd2	Palld	Tac1	Slc7a3	Rpp25	Ppm1m	Gata2	St18	Drd1	Stk33	Trpc6	Hccs	Tspan18	Rsph9	Htr2a	Lhx5
MC_92	Tegmental neurons	Tcf7l2	Gata3	Lhx1	Tal1	Kirrel	Asic4	Col8a1	Uncx	Pnoc	Irx2	Mme	Cbfa2t3	Prlr	Lancl3	Lhx5	Gpr139	Lmo1	Htr2a	Slc30a3	Chrna4	Gata2	Rpp25	Vav2	Kcnab3	Otx1	Nos1	Nwd1	Pvalb	Isoc1	Npy	Pcdh8	Foxp4	St3gal1	Eogt	Smim17	Diras1	Dgcr2	Lrrc75b	Tbkbp1	Cntnap3	Hapln1	Angpt1	Lrrc55	Mecom	Fads6	Lrtm2	Ppm1m	Rgl2
MC_93	Tegmental neurons, primarily interstitial nucleus of Cajal	Pvalb	Esrrb	Gata3	Six3	Onecut1	Ccbe1	Pnoc	Rpp25	Ugt8a	Dach2	Tal1	Slc30a3	Fam131c	Lhx1	Lrrc8a	Kank4	Kcnab3	Slc36a1	Slc29a4	Onecut3	Htr1d	Col16a1	Klhdc8a	Gpr139	Impa2	Lancl3	Phpt1	Serpinf1	Tll1	Pparg	Cacna1h	Agmat	Slc25a20	Inpp5j	Ankrd9	Lama1	Sdsl	Kctd9	Bmp6	Timm8a1	Pde8a	Fgf18	H2-T22	Adgra3	Adssl1	Pus1	Grin2c	Fndc10
MC_95	Tectal neurons	Tfap2b	Lef1	Pax7	Gata3	Sox14	Tal1	Asic4	Emx2	Kit	Plk5	Pnoc	Lhx5	Rpp25	Amn	Cyp4f17	Otx2	Egflam	Hs3st3b1	Egfl6	Kirrel	Mei4	Trp53i11	Cd63	Id2	Masp1	Ptgds	Dbi	Selenoh	Car2	Mt1	Nppc	Axin2	Pcdh8	Lmo1	Car8	Lhx1	L3hypdh	Smco4	Sparc	Ramp2	Gstp1	Wnt3	Ptgfrn	Oprk1	Efna2	Itm2a	Isoc1	Mme
MC_96	Midbrain neurons	Tfap2b	Sst	Otx2	Lef1	Tal1	Pax7	Lmo1	Sox14	Hs3st3b1	Asic4	Rpp25	Ptgds	St18	Gata3	Dcn	Plac9a	Kirrel	Cd63	Masp1	Tfap2a	Amn	Nkd2	Ror1	Cubn	Hs3st3a1	Igf1	Pappa	Plp1	Uncx	Emx2	Lhx1	Plk5	Dbi	Car2	Pde3a	Ltbp1	Qrfpr	Mt1	Stk33	Lhx5	Chrna3	Tnnt1	Prag1	Pparg	Nfix	Kcnmb1	Htr2a	Epyc
MC_97	Midbrain and pontine neurons	Lhx1	Vmn1r207	Pax7	Vmn1r209	Pax3	Mme	Foxo1	Uncx	Vmn1r206	Tafa4	Sema3c	Irx2	Nos1	Esrrb	Antxr2	Otp	Nox4	Svep1	Adamts5	En1	Slc30a3	Irx5	Lhx5	Fam163a	Gpr149	Irx3	Vwa5b1	Col4a4	Pwwp3b	Col6a5	Tmie	Prdm8	En2	Tac1	Cnpy1	Nhlh2	Dach2	Pappa	Adam12	Cd63	Rgma	AW551984	Nanos1	Boc	T2	Pax8	Pax5	Lgr6
MC_98	Midbrain neurons, primarily periaqueductal gray	Gata3	Tal1	Slc6a5	Slc30a3	Tfap2b	Rpp25	Nkx2-2	Asic4	Uncx	Pnoc	Lhx1	Pax5	AW551984	Sst	Col8a1	Gstp1	Zim1	Lhfpl5	Lhx5	Pcbd1	Cbfa2t3	Amn	Mme	Irx2	Npy	Gsto1	Hsd17b2	Gpr139	Kcns3	Trh	Rnd1	Gpx3	Lmo1	Abhd11	Prlr	Egfl7	Selenoh	Mcee	Phpt1	Otx1	Hexim2	Doc2b	Slc7a3	Ier3	Ankrd9	L3hypdh	Naa38	Sulf1
MC_99	Pontine and medullary neurons, primarily raphe	Lhx1	Otp	Pnoc	Slc30a3	Irx2	Npas1	Ntn1	Irx5	AW551984	Mme	Lhx5	Irx3	Tmie	Gpr149	Pax2	Nmur2	Irx1	Cgn	Otof	Npnt	Rnd1	Trp53i11	Cdh23	Mn1	Onecut1	Erfl	Selenoh	Pcbd1	Rgma	Cyp4f17	Tac1	Rassf4	Pmfbp1	Rab13	Adgrg2	Lrrc75b	Spsb4	Kazald1	Dcaf12l1	Smim17	Prlr	Sncg	Pax5	T2	Alkbh7	Smoc1	En1	Lhfpl5
MC_100	Midbrain neurons	Pax5	En1	Gata3	Tal1	Sox14	Pnoc	Lhx5	Irx2	Lmo1	Klhl14	Irx5	Mn1	Rpp25	Lhfpl5	Irx3	Nmur2	Lhx1	Zim1	Insyn2a	Fam131c	Pax8	Tmie	Cgn	Hcn3	Pcbd1	Cbln4	Rasa4	Irx1	Lrrc9	Cebpzos	Phpt1	Hydin	Lancl3	Prkg2	Npas1	Tmem53	Smim17	Prlr	Crlf2	Vat1	En2	Stac	AW551984	Slc30a3	Ptges2	Ppif	Pdcd2	Rab13
MC_101	Midbrain neurons	Otx2	Sox14	Hs3st3b1	Stac	Asic4	Lef1	Lhx1	Gata3	Lmo1	Lypd6	Uncx	Tal1	Fat4	Igf1	Rpp25	Kirrel	Gabrr2	Tnnt1	Cxcl14	Chrna3	Ccdc141	Tac1	Prima1	Wnt3	Pde3a	Ptgds	Mt1	Cd63	Slc6a11	Pcdh20	Hmcn1	Chrna6	Plk5	Foxp4	Marcksl1	Gm19410	C1ql3	Rasa4	Dbp	Chrnb3	Lhx5	Gli3	Cdhr1	Pax7	Scube2	Hs3st3a1	Car2	Cplx3
MC_102	Midbrain neurons	Six3	Lmo1	Tal1	Gata3	Rpp25	Lhx1	Asic4	Slc30a3	Uncx	Cgnl1	Cbfa2t3	Ano1	Otx1	Pcsk6	Otx2	Lhx5	Shisal1	Sdsl	Hapln1	Pvalb	Irx2	Kcnab3	Nrtn	Ugt8a	Nts	Kcng2	Selenoh	Pnoc	Fgf18	Kirrel	Irx5	Naa38	Fbn2	H2-T22	Ankrd9	Anapc13	Timm8a1	Mea1	Isoc1	Sephs2	Ifi27	Car8	Chpf	Diras1	Pdcd2	Irx3	Tspan4	Gng13
MC_103	Midbrain neurons	Six3	Uncx	Gata3	Lhx1	Asic4	Maf	Pvalb	Tal1	Rpp25	Cbfa2t3	Kirrel	Sox14	Npy	Sox2	Pnoc	Lhx5	Tll1	Ccbe1	Kcnab3	Hapln1	Hs3st3b1	Hs3st1	Spp1	Pax5	Tuft1	Lancl3	Colgalt2	Emx2	Ccdc126	Cd302	Racgap1	Cep128	Phlda1	Vav2	Sdsl	Dusp10	Timm8a1	Amigo2	Spry4	4930590J08Rik	Spsb4	Fgf18	Gata2	Palld	Rbm20	Slc25a20	Diras1	Cbln4
MC_104	Midbrain neurons	Six3	Gata3	Car8	Rpp25	Tal1	Asic4	Pax5	Uncx	Isoc1	Kcnh8	Lhx1	Emx2	Gpr139	Ano1	Cbfa2t3	Adgra3	Kcnj2	Lhx5	Pvalb	Lancl3	Slc30a3	Cgnl1	Necab2	Pcdh8	Pnoc	Kcnab3	Nrtn	Lmo1	Fgf18	Kank4	Nts	Pcbd1	Bves	Sdsl	Irx5	Cacna1h	Mme	Lhfpl5	Popdc3	Anapc13	Naa38	Npy	Ggh	Rnd1	Diras1	Klhdc8a	Spsb4	Pyurf
MC_105	Midbrain neurons	Six3	Gata3	Asic4	Sox14	Tal1	Lhx1	Maf	Nos1	Pvalb	Cbfa2t3	Rpp25	Lhx5	Ccbe1	Kirrel	Uncx	Onecut1	Emx2	Otx1	Necab2	Nrtn	Pnoc	Tuft1	Kcnab3	Prlr	Slc30a3	Plk5	Tcf7l2	Rasa4	Gata2	Pcbd1	Onecut3	Cacna1h	AW551984	Naa38	Alad	Eci1	Chpf	Amn	Phpt1	Pmfbp1	Relt	Lhfpl5	Selenoh	Tmem215	Alkbh7	Adssl1	Npnt	Kazald1
MC_106	Midbrain neurons, primarily reticulata	Six3	Pvalb	Gata3	Ccbe1	Uncx	Sema3c	Cacna1h	Adam12	Col8a1	Tal1	Mme	Asic4	Rgma	Serpinf1	Klhdc8a	Ctxn3	Spp1	Col16a1	Kcnab3	Car8	Npas1	Gpr139	Isoc1	Ror1	Ano1	Impa2	Lhx1	Slc29a4	Fgf18	Abtb2	Otx1	Rpp25	Ccdc192	Scube1	Fam131c	Kank4	Ccdc126	Adgra3	Mro	Slc38a11	Irx5	Sstr1	Insyn2a	Slc25a20	Irx3	Cntnap3	Eogt	Rreb1
MC_107	Pontine and medullary neurons	Onecut1	Gata3	Sox2	Sall3	Lhx1	Tal1	Slc6a11	Fam163a	Otx1	Pmfbp1	Stk32b	Crhbp	Fam189a2	Prdm16	Pnoc	Lancl3	Gata2	Cpa6	Gpr139	Adamts18	Palld	St8sia2	Elovl7	Myo5b	Lhx5	Col8a1	Cd59a	Asic4	En1	Zim1	Pvalb	Hcn3	Irx2	Tmem53	Slc30a3	Rgma	Rassf4	Etnk2	Sdsl	Cyp4f17	Pdlim3	Insyn2a	Onecut3	Chrna4	Fgd5	Spsb4	Rgs2	Myh7b
MC_108	Pontine and medullary neurons	Pax7	Ebf2	Chrna5	Dach2	Fam163a	Pax3	Nos1	Cacng5	Sox6	Irx2	Vmn1r207	Otp	Ecel1	Gpr149	Stk32b	Cd63	Lhx5	Gm19410	Gulo	Pde3a	Rgs12	Lmo1	Kit	Irx5	Boc	Egfr	Irx3	Chrna2	Vmn1r206	Mn1	Svil	Tmod1	St18	Mme	Nhlh2	Sst	Rgma	Nxph4	Ntrk1	Chrna3	Tmem176b	Irx1	T2	Nox4	Stk32a	Pthlh	Scn7a	Gng12
MC_109	Raphe serotoneregic and excitatory neurons	Lmx1b	Slc18a2	Ddc	Fgd5	Gata3	Tph2	Vwa5b1	Tns1	Slc6a4	Slc17a8	Gch1	Gchfr	Zim1	Maob	AW551984	Adra1b	Slc22a3	Myo5b	Dgkk	Stk32b	En1	Sncg	Slc10a4	Lpar1	Pappa2	Dysf	Pde8a	Htr1b	Spata1	S100a10	Cpne7	Gata2	Lancl3	Necab2	Gpc3	Dennd3	Fev	Cntnap3	Stk32a	Esr2	Idh1	Zbed5	Tspan18	Fam189a2	Stard13	Fkbp14	Pwwp3b	Itpr2
MC_110	Raphe serotonergic and inhibitory neurons	Dlk1	Lmx1b	Tph2	Ddc	Fgd5	Tns1	Gata3	Pappa2	Zim1	Gch1	Slc18a2	Slc6a4	Maob	Vwa5b1	Htr1b	Prlr	AW551984	Sncg	Gchfr	Necab2	Gucy2f	Shox2	Slc17a8	Lypd6	Pde8a	Stk32a	Cpne7	Lancl3	Tspan18	Slc22a3	Myo5b	Dach2	S100a10	Gata2	Ptger3	Hrh1	Dysf	Gnb4	Adra1b	Itpr2	Adamts2	Htr1d	Pwwp3b	Cpa6	Trh	Spata1	Dgkk	Peg10
MC_111	Pontine and medullary neurons	Slc6a5	Dlk1	Kcns3	Cdh23	Hoxb3	Gata3	Tal1	Dgkk	Skap1	Pnoc	Sox14	Slc30a3	Pax6	Hoxc4	Sncg	Lmo1	Nmur2	Fbn2	Mab21l2	Col8a1	Adra1b	Myo5b	Hoxb2	Hoxd4	Rasef	Stk33	Irx2	Hoxd3	Irx5	Peg10	Vav2	Pappa	Npas1	Cbln4	St18	Sst	AW551984	Hoxb4	Hoxb5	Slc12a1	Mme	Nxph2	Ptprq	Gng12	Gm16223	Drd2	Lss	Trim43c
MC_112	Midbrain and pontine neurons	Gata3	Sox2	Lmo1	Tal1	Kcnh8	Irx5	Irx3	En1	Htr2a	St18	Irx2	Kcns3	Rpp25	Pnoc	Plod2	Slc30a3	Mme	Lhx5	Prag1	Zim1	Esrrb	Gpr149	Sox1	Adgrg1	Stk33	Vav2	Kank4	Lrrc38	Oprk1	Ptgfrn	Nmur2	Gpr101	Lancl3	Kcnab3	Kirrel	T2	Cbln4	Sdsl	Gpr26	Hcn3	Gm16223	Shisal1	Col8a1	Lrrc8a	Rgma	Pax6	Sertm1	Pglyrp1
MC_113	Pontine neurons, primarily nucleus incertus (PMID 34239421)	Gata3	Nr4a2	Vwa5b1	Nmb	Tent5a	Rln3	Tal1	Egflam	Vav2	Cbfa2t3	Irx5	Pappa	Irx2	Pamr1	Gata2	Prlr	Rai14	Tafa4	Zim1	Masp1	Peg10	Creb3l1	Pwwp3b	Asic4	Fos	Gpx3	T2	Rcn1	0610040J01Rik	Shoc1	AW551984	Gpr101	Fjx1	Tll1	Irx3	Rgma	Itga9	Fgf7	Tspo2	Lrrc9	Stk33	Adam12	Mn1	Lmo1	Insyn2a	Slc30a3	Nos1	Tmie
MC_114	Red nucleus neurons	C1ql2	Pvalb	Sncg	Ttc6	Mctp2	Kcns3	Kank4	Colgalt2	Htr1d	Npas1	Uncx	Tll1	Rab37	Rassf4	Fam210b	Ugt8a	Spp1	Mme	Vav2	Kctd9	Klhdc8a	Tesc	Scn4b	Ahnak2	Gpat3	A2ml1	Crhr1	Hsd17b2	Lepr	H2-T22	Gm2115	Ddo	Spata6	Col16a1	Agbl1	Impa2	Esrrb	Kank1	Trim43c	Acadl	Iqcj	Pou4f1	Slc25a20	Ankrd9	Pparg	Anxa5	Kcng4	Ccbe1
MC_115	Brainstem neurons	Prdm16	Gab1	Prlr	Mecom	Slc6a5	Nr4a2	Svil	Tll1	Pax2	Lhx1	Zim1	Slc30a3	Irx2	Spata1	Tfap2b	Greb1	Slc18a2	Qrfpr	Oprk1	Cd59a	Tfap2a	Mab21l2	Itga8	Pnoc	Lhx5	Fads2	Nmur2	Il13ra1	Myo3b	Pwwp3b	Fbn2	Eya2	Cabcoco1	Uncx	Myo5b	Irx4	Dgkk	Col4a4	AW551984	Kctd15	Hcn3	Fam114a1	Tacr1	Drd2	Vat1	Ltk	Lrrc75b	Spata6
MC_116	Pontine and medullary neurons	Mecom	Tcf7l2	Pax2	Myo5b	Ccbe1	Nmur2	Sema3d	Lhx1	Bmpr1b	Sulf1	Trim43c	Plcd4	Poln	Otp	Kcnab3	Insyn2a	Cgnl1	Scn4b	Impa2	Rab37	Npas1	Fam163a	Rassf4	Eci1	Plekhd1	Ccdc150	Tpcn2	Gal3st1	Trim67	Spp1	Gpat3	Prdm16	Wwtr1	Ube2cbp	Mapk12	Abcb4	Tfeb	Pappa	Itgae	4930590J08Rik	Fgf11	Hgf	Atad2	Ccdc126	Ugt8a	Slc36a1	Zfp946	Fhdc1
MC_117	Pontine and medullary neurons	Dach2	Slc6a5	Pax2	Cdh23	Mab21l2	Pnoc	Ebf2	Otp	Prox1	Kcns3	Slc30a3	Slc7a2	Nxph4	Trim43c	Svil	Maf	Irx5	E130114P18Rik	Fam20a	Sst	Adam12	Irx3	Cgnl1	Lemd1	Ecel1	Hmcn1	Npsr1	Kank4	Klhdc8a	Col27a1	Ndnf	Ppfibp2	Nmur2	Litaf	Vav2	Dusp10	Tfeb	Tpcn2	Nos1	Igfbp5	Ugt8a	Spsb4	Myo1e	Gli2	Glis1	Frem1	Lhx5	Cbln2
MC_118	Dorsal cochlear nuclei interneurons	Slc6a5	Prkcd	Pvalb	Ddo	Pax2	Bhlhe22	Tll1	Inpp5j	Arhgef37	Shc4	Trim67	Tfap2a	Tmem151b	Fam107b	Col27a1	Trmt9b	Shroom3	Plekhd1	Rasa4	Synpo2	Pappa	Pparg	Pde5a	Kcnab3	Rreb1	Lamb1	Esrrb	Slc36a1	Rgs3	Exph5	Fads6	Mettl24	Cgnl1	Zic1	Kit	Ccdc85c	Psg16	Ntn1	Zfp385c	Alpk1	Ror1	Hopx	Tspan11	Cnpy1	Megf10	Smad3	Homer3	Wnt3
MC_119	Cerebellar interneurons (MLI, PLI)	Kit	Ntn1	Tfap2b	Trim67	Pvalb	Arhgef37	Dusp10	Cnpy1	Tfap2a	Adamts2	Megf10	Dnah11	Gldc	Bhlhe22	Prdm8	Arhgap10	Afap1l2	Nos1	Ccnjl	Shc4	Ddo	Smad3	Pparg	Prkcd	Kirrel	Pax2	Zbtb18	Shroom3	Tmem151b	Cdh1	Unc5b	Antxr2	Rasa4	Tbxas1	Fam107b	Adamts18	Masp1	Epha8	Lrrc38	Chst9	Nfix	Trmt9b	Zic1	Prom1	Homer3	Itga8	Lancl3	Abtb2
MC_120	Pontine and medullary neurons	Slc6a5	Pax2	E130114P18Rik	Nxph4	Pnoc	Nfix	Prox1	Slc30a3	Tfap2a	Sst	Gpr139	Esr1	Bhlhe22	Svil	Col8a1	Adamts18	Nhsl1	Sema3d	Hoxb3	Masp1	Tacr3	Plpp3	Pax8	Nmur2	Asl	Galr1	St8sia2	Skor1	Cgnl1	Rtp4	Itga4	Adamtsl3	Efcc1	Lmo2	Uncx	Hoxa5	Slc7a3	Amn	Pde3a	Hoxb5	Klhl14	Hoxc4	Thrsp	Gpr101	Cyp39a1	Oprk1	Skap1	Neurod2
MC_121	Pontine and medullary neurons	Slc6a5	Pax2	Pax8	Slc30a3	Prlr	Tns3	Irx2	Zim1	Nmur2	Pnoc	Tfap2a	Rassf4	Lhx1	Sst	Kcns3	Prrxl1	Stk32a	Irx4	Ppfibp2	Stk32b	Filip1	Gm1604b	Ikzf1	Gpr139	Eya2	Popdc3	Fndc1	Cd302	A830031A19Rik	Lhx5	Fat4	Synj2	Abcb4	Tspan18	Hmcn1	Stox1	Trp53i11	Hsf4	Prag1	Rnasel	Hs3st3b1	Tfeb	Fgf18	AW551984	Haus6	Wdr25	Smim17	Ak7
MC_122	Pontine and medullary neurons	Pax2	Hoxb3	Hoxb5	Ebf2	Hoxc4	Slc6a5	Pax8	Skap1	Hoxb4	Nxph4	Hoxb6	Hoxa5	Nxph2	Trim43c	Vcan	Irx2	Nppc	Uncx	Hoxd4	Itga4	Lepr	Hoxb2	Sytl5	Irx3	Nmur2	Slc30a3	Rgs12	St8sia2	St3gal1	Irx5	Irx1	Trim67	Klhl14	Galr1	D7Ertd443e	Fgf10	Ppfibp2	Dgkk	Hoxb8	Cgnl1	Slc5a7	Slc29a4	Fat4	Lmo2	Itga8	Stard4	Tmie	Mab21l2
MC_123	Pontine and medullary neurons	Slc6a5	Gata3	Nmur2	Tal1	Trim43c	Nxph2	Rab37	Kcns3	Cda	Mab21l2	Pvalb	Trmt9b	Ccdc150	Poln	Dysf	Gpr139	Tpcn2	Vav2	Gxylt2	Ugt8a	Gas2l3	Oma1	Abcb4	Sncg	Abtb2	Slc30a3	Hoxb3	Trim67	Trim43a	Kctd9	Kank4	Slc25a20	Glis1	Rgs2	Gata2	Cgnl1	Gpat3	Tpmt	Impa2	Tigar	Plcd4	Ahnak2	Spp1	Eya2	Slc4a2	Scn4b	Atad2	Gm2115
MC_125	Pontine and medullary neurons	Slc6a5	Pax2	Pax8	Trim43c	Cgnl1	Pvalb	Nmur2	Kcnab3	Plcd4	Ccdc150	Ugt8a	Mab21l2	Gpat3	Tpcn2	Lhx1	Rab37	Kcns3	Impa2	Spsb4	Spp1	Slc30a3	Scn4b	Abcb4	Gal3st1	Poln	Tfeb	Gm2115	Hoxb3	Rassf4	Klhl14	Oma1	4930590J08Rik	Hapln1	Kctd9	Trim67	Atad2	Itpr2	Arhgap10	Eya2	Gpr139	Fgf18	Oprd1	Gas2l3	Wdr25	Tesk2	P2rx6	Vav2	Sptssb
MC_126	Pontine and medullary neurons	Slc6a5	Pax2	Tfap2b	Esr1	Nxph4	Pax8	Mab21l2	Kcns3	Slc30a3	Hoxb3	Sncg	Trim43c	Popdc3	Nmur2	Ston2	Onecut1	Lhx1	Crispld1	Tfap2a	Pdzrn3	Klhl14	Pappa	Gpr139	Hoxc4	Hoxb2	Htr2a	Tacr1	Pmfbp1	Asap3	Coch	Tfeb	Vcan	Gm2115	Ret	Plcd4	Ccdc150	Itpr2	Smim17	Spink13	Stard4	Tpcn2	Trim43a	Lama1	Fibin	Trim67	Skor2	Impa2	Abcb4
MC_127	Pontine and medullary neurons	Slc6a5	Pax2	Mecom	Hoxc4	Kcns3	Klhl14	Cgnl1	Trim43c	Hoxb3	Eya4	Plcd4	Hoxb5	Rassf4	Hoxd4	Slc30a3	Pax8	Lhx1	Kcnab3	Nmur2	Spp1	Abcb4	Htr2a	Rab37	Col4a5	Nxph4	Ccdc150	Sst	Lepr	Hoxb4	Myo5b	Iqcj	Nxph2	4930590J08Rik	Rsph10b	Ugt8a	Impa2	Hoxb2	Acp6	0610040J01Rik	Sema3d	Gal3st1	Tpcn2	Poln	St3gal1	Oprd1	Hsd17b2	Oma1	Ak7
MC_128	Pontine and medullary neurons	Slc6a5	Pax2	Sema3a	Pax8	Myo5b	Pvalb	Gpr139	Mab21l2	Klhl14	En1	Ugt8a	Trim43c	Hoxb3	Otp	Spsb4	Nos1	Bhlhe22	Slc30a3	Fam131c	Nmur2	Adamts5	Kcnab3	Plcd4	Cabp7	Tfeb	Pnoc	Abtb2	Esrrb	Grin2c	Kank4	Kcns3	Mme	Kctd9	Tmem151b	Tpcn2	Adgra3	Litaf	Glis1	Dach2	Cgnl1	Ccdc150	Gpat3	Hoxb2	H2-T22	Gal3st1	Klhdc8a	Trim67	Fgf18
MC_129	Pontine and medullary neurons	Slc6a5	Pax2	Pvalb	Mab21l2	Pax8	Adamts5	Abtb2	Grin2c	Hoxb3	Adgra3	Lmo1	Otp	Nxph4	Vegfc	Vcan	Cabp7	Esrrb	Trim43c	Glis1	Fam131c	Ugt8a	Slc30a3	Rspo3	Tfeb	Kcnab3	Klhl14	Gpr139	Nmur2	Tmem151b	Bhlhe22	Irx3	Fgd5	Spsb4	Cgnl1	Kctd9	Plcd4	Tpcn2	Adamts19	Prox1	Klhdc8a	Ttr	Kank4	Colq	Fgf18	Pkhd1l1	4930590J08Rik	Irx5	Asap3
MC_130	Pontine and medullary neurons	Slc6a5	Pax2	Pax8	Nmur2	Trim43c	Slc30a3	Klhl14	Plcd4	Mab21l2	Gpr139	Tfeb	Ccdc150	Cgnl1	Kcnab3	Hoxb3	Rab37	Rassf4	Tpcn2	Abcb4	Nxph4	Impa2	Lhx1	Ugt8a	Gal3st1	Gm2115	4930590J08Rik	Trim67	Poln	Fgf18	Rsph10b	Smim17	Glis1	Tesk2	Gpat3	Otof	Hoxb2	Vmn2r85	Spsb4	Abtb2	En1	Scn4b	Slc4a9	Kctd9	Vav2	Kank4	Plekhd1	Tigar	Dmbx1
MC_131	Pontine and medullary neurons	Slc6a5	Nxph4	Mab21l2	Slc30a3	Lhx1	Dach2	Lemd1	Otp	Sncg	Onecut1	Nmur2	Grin2c	Abtb2	Npnt	Hoxb3	Pax8	Mecom	Met	Cartpt	Eogt	Spsb4	Ttr	Tfeb	Kcnh8	Kank3	Trim43c	Lhx5	Cyp4f17	Kirrel	Hcn3	Lrrc75b	Rab13	Pglyrp1	Nwd1	Zfp503	Txnrd3	Vegfc	Slc29a4	Tmie	Klhdc8a	Cd59a	Car8	Colq	Eci1	Lhfpl5	Trim67	Onecut3	Hmx2
MC_132	Pontine and medullary neurons	Slc6a5	Pax2	Mab21l2	Abtb2	Gm2115	Trim43c	Pax8	Cgnl1	En1	Nmur2	Spp1	Klhl14	Plcd4	Col16a1	Fam163a	Rab37	Htr1b	Cdh23	Mei4	Ccdc150	Lhx1	Pvalb	Gal3st1	Sncg	Kank4	Nxph2	Vav2	Kcnab3	Tesc	Sh3bgr	Gpat3	Nr5a2	Nos1	Kctd9	Tigar	Oma1	Rgma	Nxph4	Scn4b	Poln	Spsb4	Dysf	Tpcn2	Kcng4	Impa2	Trim43a	Insyn2a	Trim67
MC_133	Pontine and medullary neurons	Slc6a5	Onecut1	Pax2	Mab21l2	Abtb2	Trim43c	Sncg	Hoxb3	Nxph2	Nmur2	En1	Hoxc4	Pmfbp1	Kcns3	Slc30a3	Lepr	Ret	Onecut3	Dgkk	Cgnl1	Ccdc150	Rab37	Hoxd4	Lhx1	Ugt8a	Gm2115	4930590J08Rik	Mapk12	Hoxb5	Plcd4	Nxph4	Gpat3	Dysf	Spsb4	Tfeb	Trim43a	Tpcn2	0610040J01Rik	Impa2	Gal3st1	Trim67	Acp6	Vav2	Pde3a	Plekhd1	Tesk2	Slc4a9	Atad2
MC_134	Pontine and medullary neurons	Slc6a5	Pax2	Pax8	Hoxc4	Cgnl1	Hoxb3	Mab21l2	Hoxb5	Pvalb	Trim43c	Kcns3	Klhl14	Nmur2	Slc30a3	Kcnab3	Rab37	Plcd4	Scn4b	Lhx1	Vav2	Ugt8a	Ccdc150	Rassf4	Gpat3	En1	Gm2115	Atad2	Tpcn2	Spsb4	Mapk12	Lepr	Hoxd4	Hoxb4	Gal3st1	Trim43a	Abtb2	Slc4a9	Tesk2	Abcb4	Acp6	4930590J08Rik	Abcd2	Oprd1	Gas2l3	Impa2	Tfeb	Poln	Trim67
MC_135	Pontine and medullary reticular neurons	Slc6a5	Pax2	Pnoc	Otp	Slc30a3	En1	Mab21l2	Cgnl1	Lhx1	Mme	Gpr139	Myo5b	Rassf4	Foxd3	Kcnab3	Lhx5	Scn4b	Rab37	Fgf10	Gpr149	Dkk3	Otof	Bhlhe22	Smim17	Rnd1	Trim43c	Nmur2	Gpat3	Pax5	Ugt8a	Npas1	Sdsl	Lrrc75b	Npsr1	Plcd4	Tacr1	Gng13	Kctd9	Kank4	Ccdc150	Abcb4	Tfeb	Fads6	Eif5a2	Lrrc8a	Kazald1	St3gal1	Dglucy
MC_136	Pontine and medullary neurons	Ebf2	Lmx1b	Lmx1a	Pde11a	Kcnh8	Mme	Cgnl1	Cbln1	Sall1	Tle2	Ptch2	Adam12	Col12a1	Cracr2a	Bnc2	Grp	Kazald1	Tdrd5	Eepd1	Cbln4	Tlx1	Plekhd1	Scn4b	Tpbg	Nppc	Hs3st3b1	Tfeb	Prrxl1	Spata6	Cd59a	Kcnab3	Pawr	Zim1	Chst9	Lrrc75b	Insyn2a	Pvalb	Tesk2	Tex14	Lhx2	Sertm1	Impa2	Tshr	Fads6	Maf	Nmur2	Itgae	Col16a1
MC_137	Pontine and medullary neurons	Slc6a5	Gata3	Pvalb	Maf	Rbm20	Spp1	Vav2	Oprd1	Trim43c	Inpp5j	Tal1	En1	Dysf	Kank4	Adamtsl5	Nmur2	Itpr2	Enpep	Tesc	Ptprq	Plekhd1	Mctp2	Lancl3	Ugt8a	Esrrb	Spsb4	Tigar	Rab37	Kcnab3	Plce1	Tfeb	Acan	Pdzd7	Scn4b	Rpp25	P2rx6	Impa2	Tmod1	Ttn	Phlda1	Asap3	Fads6	Kctd9	Sh3bp4	Atp10a	Cd59a	Abtb2	Tpst2
MC_138	Pontine and medullary neurons	Ebf2	Pde3a	Pvalb	Nppc	Scn4b	Crhr1	Maf	Atp10a	Necab2	Lmx1b	Kcnab3	Htra1	Cgnl1	Kcnh8	Acan	Fn1	Cbln1	Tmod1	Kank4	Mctp2	Adamts2	Adamtsl5	Actn2	Dchs1	Tgfbr2	Vmn1r207	Ugt8a	Tle2	Tfeb	Usp43	Tesc	Trim67	Prkcq	Vmn1r196	Plekhd1	Bves	Plagl1	Prrxl1	Kcnq4	Col24a1	Nmur2	Pde5a	Trim43c	Lingo4	Cep128	Lhx2	Tpcn2	Hs3st2
MC_139	Pontine and medullary neurons	Lhfp	Maf	Mafb	Slc7a2	Nmur2	Pvalb	Cgnl1	Spp1	Adam12	Lhx9	Kcnab3	Adamtsl5	Lypd6	Rbm20	Onecut1	Trmt9b	Cacng5	Plk5	Pde3a	Rab37	Mab21l2	Rgs3	Fam163a	Kcnq4	Tigar	Ttn	Pdzrn3	C1ql3	Tll1	Tgfb2	Pdgfrl	Gm1604b	Crhr1	Scn4b	Trim43c	St3gal1	Igf1	Lama3	Ccdc126	Pmfbp1	Palld	Irx2	Rasa4	Kank1	Ppfibp1	Fhdc1	Ptpn22	Acan
MC_140	Pontine and medullary neurons, primarily nucleus of the lateral lemniscus	Prdm6	Lhx9	Onecut1	Maf	Mab21l2	Pvalb	Kcnq4	Ttn	Pmfbp1	Anxa5	Spp1	Nek7	Plk5	Rasa4	Adamtsl5	Tpbg	Scn4b	Hs3st1	Rab37	Kcnab3	Enpep	Nmur2	Nr4a2	Cacng5	Bcar3	Tesc	C1ql3	Crhr1	Synj2	Hcn4	Ccbe1	Inpp5j	Pparg	Ccdc126	Pde3a	Rgs2	Rgs3	Cgnl1	Relt	Crispld1	Palld	Cln3	Plekhd1	Acan	Gm13889	Zfp52	Sh3bp4	Acadl
MC_141	Medullary neurons	Slc6a5	Pax2	Hoxb3	Klhl14	Tspan18	Hoxc4	Arhgap15	Pax8	Zic1	Tfap2b	Hoxb4	Hoxb5	Serpinb1b	Hoxb2	Sst	Tfap2a	Slc37a1	Hoxd4	Hoxa5	Hoxd3	Mab21l2	Cgn	Slc30a3	Nppc	Pnoc	Ccbe1	Nhsl1	Ston2	Syndig1l	Zic4	Vwa5b1	Cemip	Lama1	Lemd1	Esr1	Kirrel	St8sia2	Skor2	Ndnf	Rsph9	Col12a1	Skap1	Gnb4	Lhfpl5	Rgs12	Npy2r	Neurod1	Asb18
MC_142	Pontine and medullary neurons	Slc6a5	Pax2	Hoxb3	Pax8	Sall3	Cgnl1	Rbm20	Hoxb5	Nppc	Serpinb1b	Klhl14	Hoxb6	Kank1	Hoxa5	Lhx1	Hoxc4	Hoxb4	Nxph2	Gbx1	Hoxb2	Kirrel	Hoxd4	Rab38	Plekhd1	Gpc3	Fat4	Adamts5	Eepd1	Drd2	Rassf4	Hoxb8	Ugt8a	Stac	Kcnab3	Nox4	Maf	Gpat3	Kcnh8	Hs3st3b1	Pvalb	Gsap	Prkcq	Lingo4	Mme	Arhgap31	Mab21l2	Cd302	Tmod1
MC_143	Pontine and medullary neurons	Pax2	Slc6a5	Nppc	Hoxb3	Serpinb1b	Stac	Sall3	Pax8	Hoxb5	Hoxb6	Hoxa5	Gpc3	Dkk3	Shisa8	Hoxb8	Gsap	Hoxb4	Hoxb2	Prkcq	Eepd1	Ndnf	Kirrel	Kcnh8	Hoxc4	Gbx1	Zic1	Arhgap15	Cgnl1	Klhl14	Plekhd1	Pcsk6	Hoxb7	Kank1	Hs3st3b1	Mab21l2	Maf	Fam163b	Itga4	Rab38	Col18a1	Ppfibp2	Fbn2	Cdh3	Pde3a	Adra1b	Skap1	Pnoc	Otof
MC_144	Medulary vestibular neurons	Slc6a5	Pvalb	Mab21l2	Gpr139	Adgra3	Sema3c	Grin2c	Inpp5j	Col16a1	Esrrb	Nmur2	Kcnab3	Hoxb3	Wnt5a	Ugt8a	Gata3	Trim43c	Dmbx1	Kcng4	Kank4	Tfeb	Kctd9	Eif5a2	Spp1	Itga6	Cracr2a	Lrrc8a	Rassf4	Zfp503	Tpcn2	Gm2115	Scn4b	Fam131c	Fhdc1	Pstpip2	Klhdc8a	Spata6	Slc25a20	Impa2	Trim67	Tpmt	Cables2	Ntf3	Ttr	Eogt	Ccdc126	Cbfa2t3	Ccbe1
MC_145	Medulary vestibular neurons	Hoxb3	Zic1	Nppc	Ebf2	Myo5b	Zic4	Cabp7	Nxph4	Iqcj	Dach2	Kank4	Cgnl1	Adamts20	Tpcn2	Poln	Pvalb	Scn4b	Gm1604b	Iqschfp	Gm2115	Mme	Osbpl5	Skap1	Cpa6	Hoxc4	Rassf4	Tpbg	Ak7	Itga4	Rnd1	Mtap	Spata6	Fgf10	Ube2cbp	4930590J08Rik	Gpr149	Ccdc150	Lemd1	Neurod2	Colec12	Hoxb2	Tfeb	Sfrp1	Tacr1	Hapln1	Spink13	Itgae	Eif5a2
MC_146	Pontine and medullary neurons	Irx2	Lama1	Cdh23	Adamts2	Spp1	Serinc2	Oprd1	Slc17a7	Crhr1	Itgb5	Col18a1	Ldlrap1	Atp10a	Rab37	Zic1	Osbpl5	Fam107b	Fam163a	Nfix	Abtb2	Rhobtb1	Medag	Tll1	Col27a1	Iqcj	Gm2115	Hs3st2	Slco2a1	Pax6	Prima1	Tnfrsf23	Phldb2	Hoxb3	Sapcd1	Lemd1	St3gal1	Irx1	Kank4	Cabp7	Fibin	Iqschfp	Fat2	Neurod2	Mpp3	Trim67	Rhoj	Anxa4	Hrh1
MC_147	Posterior medullary neuronns	Lama1	Rab37	Hs3st2	Lemd1	Irx2	Serinc2	Abtb2	Tll1	Fam163a	Sgcg	Cdh23	Zic1	Spp1	Ldlrap1	Slc17a7	Hoxc4	Col27a1	Osbpl5	Ngf	Adamts2	Oprd1	Rhobtb1	Ucma	St8sia2	Fam107b	Col12a1	Nppc	Col4a4	Trim43c	Slc22a3	Hoxb3	Crhr1	St18	Ddo	Fibin	Grin2c	Pax6	Acrbp	Fam131c	Tnfrsf23	Trim67	Gm2115	Medag	Nfix	Zic4	Nxph4	Mpp3	Vegfc
MC_148	Cerebellar and dorsal cochlear interneurons (granule cells and unipolar brush)	Zic1	Tll1	Gabra6	Il16	Ror1	Fat2	Lmx1a	St18	Etv1	Exph5	Rab37	Pax6	Cnksr3	Cbln3	Cbln1	Neurod1	Grin2c	Tmod1	Slc17a7	Cnpy1	Nfix	Serinc2	Zic4	Cemip	Tpbg	Zic2	Lnx2	Boc	Adamts18	Mob3b	Mpp3	Shf	Crtam	Ccnjl	Pde3a	Col27a1	Zbtb18	Samd3	Uncx	Bcl6	Eomes	Ttyh2	Vegfc	Jph1	Creb5	Dusp5	Rell1	Neurod2
MC_149	Pontine and medullary neurons	Lama1	Abtb2	Iqcj	Irx2	Grin2c	Zic1	Iqschfp	Rab37	Prima1	Dach2	Crh	Fam131c	Lemd1	Osbpl5	Cabp7	Fam107b	Hs3st2	Col27a1	Hoxc4	Sncg	Zic4	Met	Hoxb3	Pvalb	Rhobtb1	Fam163a	Stpg2	Gm2115	Insrr	Nxph4	Inhba	Neurod2	D7Ertd443e	Oprd1	Trim43c	Mab21l2	Adamts2	Slc7a15	Tbc1d2	Ddo	Irx1	Gpr139	St8sia2	Asap3	Col4a4	Sapcd1	Cpa6	Nppc
MC_150	Deep cerebellar nuclei neurons	Pvalb	C1ql3	Cabp7	Esrrb	Ccbe1	Spp1	Fam163a	Ugt8a	Cbln1	Nxph4	Kcng4	Scn4b	Rbm20	Mctp2	Inpp5j	Gpr139	Trim43c	Fam131c	Fgf18	Slc25a20	Rab37	Osbpl5	Actn2	Ebf2	Kctd9	Kank4	Abtb2	Pparg	Tsen54	Rreb1	Serpinf1	Ddo	Spata6	Tfeb	Uncx	Angpt1	Klhdc8a	Tnfrsf23	H2-T22	Impa2	Tdrd5	Tpcn2	Fhdc1	Rassf4	Pdzd7	Sh3bp4	Slc4a9	Tmem151b
MC_151	Ventral cochlear nuclei neurons	Maf	Pvalb	Ccbe1	Rbm20	Bnc2	Mafb	Tll1	Bmp6	Slc17a7	Kcnq4	Slc7a2	Hs3st2	Ankrd33b	Myo5b	Spp1	Trim43c	Scn4b	Myo1e	Kitl	Lancl3	Pdzrn3	Tmod1	Arid5a	Kank4	Ebf2	Col27a1	Ror1	Tns1	Lama3	Ugt8a	Itgav	Adamts2	Pstpip2	Pparg	Ndnf	Dach2	Cyp11a1	Hcn4	Actn2	Cyp27a1	Zfp365	Tigar	Plekhd1	Bmpr1b	Heg1	Atp10a	Sh3bp4	Tfeb
MC_152	Medullary reticular neurons	Phox2b	Eya2	Cbln2	Dach2	Mab21l2	Nmur2	Rassf4	Kank4	Rab37	Grin2c	Cgnl1	Fads6	Trim43c	Osbpl5	Poln	Scn4b	Adamts2	Lepr	Hs3st2	Vav2	Asap3	Tpcn2	Ccdc150	Ugt8a	Cyp26b1	Pvalb	Tfeb	Kctd9	Atad2	P2rx6	Gpr139	Cdr2	Neurod2	Tigar	Rnd1	Esrrb	Trim67	Mapk12	4930590J08Rik	Prrxl1	Eif5a2	Cabp7	Ahnak2	Cdr2l	Lmo2	Klhdc8a	Tns1	Ak7
MC_153	Pontine and medullary neurons	Sst	Ebf2	Sema3d	Lmx1b	E130114P18Rik	Tfap2a	Prlr	Bmp6	Tfap2b	Arhgef26	Tacr1	Rtp4	Lmo1	Uncx	Mme	Ston2	Plp1	Dkk3	Masp1	Drd2	Gng12	Calca	Abcc2	Ap1s3	Irx5	Nfix	Tlx3	Cobll1	Cdh23	Fbn2	Itga8	Slc5a7	Lhx2	Fat4	Cpa6	Col23a1	Tac1	Irx3	Arhgap15	Cyp39a1	Gpr149	Nmur2	Chst9	Poln	Adam33	Otof	Plk5	Ccdc150
MC_154	Midbrain and pontine neurons	Lhx1	Nxph4	Sncg	Shox2	Otof	Cbln2	Adcyap1	Vsx2	Lemd1	AW551984	Tmie	Dgkk	Zim1	Rnd1	Lhx5	Pcbd1	Onecut1	Prlr	Foxd3	Skap1	Rassf4	Tafa4	Plk5	Trp53i11	Gpr156	Nmur2	Kazald1	Npas1	Sh2b2	Tspan18	Palld	Pmfbp1	Nkx6-1	Pou4f1	Pnoc	Pitx2	Fads2	Cd59a	Nwd1	Lrrc75b	Hoxb3	Armcx6	Cyp4f17	Hoxb5	Rab9b	Tmc4	Mab21l2	Hsf4
MC_156	Medullary neurons, primarily vestibular nuclei	Mab21l2	Fam163a	Nmur2	Grin2c	Sncg	Nxph4	Rab37	Hoxc4	Abtb2	Trim43c	Kank4	Dach2	Hoxb3	C1ql3	Lemd1	Sst	Rassf4	Kcns3	Lhx9	Pvalb	Kcnab3	Spp1	Tpcn2	Crybg3	Asap3	Ugt8a	Dchs1	Ccdc150	Kctd9	Col16a1	Scn4b	Ret	Adamts19	Tfeb	Osbpl5	Cd59a	Shc4	Cracr2a	Cgnl1	Poln	Htr2a	Esrrb	Spsb4	Trim67	Adamts2	Prlr	Spink13	Hapln1
MC_157	Pontine and medullary reticular neurons	Pax2	Hoxb3	Kcns3	Mab21l2	Nmur2	Hoxc4	Tacr1	Trim43c	Kcnab3	Poln	Rab37	Rassf4	Plcd4	Abcb4	Ccdc150	Lhx1	Klhl14	Iqcj	Hoxb2	Scn4b	Gpat3	Cgnl1	Abcb1b	Hapln1	Spsb4	Vcan	Gal3st1	Tpcn2	Trim67	Hoxd4	Gm1604b	Nppc	Ugt8a	Abcd2	Sncg	Peg10	Tigar	Angpt1	Oma1	Phldb2	Esr1	Smim17	Mapk12	Cdr2	P2rx6	Sox6	Hsd17b2	Impa2
MC_158	Medullary neurons, primarily vestibular nuclei	Pax2	C1ql3	Mab21l2	Trim43c	Pvalb	Nmur2	Ugt8a	Onecut1	Cgnl1	Sncg	Rab37	Grin2c	Ccbe1	Kcnab3	Spp1	Plcd4	Tpcn2	Scn4b	Rassf4	Fam163a	Kcns3	Ccdc150	Tfeb	Abtb2	Lhx1	Col16a1	Kctd9	Impa2	Poln	Spsb4	Gpat3	Kank4	Gal3st1	Abcb4	Myo5b	Cabp7	Hoxb3	Cdr2	Gas2l3	Ret	Otp	Crhr1	Fhdc1	0610040J01Rik	Atad2	Slc25a20	Sh3bgr	Vav2
MC_159	Pontine and medullary reticular neurons	C1ql3	Otp	Lhx1	Lemd1	Nmur2	Adcyap1	Tcf7l2	Pax2	Rassf4	Grin2c	Sall3	Nxph4	Trim43c	Zim1	C1ql4	Cd59a	Rab37	Mme	Kazald1	Lhx5	Rgma	Dlk1	Smim17	Klhdc8a	Mapk12	Hsd17b2	Nwd1	Gal3st1	Tmc4	Skap1	Kcnab3	Crhr1	Tfeb	Lrrc75b	Abcb4	Hsf4	AW551984	Fibin	Poln	Ccdc150	Plcd4	Tent5a	Cabp7	Rab13	Fam163a	Impa2	Col16a1	F8
MC_160	Pontine and medullary reticular neurons	Slc6a5	Pax2	Serpinb1b	Hoxc4	Pax8	Pvalb	Hoxb5	Hmcn1	Tfap2b	Cgnl1	Nxph4	Klhl14	Trim43c	Kcns3	Ndnf	Hoxb3	Kcnab3	Ugt8a	Hoxa5	Adamts18	Scn4b	Abcb4	Rassf4	Plcd4	Col12a1	Rab37	Vav2	Impa2	Ccdc150	Spsb4	Hoxd4	Gm2115	Scn7a	Itpr2	Nmur2	Tpcn2	Lhx1	Atad2	Gpat3	Hgf	Tfeb	Kank4	Slc4a9	Hapln1	Drd2	Oprd1	Eya2	Slc30a3
MC_161	Pedunculopontine cholinergic neurons	Slc5a7	Nos1	Prima1	Chat	Eva1c	Tgfbr2	Tns1	Adamts2	Ano1	Npas1	Plekhg1	Colgalt2	Ngb	Bche	Slc10a4	Npnt	Lemd1	Egflam	Angpt1	Cnih3	Prkg2	Irx2	S100a10	Wnt2	Ppfibp1	Dysf	Slc18a3	Sncg	Coch	Crhr1	Hs3st1	Nxph4	Kcns3	Nmur2	Hcrtr1	Rprm	Spry1	Wipi1	Slc12a3	Slc29a1	Pde2a	Slc7a3	Mdk	C1ql4	Mn1	Stk32a	Ism1	Irx4
MC_162	Pontine and medullary neurons	C1ql4	Prdm6	Npas1	Adamts2	C1ql3	Dgkk	Zim1	Sncg	Bnc2	Lhx9	Nmur2	Onecut1	Spx	Dlk1	Pmfbp1	Rassf4	Pde11a	Nr4a2	Crh	Lrrc75b	Ebf2	Lemd1	Onecut3	Cd59a	Col16a1	Tigar	Cracr2a	AW551984	Esr1	Trim43c	Svep1	Hcn3	Vat1	Agmat	Sgms2	Pwwp3b	Scube1	Tppp3	Tnc	Crhr1	Pcbd1	Spata6	Klhdc8a	Plp1	Lhfpl5	Nek7	Cgn	Rnd1
MC_163	Pontine and medullary noradrenergic neurons	Ddc	Tfap2b	Dbh	Phox2b	Th	Slc18a2	Pmfbp1	Zim1	AW551984	Ston2	Peg10	Nxph4	Smoc1	Eya2	Lmx1b	Dlk1	Sncg	Lrrc36	Gch1	Cartpt	Calcr	Phox2a	Agtr1a	Slc6a2	Gck	Spata1	Tppp3	Vwa5b1	Drc1	Sall3	Esr1	Pgpep1l	Gpx3	Gabrq	Vat1	Tspan18	Nr4a3	Gsap	Ecel1	Rhobtb1	Gnb4	Pwwp3b	Map3k19	Pcbd1	Slc10a4	As3mt	Nek10	Cacng5
MC_164	Pontine and medullary neurons, primarily nucleus solitarius	Phox2b	C1ql3	Lmx1b	Hoxc4	Mab21l2	Nxph4	Adamts2	Hoxa5	Hoxb3	AW551984	Irx2	Adcyap1	Cartpt	Hoxb4	Gal	Ston2	Hoxb5	Ecel1	Sncg	Vwa5b1	Syt10	Nmur2	Skap1	Irx3	Ddc	Stk32a	Irx1	Cbln2	Hoxb2	Irx5	Hoxd4	Pou3f1	Shox2	Hnf4g	Acot11	As3mt	Dlk1	Dsc2	Dkk2	Uncx	Cgn	Hoxb6	Parvb	Gpx3	Gfpt2	Drc1	Mylip	Dgkk
MC_165	Cholinergic neurons of the nucleus solitarius	Slc5a7	Chat	Sncg	Prph	Phox2b	Adcyap1	Zim1	S100a10	Prima1	Ecel1	Dysf	Tbx20	Adam12	Gal	Rph3al	Plscr4	AW551984	A4galt	Pdia5	Hoxc4	Clic1	Gnb4	Angpt1	Cklf	Ddc	Sync	Mill2	Tppp3	Acadl	Cd59a	Nr4a2	Spata1	Pde5a	Sema3c	B3gnt2	Runx1	Anxa5	Spata6	Msn	Esyt3	Gcnt2	Parvb	Stk32a	Slc9b2	Septin10	Trim36	Lhfpl2	Herc6
MC_166	Noradrenergic neurons of the nucleus solitarius	Ddc	Phox2b	Ston2	Hoxc4	Lmx1b	Gcnt2	4930469K13Rik	Tfap2b	Nxph4	Hoxb3	Hoxb4	Gpr156	Hoxb5	Hoxa5	Syne2	Dbh	Tshr	Npffr2	Ror2	Gch1	Sctr	Sh3bp4	Rph3al	Drc1	Fgd5	Sncg	Uncx	Bace2	Hs3st2	Esr1	AW551984	Etv1	Casr	Slc17a8	Wdr66	Skap1	Pirt	Rfx2	Npff	Tfap2a	Ecel1	Ccdc187	Gfral	Rbm24	Acot11	Hoxb2	Kcnh8	Cartpt
MC_167	Pontine and medullary neurons, primarily nucleus solitarius	Tfap2b	Lmx1b	Phox2b	Gal	Shox2	Hoxb3	Drc1	Tfap2a	Hoxc4	Pwwp3b	Sst	AW551984	Ston2	Mab21l2	Adcyap1	Hoxb4	Tmem219	Fgd5	Tpbg	Hs3st2	Gpx3	Cgn	Hoxb2	Hoxb5	Dclk3	Hoxa5	Smoc1	St8sia2	Chodl	Parvb	Tlx3	Palld	Zbbx	Gcnt2	Dsc2	Ccdc187	Uncx	Cacna1h	Stox1	Stum	Itgb8	Ramp3	Rsph9	Gpr156	Vat1	Pgpep1l	Lhfpl5	Tes
MC_168	Pontine and medullary neurons	Lmx1b	Phox2b	Eya2	Dlk1	Tacr1	Shox2	Dgkk	Cbln2	Adcyap1	Nmur2	Gm45194	Irx2	Fgd5	Hoxb3	AW551984	Plagl1	Mab21l2	Trp53i11	Megf10	Angpt1	Eya1	Tac1	Fat4	Stk32b	Stox1	Morc4	Dach2	BC035947	Mme	Gpr149	Rassf4	Pwwp3b	Peg10	Poln	F13a1	Ston2	Kcns3	L3hypdh	Dkk3	Nxph4	Fads2	Rasgef1c	Adamts2	Tfap2b	Cpa6	Rsph10b	Zbbx	Nwd1
MC_169	Tegmental neurons	Pitx2	Iqcj	Nxph4	Adcyap1	Uncx	Iqschfp	Adgrv1	Dmrta2	Gpr149	Sulf1	Adamts2	Ttc6	Rgma	Npas1	Bhlhe22	Crhbp	Rspo3	Calca	Sim1	Foxa2	Nxph3	Dach2	Mme	Sncg	Csrp2	Isoc1	Rassf4	Pdzrn3	T2	Adamts18	Fibin	Hs3st1	Lhx5	Gng13	Klhdc8a	Nppc	Lmo1	Arhgap15	Tspan4	Borcs6	C1ql1	Selenoh	Fat4	A2ml1	Trim7	Ppif	Fam163a	Pcdh20
MC_170	Hypothalamic neurons, primarily zona incerta	Dgkk	Lhx1	Cgnl1	Otof	Prlr	Dlk1	Gpr139	Cdh23	Rab37	Rassf4	Plxdc1	Mme	Npas1	Kcng2	Foxd1	Tdrd5	Agbl1	Plcd4	Hapln1	Mdfic2	Pax6	Dchs1	Onecut1	Hrh2	Trim43c	Ugt8a	Chrna4	Dlx6	Map3k20	Pmfbp1	Impa2	Col15a1	Crhr1	Pnoc	Sp9	Dlx1	Crispld1	Zan	Scn4b	Abcb4	Aard	Tnfsf13b	4930590J08Rik	Ccdc150	Gpat3	Esr1	Tnfrsf11a	Pvalb
MC_171	Pontine and medullary reticular neurons	Lmx1b	Hoxb3	Hoxb5	Hoxb6	Kcnh8	Fat4	Maf	Pou4f1	Nppc	Htra1	Svil	Hoxb4	Hoxa5	Pde3a	Cgnl1	Hoxb8	Eepd1	Hoxb2	Nmur2	Rassf4	Slc24a4	Gm1604b	Tacr1	Uncx	Cbln2	Lrig1	Kank4	Drd2	Hoxd4	Mab21l2	Hoxc4	Kcnmb1	Medag	Evc2	Arhgap15	Gpr149	Cdr2l	Zic1	Abcd2	Cd302	Colgalt2	Wwtr1	Scn4b	Scn7a	Sntb1	Prrxl1	Gpat3	Tac1
MC_172	Pontine and medullary reticular neurons	Ebf2	Hoxb3	Bnc2	Lmx1b	Adam33	Dach2	Cbln1	Hoxc4	Hoxb2	Tlx3	Nmur2	Cgnl1	Adcyap1	Synj2	Hoxd4	Pwwp3b	Sst	Rassf4	Hoxb4	Ism1	Gng12	Poln	Oprd1	Fat4	Impa2	Hoxb5	Itgb8	Kank4	Scn4b	Plpp3	BC035947	Vcan	Vav2	Hs3st3b1	T2	Plk5	Skap1	Kazald1	Ndnf	Cbln4	Kcnab3	Uncx	Ccdc15	Creb3l2	Pxn	Evc2	Ugt8a	Tacr3
MC_173	Pontine and medullary reticular neurons	Ebf2	Lmx1b	Sst	Hoxb6	Hoxb3	Serpinb1b	Hoxb5	Fat4	Hoxb8	Tlx3	Fbn2	Hoxb4	Prrxl1	Gpr149	Hoxa5	Myo5b	Gmnc	Otof	F2rl2	Hoxb7	Pde11a	Mme	Tex15	Grp	Hoxb2	Tac1	Dclk3	Adamtsl3	Adcyap1	Syt10	Colgalt2	Tspan18	Cacna1h	Skap1	Gna14	C1ql3	Ltbp1	Pamr1	Kcnh8	Skor2	Svil	Stum	Spata13	Arhgap15	Cpne2	Nmur2	Hccs	Mctp2
MC_174	Pontine and medullary reticular neurons	Ebf2	Kcnh8	Atp10a	Lmx1b	Glis1	Sntb1	Hoxb6	Prrxl1	Slc24a4	Hoxb3	Nts	Mctp2	Cbln1	Kcng2	Nppc	Fat4	Mafa	Hoxb5	Pcsk6	C1ql3	Serpinb1b	Hoxb8	Maf	Tunar	Hoxb4	Plch2	Bmp6	Necab2	Sst	Hoxb2	Pdzrn3	Hoxb7	Pde11a	Actn2	Medag	Lamb1	Cbln2	Tlx3	Hepacam	Hpgd	Kit	Slc30a3	Vav2	Pde3a	Bnc2	F2rl2	Adcyap1	Adam12
MC_175	Medullary neurons, primarily nucleus of the solitary tract	Mecom	Prdm16	Hoxc4	Sncg	Hoxb3	Nmur2	Hoxb5	Mab21l2	Trim43c	Rassf4	Tfap2a	Sst	Lhx1	Tacr1	Sh3bgr	Gpr149	Sema3d	Agbl1	Stpg2	Aard	Popdc3	Poln	Cgnl1	Nxph2	Acot11	Hoxa5	Hoxb4	Onecut1	Hoxd4	Ccdc150	Hsf4	Chat	Hoxb2	Rab37	Lepr	Klhdc4	Hsd17b2	Tm7sf2	Spink13	Wdr25	Mapk12	Vegfc	Spata6	Tppp3	Pcbd1	Egfl7	Cd59a	Gm2115
MC_176	Reticular medullary neurons	Prdm16	Hoxb3	Hoxc4	Mab21l2	Gpr149	Gli3	Hoxb5	Car8	Mecom	Lhx1	Nmur2	Mme	Hs3st2	Rassf4	Vip	Hoxd4	Hoxb4	Col12a1	Sncg	Adamtsl3	Uncx	Hoxb2	Rab37	Hmx2	Acot11	Cgnl1	Hoxa5	Poln	Trim43c	Kazald1	Abcb4	Vcan	Vegfc	Tfap2a	Rad51c	BC035947	Mapk12	Sema3d	Nxph2	Hsf4	Tac1	Col8a1	Ccdc150	Gal3st1	Nwd1	Tacr1	Eya2	Impa2
MC_177	Pontine and medullary neurons	Lmx1b	Tac1	Mab21l2	Nxph4	Prlr	Kcnh8	Nmur2	Lama1	Tlx3	Lmx1a	Sncg	Hoxb3	Abcc9	Hoxc4	Uncx	Tfap2a	Sst	Dgkk	Tfap2b	Gpr149	Scn7a	Cbln1	Plce1	Hoxb5	Rassf4	Nmu	Pou4f1	Tpbg	Col12a1	Kcns3	Gm2115	Cd59a	AW551984	Ston2	Stk32b	Zim1	Oprd1	Hoxb4	Adra1b	Slc22a4	Ndnf	Rab37	Hsf4	Col8a1	Adgrg2	BC035947	Poln	Egflam
MC_178	Posterior medullary neurons, primarily spinal nucleus	Tpbg	Hoxb3	Lhx2	Hoxb5	Lpar1	Pvalb	Nmur2	Hoxc4	Cbln2	Htra1	Hoxb4	Crhr1	Cbln1	Lhx9	Hoxa5	Hoxb6	Adamts2	Mab21l2	Trmt9b	Fgf10	Eya2	Hoxb2	Kitl	Kcnab3	Pde3a	Mylk	Plekhd1	Kcnh8	Scn4b	Spata6	Sst	Hoxd4	Adamtsl3	Ube2cbp	Trim43c	Mctp2	Lrig1	Pde5a	St8sia2	Nppc	Tacr1	Gpat3	Stpg2	Tppp3	Spsb4	Hoxb8	Rassf4	Skap1
MC_179	Immature olfactory bulb neurons	Trp73	Ndnf	Ramp1	Eln	Diablo	Gm49027	Ptgds	Lhx1	Unc5b	Lrig3	Emx2	Cd274	E130114P18Rik	Cobll1	Cxcl12	Nfix	Islr2	Angpt1	Vmn2r1	Mboat1	Tbr1	Insyn2a	Fkbp9	Fjx1	Nhlh2	Rspo3	Atp6ap1l	Igsf9	Pik3c2g	Eya1	Samd3	Shisal2b	Tmem176b	Ggt5	Eya2	Tnfrsf19	Cdkn1c	Lhx5	Twsg1	Mab21l3	Vmn1r209	Cdhr1	Kit	Nxph4	Dkk3	Wnt7b	Vmn1r206	Ankrd35
MC_180	Main olfactory bulb neurons	Cdhr1	Filip1	Atp6ap1l	Rspo3	Rbm20	Rapgef3	Eomes	Ppfibp1	Abi3bp	Igf1	Scube1	Rab37	Slc17a7	Ms4a15	Rasa4	Itgav	Doc2g	Jam2	Svil	Insyn2a	Slc38a3	Tgfa	Arhgap10	Ndnf	Trmt9b	Sox4	Rasgrp1	Hs3st1	Cacng5	Nmb	Abca1	Vmn1r209	Hpgd	Krt12	Ptpn13	Elovl7	Cyp27a1	Scube2	Exph5	Id2	Olfr111	Kitl	Car2	Bmpr1b	Hs3st2	Crybg3	Lancl3	Zdhhc23
MC_181	Septal neurons, primarily septofimbrial nucleus	Isl1	Onecut1	Zic1	Pde3a	Vwa5b1	Fam163a	Trhr	Bmp7	Kcnh8	Onecut3	Sulf1	Wdr95	Zic4	Sall1	Ret	Stac	Scn7a	Acvr1c	Scn5a	Ddc	Pgpep1l	Slco1c1	Wnt4	C1ql1	Sncg	Cpne2	Col8a1	Nostrin	Stk32b	Zim1	Galnt12	Tmem176b	Tmie	Slc37a1	Pcbd1	Dgkk	Smoc1	Stk26	Serpinb1b	Dach2	Ngb	Slc22a3	Hrh1	Kitl	Dlk1	Rspo1	Pmfbp1	Kcns3
MC_182	Lateral septal neurons	Zic1	Six3	Kcnh8	Isl1	Dlk1	Prox1	Zic4	Pmfbp1	Scn5a	C1ql1	Scn7a	Crb1	Sncg	Kitl	Agbl1	Ntn1	Trhr	Serpinb1b	Zic2	Onecut1	Trp53i11	Otx2	Lypd6	Vcan	Kank1	Slc22a3	Ttn	Onecut3	Baiap2l1	Cpne2	Necab2	Stk33	Adamts18	Fibcd1	Slc1a3	Ano1	Sntb1	Npy2r	Tmie	Galnt12	Smoc1	Pcbd1	Bmp7	Tppp3	Cacna1h	Mei4	Zic5	Kirrel
MC_183	Anterior hypothalamic neurons	Dlk1	Nos1	Etv1	Rasgrp1	Zbbx	Gldn	Spag16	Wdr66	Tns3	Ddo	Sulf1	Tmem176b	Wipi1	Gldc	AW551984	Drc1	Rxfp1	Zic4	Zic1	Adamts2	Samd3	Lhx2	Gck	Slc12a7	Efhb	Nek10	Lrrc9	Agtr1a	Nxph4	Pifo	Igsf11	Npr1	Lrriq1	Lrguk	Gng8	Clic1	Cfap44	Cnga3	Ttr	Adcyap1	Emx2	Stk33	Cpne2	Slc16a6	Rasa4	Kif9	Ngb	E130114P18Rik
MC_185	Midbrain dopaminergic neurons	Ddc	Th	En1	Ret	Dlk1	Slc18a2	Ntn1	Drd2	Slc6a3	Nr4a2	Ttc6	Cpne7	Iqcj	Slc10a4	Lmx1b	Bnc2	Chrna6	Slco2a1	Prima1	Chrnb3	Mob3b	Fam210b	Ntsr1	Trpc6	Iqschfp	Oprk1	Gch1	Rreb1	Tll1	Kcns3	Sncg	Lix1	Pappa	AW551984	Lmx1a	Gucy2c	Cnpy1	Uncx	Il13ra1	Aldh1a1	Mboat1	Ntf3	Fam167a	Sox6	Iqgap2	Palmd	Itgb8	Plcg2
MC_186	Tegmental neurons, primarily co-releasing (PMIDs 2797622 33619763)	Lmx1a	Sulf1	Ebf2	Ddc	Ret	Bnc2	Lmx1b	En1	Ntn1	Nr4a2	Crhbp	Dlk1	Ttc6	Iqcj	Chrnb3	Slc18a2	Cnpy1	Cbln1	Wnt5a	Vcan	Frem1	Fgf10	Ptprq	Pld1	Chrna6	Slc26a7	Iqschfp	Lepr	Sntb1	Pwwp3b	Trpc6	Phldb2	Pde11a	Pde3a	En2	Avpr1a	Fgd5	Tmie	Itgb8	Adgrv1	Prima1	Th	C1ql3	Wnt7b	Col12a1	Atp8b1	Pcbd1	Kcnk13
MC_187	Tegmental neurons	Adcyap1	Sncg	Pou4f1	Sntb1	Irx2	Vwa5b1	Gpr156	Cbln4	C1ql4	Dmrta2	Uncx	Lhx1	Fibin	Chodl	Palld	AW551984	Rspo1	Cartpt	T2	Ecel1	Iqcj	Gpr83	Stac	Tmie	Emx2	Mei4	Wipf1	Rxrg	Rgma	Vat1	C1ql1	Klhdc8a	Pcbd1	Fads2	Doc2b	Slc7a3	Rsph9	Cd63	Myo3b	Irx5	Nr4a2	Ttc6	Lrrc75b	Irx1	Egfl7	Ccnd3	Lemd1	Gstp1
MC_188	Hypothalamic and tegmental neurons	Adcyap1	Prlr	Nr4a2	Iqgap2	Lmx1a	Adamts2	Zim1	AW551984	Sulf1	Ttc6	Pitx2	Dmrta2	Vwa5b1	Scn5a	Ret	Slc7a3	Cbln4	Lepr	Nos1	Doc2b	Uncx	Ddc	Wdr95	Myo3b	Tspan18	Gpx3	Dlk1	Tmie	T2	Rcn1	Cpne7	Cdk18	A2ml1	Ets2	Ppm1m	4933424G06Rik	Skap1	Cbln1	Lemd1	Plk5	Rxrg	Pcbd1	F13a1	Col16a1	Rsph9	Sncg	Dgkk	Pwwp3b
MC_189	Hypothalamic and tegmental neurons	Pitx2	Sim1	Adcyap1	Adamts2	Robo3	Ttc6	Dlk1	Gpr139	Cgnl1	Uncx	Npas1	Rassf4	Ptpn13	Inhba	Lemd1	Poln	Nwd1	Lhx1	Nkx2-2	Chrna4	Rgs22	Has1	Rgma	Sema3f	Zan	BC049352	Ugt8a	Siae	BC035947	Palld	Abcb4	Tac1	Rnd1	Plk5	Olfr239	Maf	Tle2	Spink13	Dctd	Smim1	9630041A04Rik	Angptl1	Rab37	Dchs1	Tunar	Ccdc150	Col16a1	Nfkb2
MC_190	Hypothalamic neurons	Lmx1a	Ttc6	Lmx1b	Pitx2	Cdh23	C1ql3	Adamts2	Tac1	Mctp2	Adcyap1	Nts	Pappa2	Npsr1	Sema3d	Vwa5b1	Nos1	Col16a1	Fgd5	Uncx	Ndnf	AW551984	Prlr	Iqcj	Zim1	Sulf1	Pwwp3b	Odad2	Lrrc9	Ebf2	Scn5a	Ccdc187	Skap1	Iqschfp	Irx5	Col24a1	Ntn1	Ret	Ston2	Htr1b	Spag6l	Cntnap3	Adgrg1	Dsc2	Adgra3	Nek10	Kirrel	Nox1	Cidea
MC_191	Hypothalamic neurons	Lmx1a	Lmx1b	Cbln2	Adamts2	AW551984	Ttc6	Adcyap1	Irx5	Fgd5	Vwa5b1	Zim1	Pitx2	Skap1	Tspan18	Nos1	Prlr	Kirrel	Irx3	Slc7a3	Tac1	Uncx	Gpx3	Nr4a2	Pwwp3b	Rxrg	Scn5a	4933424G06Rik	Rsph9	Dmrta2	Sulf1	Rcn1	Cbln4	Ccdc187	Drc1	Cdk18	Tmie	T2	Vat1	Ppm1m	Lemd1	Nts	Pifo	Ngb	Doc2b	Adgrg1	Col16a1	Amz1	Rprm
MC_192	Hypothalamic neurons, primarily subthalamic nucleus	Lmx1a	Ttc6	Cdh23	Pitx2	Tac1	Prlr	Iqcj	Iqschfp	C1ql3	Pappa2	Adcyap1	Ebf2	Lmx1b	AW551984	Dgkk	Sema3d	Rgma	Zim1	Ston2	Dsc2	Vwa5b1	Igsf11	Nts	Plk5	Gpr101	Hs3st2	Slc7a3	Iqgap2	Sulf1	Dock6	Ppfibp1	Slc6a11	Rcn1	Pwwp3b	Cidea	Steap3	Zdhhc23	Rxrg	Vsir	Gpx3	Stk32b	Uncx	Skap1	Gzmk	H2-Q2	Tmie	Cbln2	Ngb
MC_193	Hypothalamic neurons, primarily mammilary body nuclei	Lmx1a	Pitx2	Nr4a2	Adamts2	Adcyap1	Ttc6	Arhgap15	Uncx	Vwa5b1	Lmx1b	Doc2b	Rgma	Scn7a	Ntn1	Adgrv1	Tspan18	Iqcj	Pthlh	Col18a1	Ebf2	Cbln1	Emid1	C1ql1	Crhbp	Csf2rb2	Ntsr1	Calcrl	Fbn2	Cdk18	Fam210b	Vat1	Tmie	Cd63	Tes	Prdm8	Pappa	Slc18a2	Fhad1	Trpc6	Pgpep1l	Medag	Adam12	Lhfpl5	Cmbl	Ston2	Cidea	Iqschfp	Fmnl3
MC_194	Posterior hypothalamic neurons	Lmx1a	Pitx2	Adamts2	Adcyap1	Lmx1b	Nr4a2	Ebf2	Vwa5b1	Syt10	Skap1	T2	Hrh1	Nek10	Doc2b	Tspan18	Prkcq	Rprm	Cbln1	Fat4	Slc7a3	Tac1	Irx5	Dlk1	Zbbx	Zim1	AW551984	Uncx	Pwwp3b	Rspo2	Cdk18	Frem1	Scn5a	Rsph9	Plk5	Efcab6	Fgd5	Drc1	4933424G06Rik	Gpx3	Cpne2	Sulf1	Pifo	Efcc1	Tpbg	Adgrg1	Slc6a11	Ston2	Cbln4
MC_195	Tegmental neurons	Adamts2	Lmx1a	Nxph4	E130114P18Rik	C1ql1	Adgrv1	Ttc6	Ebf2	Pitx2	Iqcj	Uncx	Nr4a2	Doc2b	Prlr	Gpr149	Adamts18	Adcyap1	Sulf1	Pde3a	Dmrta2	Sim1	Iqschfp	Ntn1	AW551984	T2	Ret	Rsph9	Cbln4	Sema3d	Nfix	Vwa5b1	Cidea	Ston2	Cdk18	Slc7a3	Igfbp5	Lmx1b	Nos1	Scn7a	Scn5a	Rcn1	Frem1	A2ml1	F13a1	Cd63	Smoc1	Lhfpl5	Vat1
MC_196	Tegmental neurons	C1ql1	Ttc6	Mctp2	Onecut1	Cbln1	Nr4a2	Ret	Igf1	Htr2a	Zim1	Cd63	Gm2115	Foxd2	Sim1	Crhr1	Nkx6-1	Pmfbp1	Drd2	Gm12830	Adcyap1	Nkx6-2	Ddc	Sall1	Uncx	Gucy2c	Ddit3	Rbp4	Lhx1	Mn1	Prss12	Foxp4	Mob3b	Cacna1h	Chrna4	Rgma	Klhdc8a	Shisal1	C1ql2	Tgm6	Kcnab3	Kcnh8	Tpbg	T2	A2ml1	C1ql4	Hrh2	Fkrp	Tac1
MC_197	Hypothalamic neurons, primarily periventricular and mammilary nuclei	Sim1	Cartpt	Adcyap1	Zim1	Nxph4	Lhx1	Rprm	Pitx2	Foxb1	Nkx2-1	Uncx	Gpx3	Mamdc2	Dlk1	Rasgef1c	Oxt	Myo5b	Slitrk6	As3mt	Scn5a	Cd63	Stk32a	Tgfb2	Pmch	Cd44	Shisal1	Angpt1	Avp	Tmie	Itgb8	Kit	Otp	Vat1	Dgkk	Rgs3	Rbm24	Kcnh8	F13a1	Sparc	Cd59a	Tle2	Grm2	Ptgds	Cyp4f17	Lhx5	Actn2	Magel2	Nos1
MC_198	Brainstem neurons	Lhx4	Vsx2	Shox2	Ebf2	Adcyap1	Dach2	Dgkk	Vwa5b1	Irx2	Mab21l2	AW551984	Lemd1	Lhx5	Mn1	Frem1	Irx5	Kit	T2	Sst	Tmie	Ecel1	Skor1	Foxp4	Prkg2	Zim1	Nr4a3	Irx3	Trp53i11	Nxph4	Oprk1	Skap1	Sntb1	Ndnf	Tafa4	Gpr101	Mme	Cbln2	Plagl1	Selenoh	Rtl5	Pcbd1	Plekhg1	Nhlh2	Masp1	Rsph9	Rnd1	St8sia2	Adgrg1
MC_199	Tegmental and pontine neurons	Pax5	Adamts2	Prlr	Necab2	Ebf2	Doc2b	C1ql3	Hrh1	Adcyap1	Zim1	AW551984	Lhx9	Cpne2	Peg10	Vwa5b1	Otof	Lypd6	Tmie	Nos1	Egfl7	Klhl14	C1ql1	Adgrg1	Fhad1	Vat1	Sst	Cd63	Drc1	Nxph4	Cbln2	Hmcn1	Rsph9	Oprk1	Iqcj	Cbln1	Dgkk	Col8a1	Stum	Stk32b	Selenoh	Gpr149	Adra1b	T2	Nek10	Rspo1	Dkk3	Vav2	Tppp3
MC_200	PAG and SCm neurons	Ebf2	Lef1	Pde3a	Shox2	Hgf	Kit	Barhl1	Lhx9	Irx2	Pou4f2	Angpt1	Irx5	Mab21l2	Cabp7	Crhr1	Sox6	Nppc	Npr3	Hpse2	Plk5	Epha8	Otof	Cd63	Ptgfrn	Prkg2	Selenoh	Lhx2	Rnd1	Ak8	Cdh24	Nxph3	Dkk3	Pcdh8	Kazald1	Tacr1	Plscr4	Amigo2	T2	Sostdc1	Gstp1	Npl	Grcc10	Mybpc1	Car2	Cartpt	Dbp	Kcnj12	Tspan6
MC_201	PAG and SCm neurons	Tcf7l2	Tac1	Lhx9	Shox2	Bnc2	Tfap2d	Ebf2	Pou4f1	Plk5	Nptx2	AW551984	Lef1	Cbln2	Sncg	Ngb	Nptx1	Otof	Nxph4	Doc2b	Gstp1	Tacr1	Selenoh	Gpr149	Rnd1	Barhl2	Lypd6	Naa38	Adcyap1	Prlr	Sema3f	Dgkk	Lbhd2	Adamts18	Grcc10	Gm4779	Doc2a	Onecut1	Tspan6	Gpr135	Commd1	Pcbd1	Lhfpl5	Hsf4	Dkk3	Efcc1	Mab21l2	Col8a1	Lor
MC_202	Tegmental neurons, including cuneiform nucleus	C1ql4	Ebf2	Pax5	Bnc2	C1ql3	Gpr149	AW551984	Tmie	Slc5a7	Lhfpl5	Npnt	Rnd1	Lhx9	En1	Tll1	Dkk3	Kcnh8	Gstp1	Ngb	Evx2	Alkbh7	Zim1	Selenoh	Tppp3	Sfrp2	Plxdc1	Rgs3	Lrrc75b	Tacr1	Pitx1	Grcc10	Tnfaip8	Htr1b	Tspan6	Prph	Sec61b	Rasa4	Kazald1	Dcaf12l1	Armcx6	Cebpzos	Cyp4f17	Igfbp5	Crispld2	Bmp6	Irx5	Pcbd1	Naa38
MC_203	Tectal neurons	Pitx2	Lef1	Bnc2	Gli3	Tfap2d	Ebf2	Foxp4	Ror2	Lhx9	Pmfbp1	Ptgfrn	Irx2	Rnd1	Hs3st2	Barhl2	Adcyap1	Pcdh18	Hddc2	Uncx	Mab21l2	Sall1	Lhx2	Tcf7l2	Cabp7	Chrna4	Fam163a	Igfbp5	Fibcd1	Tac1	Rasa4	Vcan	Onecut1	Scube3	Alkbh7	Naa38	Stk32b	Lypd6	Sema3f	Hs3st1	Pcsk6	Ccbe1	Colgalt2	Col16a1	Npas1	Tmem18	Selenoh	Tmie	Anapc13
MC_204	Tectal neurons	Bnc2	Tfap2b	Lhx9	Adcyap1	Tcf7l2	Tfap2d	Onecut1	Sncg	Esr1	Dgkk	Dlk1	Prlr	Tac1	Lbhd2	Syt10	Ebf2	Shox2	Pcbd1	Serpinf1	Pitx2	Lef1	Egfl7	AW551984	Zim1	Plk5	Lhfpl5	Barhl2	Gstp1	Gstt2	Naa38	Sfrp1	Selenoh	Onecut3	Mab21l2	Sst	Doc2a	Chst9	Rnd1	Doc2b	Gng13	Dcaf12l1	Amn	Nek7	Grcc10	Hsf4	Commd1	Adamts19	Sec61b
MC_205	Tegmental neurons	Tcf7l2	Shox2	Cbln4	Cbln2	E130114P18Rik	Lhx9	Adcyap1	Htr1b	Irx2	AW551984	Adamts18	T2	Col8a1	Adamts2	Dnah11	Pde3a	Lhx2	Crb1	Plk5	Lepr	Neurod6	Rprm	Mei4	Slc7a3	Efcc1	Tmie	Sema3c	Prdm8	Dach2	Ngb	Mn1	Nxph3	Gpr139	Ppm1m	Rgma	Adgrg1	Dcaf12l1	Tmem176b	Dkk3	Neurod1	Plagl1	Nos1	Lin9	Hexim2	Rsph9	Cerkl	Npsr1	Fbn2
MC_206	Subparafascicular neurons	Tcf7l2	Sema3c	Cbln2	Cbln4	Shox2	Lhx9	Crb1	Lhx2	Pdlim5	Adamts18	Npsr1	Adam12	Mei4	Nek7	Vwa5b1	AW551984	Tmem176b	Htr1b	4933424G06Rik	Kitl	Ngb	Gpc3	Nos1	Sp9	F13a1	Diaph3	Igfbp7	Nts	Tmem176a	Tmie	Rsph9	Slc7a3	Fbln1	Rcn1	Nr5a2	Plagl1	Nek10	Rprm	Adamts19	Vat1	Amz1	Inhba	T2	Zim1	E130114P18Rik	Glp2r	Gck	Nkd1
MC_207	Tegmental neurons	Tcf7l2	Cbln2	Shox2	Lhx9	AW551984	Kcnk13	Lhx2	Adcyap1	Ngb	Kitl	Rprm	Dlk1	Zim1	Map3k20	Gpx3	Vat1	Sp9	Nek7	Gpc3	Prlr	Nek11	Rsph9	Gnb4	Rcn1	Gck	Stk32b	Tmie	Necab2	Rspo1	Pth2	4933424G06Rik	Cbln4	Vwa5b1	Etv1	Peg10	Tspan18	Tppp3	Cpne2	Drc1	Tent5a	Lemd1	Pcbd1	Adam12	Arhgap36	Nts	Rbm24	Gng8	Gbx2
MC_208	PAG neurons	Lmo1	C1ql4	Irx2	C1ql2	Adcyap1	Ebf2	Nxph4	Pde3a	Shox2	Lemd1	Npas1	Myo3b	Rnd1	Tmie	Mn1	Irx1	Shisal1	Trhr	T2	Fhad1	Egfl7	Drd2	Pou3f1	Irx5	Rcn1	Tac1	Lbhd2	Vat1	Stk33	Pcbd1	Slc7a3	Vwa5b1	Selenoh	Gpx3	Sncg	Parvb	Rsph9	Gng13	Dcaf12l1	AW551984	Klhdc8a	Doc2b	Gstp1	Lhfpl5	Marcksl1	Lor	Adgrg1	Naa38
MC_209	Tectal neurons	Tcf7l2	Tfap2d	Shox2	Lhx9	Cbln2	Prox1	C1ql2	Esrrb	Sema3c	Irx2	Lef1	Angpt1	Rnd1	Sema3f	Ebf2	Prdm8	Foxp4	Chrna4	Ptgfrn	Igfbp5	Cbln4	Cdh24	Cidea	Tmie	Adgrg2	Crb1	Syndig1l	Plk5	Lmo1	Npas1	Steap3	Lepr	Dera	Igf1	Stk32b	Spata6	Lhfpl5	Rgma	Cyp4f17	Efcc1	Foxo1	Col16a1	Vwa5b1	Slc7a3	Sema3d	Kcnj5	Cd63	Lrrc75b
MC_210	Tectal neurons	Shox2	Tfap2d	Tcf7l2	Tacr1	Lhx9	Lef1	Gpr149	Nxph4	Npas1	Ror2	Pou4f2	Prlr	Sult3a2	Rnd1	Kit	Agbl1	Gpr156	Gli3	Cartpt	Cbln2	Mab21l2	Nek7	Irx5	Sncg	Bnc2	Naa38	AW551984	Pou4f1	Selenoh	Pcbd1	Adgrg2	Tafa4	Chst12	Lypd6	Barhl2	Hsf4	Tac1	Kazald1	Lrrc75b	Gng13	Tmie	Pwwp3b	Pcdh18	Plk5	Otof	Gstp1	Ier3	Ttc29
MC_211	Superior collicular, sensory area neurons	Lef1	Ebf2	Bnc2	Kitl	Shox2	Pde5a	Npl	Lhx2	Sox6	Nptx2	Hs3st2	Robo3	Pcdh8	Lhx9	Itm2a	Cracr2a	Barhl1	Tspan11	Hgf	Cabp7	Npnt	Tspan18	Cd63	Ptgfrn	Lamb1	Nek11	Tac1	Itga7	Pvalb	Amigo2	Mei4	Fat4	Epha8	Maf	Hs3st1	Evc2	Dbp	Adam12	Stac	Plch2	Hmcn1	Axin2	Dclk3	Dkk2	Rasa4	Pou3f1	Crhr1	Samd3
MC_212	Tectal neurons	Tcf7l2	Tfap2d	Shox2	Lhx9	Lef1	Ebf2	Irx2	Cbln2	Rnd1	Chrna4	Npas1	Otof	Col16a1	Tacr1	Npnt	Irx5	Tunar	Rassf4	Plk5	Plch2	Cabp7	Sema3f	Sema3c	Tac1	Cdh24	Tdrd5	Nek7	Lin9	Kazald1	Irx1	Slc7a3	Kank4	Hsf4	C1ql2	Dgcr2	Tekt5	P4ha3	C1ql4	Slc22a4	Mn1	Htr1b	Adssl1	Irx3	Scn4b	Ccdc192	Bnc2	Crhr1	Smco4
MC_213	Mediobasilar hypothalamic neurons	Ebf2	Sim1	Col18a1	Hmcn2	Prlr	Sntb1	Uncx	Tac1	Ppfibp1	Zim1	Iqgap2	AW551984	Bnc2	Rgma	Rspo1	Npr3	Tspan18	Adcyap1	Nek10	Dgkk	Scn5a	Pifo	Fezf1	Nos1	Gdpd2	Nxph4	T2	Peg10	Chrna3	Otp	Rasal1	Ngb	Rcn1	Esyt3	Dlk2	Map3k15	Rbm24	Hrh1	Fhad1	Armcx6	Cemip	Tspear	6430628N08Rik	Irs4	Magel2	St8sia2	Slc7a3	Slc9b2
MC_214	Lateral habenular neurons	Kcnh8	Kitl	Cbln2	Tcf7l2	Scube1	Shisal1	Zic1	Irx2	Nr4a2	Pou4f1	Lhx9	Vangl1	Mme	Zic4	Necab2	Ddc	Lrrc55	Cftr	Tll1	Cbln1	Irx1	Tesc	Adamts18	Tacr1	Gpr151	Prkcq	Nectin2	Prokr2	Vav2	Sox1	Bves	Nhlh2	Sik1	Nek7	Popdc3	Lpar1	Etv1	Ccdc141	Gpr156	Wnt3	Gpr26	Rgma	Rgcc	Onecut1	Igfbp5	Robo3	Cd63	Ptprq
MC_215	Superior collicular, motor area neurons	Tfap2b	Lhx9	Lef1	Tfap2d	Cbln2	Tcf7l2	Shox2	Nek7	Pou4f1	Lhx2	Pde3a	Tacr1	Npnt	Sox6	Barhl2	Gpr149	Hgf	Plk5	Dbp	Ror2	Nppc	Nptx2	Il34	Mab21l2	Epha8	Foxb1	Rnd1	Myo1b	Itm2a	Isoc1	Naa38	Pole4	Selenoh	Ptgfrn	Hddc2	Egfl7	Grcc10	Gstp1	Commd1	Fibin	Gng13	Hsf4	Lor	Sec61b	Adgrg2	Rassf4	Amn	Efna3
MC_216	Inferior collicular neurons	Tcf7l2	Tfap2d	Lhx9	Maf	Nek7	Cnih3	Shox2	Tpbg	Cxcl14	Sema3f	Irx2	Cbln2	Plk5	Nxph4	Kcnip2	Syndig1l	Rgs3	En1	Pvalb	Gpr26	Kit	Kcnab3	Rbm20	Cacng5	Sst	Atp6ap1l	Hs3st1	Crispld1	Adamtsl5	Pou3f1	Ky	Kcnq4	Ctsz	Drd2	Mn1	Colgalt2	Npy1r	Cd302	Irx1	Tle2	Zfp365	Trp53i11	Hs3st2	Npy5r	Map3k20	Tmod1	Mcub	Slco5a1
MC_217	Dentate principal neurons	Glis3	C1ql3	Iqgap2	Prox1	Jph1	Ptk2b	Itga8	St18	Chst9	Icam5	Slc17a7	Kcng2	Mast3	Itpka	Trpc6	Tspan18	Neurod2	C1ql2	Mmd2	Ccbe1	Plekha2	Gpc4	Nfix	Ccnjl	Prdm8	Rasl10a	Cemip	Cnih3	Smoc2	Lmo7	Anxa11	Cecr2	Kcnip2	Zbtb18	Igsf11	Ramp1	Bhlhe22	Ntf3	Dsp	Fam163b	Slc24a4	Jun	Golm1	Crlf1	Il16	Cacna1h	Dgat2	Gng7
MC_218	Habenular cholinergic and excitatory neurons	Scube1	Ano1	Tspan18	Robo3	Prkcq	Gm5741	Etv1	Zic1	Clec18a	Tcf7l2	Tac2	Tesc	Chrna3	Necab2	Nr4a2	Slc5a7	Lrrc55	Kcnh8	Sox6	Chat	Kitl	Shroom3	Tex15	Vav2	Cdc14a	Cd63	Chrnb3	Ccdc141	Zic4	Plch2	Hhip	Ror1	Nek7	1700003F12Rik	Lef1	Pde2a	Irx2	Pou4f1	Tacr1	Colgalt2	Piezo2	Shisal1	Chrnb4	Asb2	Lhx9	Slc17a7	Kash5	Rgma
MC_219	Thalamic projection neurons	Synpo2	Tcf7l2	Plekhg1	Prkch	Lef1	Kitl	Cpne7	Prox1	Lhfp	Atp10a	Stum	Shisal1	Vangl1	Zic1	Slitrk6	Shox2	Mctp2	Cnksr3	Grid2ip	Sntb1	Rgs3	Rassf3	Nek7	Lhx9	Rasgrp1	Pdlim5	Scube2	Pkp2	Adra1b	Rgs16	Hrh3	Prkcd	Ramp3	Edaradd	Gabrd	Slc29a1	Rreb1	Tafa4	Irag1	Wnt3	Cfap74	Maob	Acvr1c	Igfbp5	Trpm6	Fam189a2	Zic4	Tspan14
MC_220	Interpeduncular projecting habenular neurons (PMID 19906978)	Lpar1	Tcf7l2	Gng8	Sema3d	Lhx9	Necab2	Ltbp1	Zic1	Nek7	Zic4	Cbln2	Gpr151	Irx2	Pou4f1	Kcnmb4	Vwa5b1	Nptx2	Shisal1	Tesc	Tacr1	Tll1	Ano1	Gpr139	Prkcq	Irx1	Cartpt	Etv1	Npr1	Klhl4	Rspo3	Sst	Amigo2	Rab38	Ptprq	Gpr156	Parvb	Cd63	Col5a3	Scube1	Sncg	Nr4a2	Cnih3	Kcnk13	Ccdc187	Htr5b	Cdh3	Vangl1	Hopx
MC_221	Inferior olivary excitatory neurons	Stac	Ano2	Abtb2	Cdk6	C1ql1	Dnah11	Jph1	Cnih3	Pou4f1	Kcng1	Fam189a2	Htr5b	Svil	Prkch	Kit	Rbm20	Slco5a1	Crh	Lmo7	Gpr26	Ndnf	Atp10a	Gpr88	Gcnt2	Adgrg2	Dysf	Col24a1	Shisal1	Iqcj	Dock5	Parvb	Ltbp1	Iqschfp	Smoc2	Unc5b	Kcnj12	Htr2a	Acss1	Fam241a	Gpr156	Hoxb3	Mdfi	S100a10	Gpr139	Myo3b	Necab2	Cemip	Foxp4
MC_222		Pappa2	Lmx1b	Scn7a	AW551984	Dlk1	Fibcd1	Zfp831	Phox2b	Esr1	Otof	Arhgap36	Zim1	Tac1	Irx5	Nxph4	Tpbg	Dgkk	Gpr101	Tspan18	Ccnd3	Suclg2	Trp53i11	Pmfbp1	Irx3	Ngb	Ccdc187	Ston2	6430628N08Rik	Stk32b	Ddc	Rph3al	Adcyap1	Onecut1	Lepr	Plscr4	Doc2a	Cbln2	Glp1r	Kirrel	Ifi27	Skap1	Tgfbr1	Sncg	Stk32a	Thbs4	Cacna1h	Mdfic2	Etnk2
MC_223		Tac1	Vip	Syt10	Nr4a2	Col8a1	Sstr2	Tspan18	Vwa5b1	Plscr4	Adamts2	Ndnf	Dgkk	Junb	Zim1	Trmt9b	Dlk1	Kcnj5	AW551984	Pifo	Pou4f1	Serpinb1b	Nek10	Amigo2	Rcn1	Gpr156	Cbln4	Rsph9	C1ql3	Smad3	Tmem97	Fads2	Lhx1	Gda	Lemd1	Ngb	Adcyap1	Ano1	Nxph4	Plpp3	F2r	Vegfc	Rxrg	Trhr	Kcng3	Cpne2	Drc1	Vat1	Dnah7a
[truncated: 3 more columns]
