# Supplementary material for: The molecular cytoarchitecture of the adult mouse brain
Source: Nature. 2023 Dec 13;624(7991):333–42. doi: 10.1038/s41586-023-06818-7 (PMC10719111; doi:10.1038/s41586-023-06818-7)
Supplement: Supplementary file 10 — Minimum gene lists computed to define each cell type, across a range of parameterizations. [file 41586_2023_6818_MOESM10_ESM.xlsx]

## Sheet: Whole Brain Set Cover
Cell Type Name	Exclude up to N Nearest Neighbors	Optimal Number Genes	Optimally-Sized Gene List
Ex_Gbx2_Adam18_2	0	4	Sp9=ENSMUSG00000068859|Gm45194=ENSMUSG00000109156|Calca=ENSMUSG00000030669|Fbln1=ENSMUSG00000006369
Inh_Pax7_Hpse_2	0	2	Pde11a=ENSMUSG00000075270|Enpp3=ENSMUSG00000019989
Ex_C1ql4_Trhr_6	0	0
Ex_Pitx2_Zbtb7c_3	0	4	Kcnq5=ENSMUSG00000028033|Pitx2=ENSMUSG00000028023|Foxd3=ENSMUSG00000067261|Nwd2=ENSMUSG00000090061
Inh_Gata3_Gxylt2_5	0	3	Ltk=ENSMUSG00000027297|Bmpr1b=ENSMUSG00000052430|Tecrl=ENSMUSG00000049537
Inh_Lhx6_Npy_3	0	4	Syt6=ENSMUSG00000027849|Ano2=ENSMUSG00000038115|Moxd1=ENSMUSG00000020000|Fstl4=ENSMUSG00000036264
Inh_Pde11a_Atp2c2_2	0	3	Nrp2=ENSMUSG00000025969|Impg1=ENSMUSG00000032343|Ccbe1=ENSMUSG00000046318
Ex_Pax2_Erfl_2	0	3	Rxfp2=ENSMUSG00000053368|Erfl=ENSMUSG00000108367|Nmbr=ENSMUSG00000019865
Ex_Dmrta2_Chodl_1	0	5	Dnah14=ENSMUSG00000047369|Dmrta2=ENSMUSG00000047143|Tle2=ENSMUSG00000034771|Nts=ENSMUSG00000019890|Chodl=ENSMUSG00000022860
Inh_Lhx1_Dlk1_2	0	6	Cntnap5b=ENSMUSG00000067028|Pax6=ENSMUSG00000027168|Stk32b=ENSMUSG00000029123|Ptprk=ENSMUSG00000019889|Isl1=ENSMUSG00000042258|Galnt14=ENSMUSG00000024064
Ex_Plekhg1_Fign_Ppp1r3a_2	0	3	Ppp1r3a=ENSMUSG00000042717|Prkcg=ENSMUSG00000078816|Ttr=ENSMUSG00000061808
Inh_Sp8_Ctsc_3	0	3	Sox3=ENSMUSG00000045179|Hopx=ENSMUSG00000059325|Dab2=ENSMUSG00000022150
Ex_Sim1_Ghrh_3	0	3	Gulp1=ENSMUSG00000056870|Ghrh=ENSMUSG00000027643|Frem2=ENSMUSG00000037016
Ex_Vsx2_Pgm5_2	0	4	Adam34=ENSMUSG00000079058|Vsx2=ENSMUSG00000021239|Hes1=ENSMUSG00000022528|Pgm5=ENSMUSG00000041731
Inh_Six6_Vipr2_6	0	2	C1ql3=ENSMUSG00000049630|Npy6r=ENSMUSG00000038071
Inh_Pax7_P2ry10b_3	0	2	Gpr174=ENSMUSG00000073008|Calca=ENSMUSG00000030669
Ex_Tlx1_Crocc2_2	0	4	Jag1=ENSMUSG00000027276|Rxfp1=ENSMUSG00000034009|Tcaf2=ENSMUSG00000029851|Glra3=ENSMUSG00000038257
Ex_Lhx3_Tspo2_1	0	3	Lhx3=ENSMUSG00000026934|Spon1=ENSMUSG00000038156|Cdh23=ENSMUSG00000012819
Ex_Slc30a3_Ssmem1_1	0	4	Igfn1=ENSMUSG00000051985|Ptgds=ENSMUSG00000015090|Dach1=ENSMUSG00000055639|Sorcs1=ENSMUSG00000043531
Ex_Evx2_Pth2r	0	0
Ex_Fezf2_Hmga2_Gfra2	0	3	Fstl5=ENSMUSG00000034098|Adgrd1=ENSMUSG00000044017|Hmga2=ENSMUSG00000056758
Inh_Onecut1_Slc16a12	0	3	Mecom=ENSMUSG00000027684|Otp=ENSMUSG00000021685|Chodl=ENSMUSG00000022860
Ex_Phox2b_Adam33_3	0	4	Shox2=ENSMUSG00000027833|Phox2b=ENSMUSG00000012520|Crabp1=ENSMUSG00000032291|Pvalb=ENSMUSG00000005716
Ex_Pou4f1_Meis1_2	0	4	Rxfp1=ENSMUSG00000034009|Foxp2=ENSMUSG00000029563|Ttc29=ENSMUSG00000037101|Zic2=ENSMUSG00000061524
Inh_Dmbx1_Tacr3_3	0	3	Dmbx1=ENSMUSG00000028707|Foxp2=ENSMUSG00000029563|Vwc2=ENSMUSG00000050830
Ex_Pou4f1_6430628N08Rik	0	5	Bnc2=ENSMUSG00000028487|6430628N08Rik=ENSMUSG00000034185|Hgf=ENSMUSG00000028864|Fbxl7=ENSMUSG00000043556|Galr1=ENSMUSG00000024553
Inh_Gata3_Gda_1	0	4	Lypd6=ENSMUSG00000050447|Qrfpr=ENSMUSG00000058400|Cntnap3=ENSMUSG00000033063|Hoxc4=ENSMUSG00000075394
Ex_Foxb1_Arhgef38_3	0	0
Endo_Flt1_Ssu2_1	0	2	Fabp4=ENSMUSG00000062515|Gabarapl1=ENSMUSG00000030161
Ex_Hoxb5_Prdm16_2	0	4	Scube2=ENSMUSG00000007279|Gli3=ENSMUSG00000021318|Tfap2a=ENSMUSG00000021359|Gfra1=ENSMUSG00000025089
Inh_Pax8_Agtr1a	0	3	Map3k15=ENSMUSG00000031303|Kcnmb1=ENSMUSG00000020155|C1ql1=ENSMUSG00000045532
Ex_Foxb1_Arhgef38_5	0	4	Tspan18=ENSMUSG00000027217|Adgrg2=ENSMUSG00000031298|Cd36=ENSMUSG00000002944|Foxb1=ENSMUSG00000059246
Inh_Pax2_Vgll3_9	0	4	Dach2=ENSMUSG00000025592|Tmco4=ENSMUSG00000041143|Ntn1=ENSMUSG00000020902|Hoxb7=ENSMUSG00000038721
Inh_Sox8_Calcrl_9	0	5	Pax6=ENSMUSG00000027168|Sertm1=ENSMUSG00000056306|Adora2a=ENSMUSG00000020178|Nefm=ENSMUSG00000022054|Gfra1=ENSMUSG00000025089
Inh_Gata3_Nptx2_1	0	4	Clrn1=ENSMUSG00000043850|Tal1=ENSMUSG00000028717|Nptx2=ENSMUSG00000059991|Cpne4=ENSMUSG00000032564
Ex_Fezf2_Slc17a8_Rxfp2	0	0
Inh_Pax2_Erfl_9	0	4	Lrp2=ENSMUSG00000027070|Pitx2=ENSMUSG00000028023|Erfl=ENSMUSG00000108367|Vwa5a=ENSMUSG00000023186
Inh_Pax2_Tmem215_2	0	2	Fmod=ENSMUSG00000041559|Tnc=ENSMUSG00000028364
Ex_Nkx2-4_Celsr1	0	3	Nkx2-4=ENSMUSG00000054160|Chrdl1=ENSMUSG00000031283|Cadps2=ENSMUSG00000017978
Ex_Ebf2_Npffr2_3	0	5	Col11a1=ENSMUSG00000027966|Adamtsl1=ENSMUSG00000066113|Cadps2=ENSMUSG00000017978|Rab38=ENSMUSG00000030559|Ebf2=ENSMUSG00000022053
Inh_Gbx1_Htr1a_10	0	0
Ex_Vsx2_Tecta_2	0	3	Serf2=ENSMUSG00000074884|Vsx2=ENSMUSG00000021239|Fbln1=ENSMUSG00000006369
Inh_Ppp1r1b_Drd1_Adamtsl5	0	4	Rgs10=ENSMUSG00000030844|Ntn4=ENSMUSG00000020019|Impg1=ENSMUSG00000032343|Drd1=ENSMUSG00000021478
Ex_Fam163a_Vip	0	4	Ptprk=ENSMUSG00000019889|Cntnap3=ENSMUSG00000033063|Otp=ENSMUSG00000021685|Skor2=ENSMUSG00000091519
Inh_Pax6_Nkx2-2_2	0	4	Nkx2-2=ENSMUSG00000027434|Npy=ENSMUSG00000029819|Vkorc1=ENSMUSG00000096145|Isl1=ENSMUSG00000042258
Ex_Nkx6-1_Foxd3_2	0	4	Sulf1=ENSMUSG00000016918|Foxd3=ENSMUSG00000067261|Npas1=ENSMUSG00000001988|Calca=ENSMUSG00000030669
Ex_Hoxb3_Ldlrap1_10	0	4	Ebf1=ENSMUSG00000057098|Uqcrb=ENSMUSG00000021520|Ly6d=ENSMUSG00000034634|Prdm6=ENSMUSG00000069378
Inh_Dlx1_Dock5_2	0	4	Ptgds=ENSMUSG00000015090|Avp=ENSMUSG00000037727|Esr1=ENSMUSG00000019768|Dock5=ENSMUSG00000044447
Ex_Phox2b_Slitrk6	0	4	Sema3e=ENSMUSG00000063531|Phox2b=ENSMUSG00000012520|C1ql1=ENSMUSG00000045532|Grp=ENSMUSG00000024517
Astro_Fabp7_Siah3	0	2	Otc=ENSMUSG00000031173|Tnc=ENSMUSG00000028364
Inh_Sall3_Chrne	0	3	Cpa6=ENSMUSG00000042501|Prss23=ENSMUSG00000039405|Dach1=ENSMUSG00000055639
Inh_Dmrt3_Mecom_1	0	3	Mecom=ENSMUSG00000027684|Cadps2=ENSMUSG00000017978|Nkx6-3=ENSMUSG00000063672
Ex_Lmx1a_Grpr	0	3	C1ql3=ENSMUSG00000049630|Barhl1=ENSMUSG00000026805|Grpr=ENSMUSG00000031364
Inh_Plpp4_Ret	0	0
Ex_Nkx2-4_Calcr_3	0	4	Zeb2=ENSMUSG00000026872|Calcr=ENSMUSG00000023964|Ano1=ENSMUSG00000031075|Galr1=ENSMUSG00000024553
Ex_Lmx1a_Cbln2_2	0	4	Lmx1a=ENSMUSG00000026686|Trpc4=ENSMUSG00000027748|Col11a1=ENSMUSG00000027966|Pou4f1=ENSMUSG00000048349
Ex_Sim1_Adam33_1	0	4	Sema3d=ENSMUSG00000040254|Sim1=ENSMUSG00000019913|Ebf2=ENSMUSG00000022053|Npsr1=ENSMUSG00000043659
Ex_Ebf2_Prokr1_1	0	3	Mcub=ENSMUSG00000027994|Ror1=ENSMUSG00000035305|Eya4=ENSMUSG00000010461
Inh_Lhx6_Arhgap28_3	0	4	Lhx6=ENSMUSG00000026890|Fign=ENSMUSG00000075324|Tmem132c=ENSMUSG00000034324|Mctp2=ENSMUSG00000032776
Ex_Tfap2b_Rxfp2_3	0	3	Gadl1=ENSMUSG00000056880|Shisa8=ENSMUSG00000096883|Tcf7l2=ENSMUSG00000024985
Inh_Nkx2-2_Efhb_1	0	4	Hmcn1=ENSMUSG00000066842|Lhx6=ENSMUSG00000026890|Gzmk=ENSMUSG00000042385|Eif2ak2=ENSMUSG00000024079
Ex_Ebf2_Nek11_2	0	2	Npl=ENSMUSG00000042684|Col18a1=ENSMUSG00000001435
Ex_Slc30a3_Otof	0	0
Ex_Ccn3_Fezf2_Dcn_2	0	3	4930470P17Rik=ENSMUSG00000043583|A730049H05Rik=ENSMUSG00000048636|Hcrtr2=ENSMUSG00000032360
Ex_Fezf2_Tmem255b_1	0	4	Cox5b=ENSMUSG00000061518|Nppc=ENSMUSG00000026241|Rxfp1=ENSMUSG00000034009|Tmem255b=ENSMUSG00000038457
Ex_C1ql4_Tgm6_2	0	4	Met=ENSMUSG00000009376|Syt5=ENSMUSG00000004961|Pvalb=ENSMUSG00000005716|Prdm6=ENSMUSG00000069378
Ex_Lhx9_Atp8b1_3	0	3	Cytip=ENSMUSG00000026832|Stk32b=ENSMUSG00000029123|Cntnap5c=ENSMUSG00000038048
Ex_Tfap2d_Emid1_3	0	4	Shox2=ENSMUSG00000027833|Ror1=ENSMUSG00000035305|Spp1=ENSMUSG00000029304|Gli3=ENSMUSG00000021318
Inh_Foxp2_Btc_2	0	3	Tnc=ENSMUSG00000028364|Npas1=ENSMUSG00000001988|Gm19410=ENSMUSG00000109372
Ex_Ebf2_Dmrt2	0	3	Gask1b=ENSMUSG00000027955|Rspo2=ENSMUSG00000051920|Sst=ENSMUSG00000004366
Ex_Vsx2_Pgm5_7	0	3	C1ql2=ENSMUSG00000036907|C1qtnf7=ENSMUSG00000061535|Gm15737=ENSMUSG00000079462
Ex_Sox6_Rbm47	0	2	Nr5a2=ENSMUSG00000026398|Ccdc141=ENSMUSG00000044033
Ex_Foxd3_Olig3_1	0	3	Nppc=ENSMUSG00000026241|Cntnap5b=ENSMUSG00000067028|Olig3=ENSMUSG00000045591
Ex_Dsp_Moxd1_1	0	0
Ex_Pitx2_Dnah8	0	6	Sulf1=ENSMUSG00000016918|Rdh10=ENSMUSG00000025921|Ndnf=ENSMUSG00000049001|Htra1=ENSMUSG00000006205|Sim1=ENSMUSG00000019913|Bcl11a=ENSMUSG00000000861
Inh_Hmcn1_Sycp2l_3	0	5	A830018L16Rik=ENSMUSG00000057715|Rgs4=ENSMUSG00000038530|Pde3a=ENSMUSG00000041741|Serpinb1b=ENSMUSG00000051029|Pgf=ENSMUSG00000004791
Inh_Onecut3_Catspere1_2	0	4	Pth2r=ENSMUSG00000025946|Hmcn1=ENSMUSG00000066842|Nxph2=ENSMUSG00000069132|Gm45194=ENSMUSG00000109156
Inh_Gbx1_Fads2b	0	3	Dlx1=ENSMUSG00000041911|Bmpr1b=ENSMUSG00000052430|Th=ENSMUSG00000000214
Inh_Lhx1_Mecom_Otx1_1	0	5	Mecom=ENSMUSG00000027684|Lrrc38=ENSMUSG00000028584|Plekha7=ENSMUSG00000045659|Otx1=ENSMUSG00000005917|Adgrf2=ENSMUSG00000057899
Inh_Pax3_Vmn1r207_10	0	3	Antxr2=ENSMUSG00000029338|Chrna2=ENSMUSG00000022041|Cyb5r3=ENSMUSG00000018042
Ex_Nxph4_Moxd1_Igfbp4	0	4	Arhgap25=ENSMUSG00000030047|Moxd1=ENSMUSG00000020000|Cck=ENSMUSG00000032532|Igfbp4=ENSMUSG00000017493
Ex_Slc30a3_Gsta2_5	0	4	Gsta3=ENSMUSG00000025934|Ovol2=ENSMUSG00000037279|Wfs1=ENSMUSG00000039474|Tcerg1l=ENSMUSG00000091002
Inh_Pax2_Vgll3_1	0	4	Fign=ENSMUSG00000075324|Adam33=ENSMUSG00000027318|Gm45194=ENSMUSG00000109156|Hoxb8=ENSMUSG00000056648
Inh_Foxp2_Olfm4_1	0	4	Gad1=ENSMUSG00000070880|Pitx2=ENSMUSG00000028023|Bnc2=ENSMUSG00000028487|Rps25=ENSMUSG00000009927
Ex_Lmx1b_Teddm3	0	3	Tmem100=ENSMUSG00000069763|Drd3=ENSMUSG00000022705|Plce1=ENSMUSG00000024998
Inh_Pax5_Tmem176b_2	0	3	Postn=ENSMUSG00000027750|Pax5=ENSMUSG00000014030|Nwd2=ENSMUSG00000090061
Inh_Pax2_Dmrt3_4	0	3	Hoxd4=ENSMUSG00000101174|Mecom=ENSMUSG00000027684|Hsd17b14=ENSMUSG00000030825
Inh_Emx2_Foxa2_2	0	4	Cpa6=ENSMUSG00000042501|Cobll1=ENSMUSG00000034903|Stc1=ENSMUSG00000014813|Emx2=ENSMUSG00000043969
Ex_Iqcj_Ms4a15_3	0	0
CholEx_Irx2_Slc43a3_1	0	3	Lamc3=ENSMUSG00000026840|Chrnb3=ENSMUSG00000031492|Tnfaip8=ENSMUSG00000062210
Inh_Nkx2-2_Npy_3	0	3	Nkx2-2=ENSMUSG00000027434|Gpc4=ENSMUSG00000031119|Sox14=ENSMUSG00000053747
Ex_Plekhg1_Tspear_C6_2	0	5	Thsd7b=ENSMUSG00000042581|Cacna1e=ENSMUSG00000004110|Prss48=ENSMUSG00000049013|Epb41l2=ENSMUSG00000019978|Krt20=ENSMUSG00000035775
Inh_Nkx2-2_Il20ra	0	4	Tmem132d=ENSMUSG00000034310|Il20ra=ENSMUSG00000020007|Otx1=ENSMUSG00000005917|Arhgap31=ENSMUSG00000022799
Ex_Pou4f2_Sult3a2_9	0	4	Cck=ENSMUSG00000032532|Gal=ENSMUSG00000024907|Glis3=ENSMUSG00000052942|Tcf7l2=ENSMUSG00000024985
Inh_Pax6_Eya4_3	0	4	1700019D03Rik=ENSMUSG00000043629|Erbb4=ENSMUSG00000062209|Pax6=ENSMUSG00000027168|Eya4=ENSMUSG00000010461
Ex_Abi3bp_Pnmt	0	2	Fhl2=ENSMUSG00000008136|Pnmt=ENSMUSG00000038216
Inh_Pax5_Trh_L3mbtl4	0	4	Trh=ENSMUSG00000005892|Sox14=ENSMUSG00000053747|Ikzf1=ENSMUSG00000018654|L3mbtl4=ENSMUSG00000041565
OPC_Cspg5	0	1	Neu4=ENSMUSG00000034000
Ex_Irx2_Cldn23	0	4	Rpl39=ENSMUSG00000079641|Plch1=ENSMUSG00000036834|Gm19410=ENSMUSG00000109372|Kcnh8=ENSMUSG00000035580
Ex_Fam163a_C1ql2	0	3	Aox3=ENSMUSG00000064294|Fam163a=ENSMUSG00000015484|Tafa4=ENSMUSG00000046500
Ex_Evx1_Prkcq_2	0	3	Evx1=ENSMUSG00000005503|Cdhr1=ENSMUSG00000021803|Gli3=ENSMUSG00000021318
Ex_Sim1_Ndnf_2	0	5	Bhlhe22=ENSMUSG00000025128|Ndnf=ENSMUSG00000049001|Sim1=ENSMUSG00000019913|Fam20a=ENSMUSG00000020614|Adarb2=ENSMUSG00000052551
Ex_Crym_Odad2_3	0	3	Rgs5=ENSMUSG00000026678|Il16=ENSMUSG00000001741|Nrg1=ENSMUSG00000062991
Inh_Pax7_Ecel1_2	0	5	Tfap2b=ENSMUSG00000025927|Dpp10=ENSMUSG00000036815|Pax7=ENSMUSG00000028736|Foxp2=ENSMUSG00000029563|Gna14=ENSMUSG00000024697
Inh_Pax5_Krt25_1	0	3	Olfr48=ENSMUSG00000075072|Thbs1=ENSMUSG00000040152|Fes=ENSMUSG00000053158
Inh_Pax2_Kcnj5	0	3	Gli2=ENSMUSG00000048402|Chrm2=ENSMUSG00000045613|Otp=ENSMUSG00000021685
Ex_Nkx2-4_Grpr_2	0	4	Kirrel=ENSMUSG00000041734|Calcr=ENSMUSG00000023964|Ebf2=ENSMUSG00000022053|Pvalb=ENSMUSG00000005716
Inh_Dmbx1_Adgrd1	0	3	1700019D03Rik=ENSMUSG00000043629|Qrfpr=ENSMUSG00000058400|Dmbx1=ENSMUSG00000028707
Ex_Vsx2_Col2a1	0	4	Lhx4=ENSMUSG00000026468|Gck=ENSMUSG00000041798|Adarb2=ENSMUSG00000052551|Glp1r=ENSMUSG00000024027
Ex_Lhx9_Fmo1_1	0	3	E130114P18Rik=ENSMUSG00000048747|Plac9a=ENSMUSG00000095304|Ccdc192=ENSMUSG00000058925
Inh_Lhx6_Sst_Itgad	0	5	Pcdh11x=ENSMUSG00000034755|Ngf=ENSMUSG00000027859|Itgad=ENSMUSG00000070369|Lama4=ENSMUSG00000019846|Klhl1=ENSMUSG00000022076
Ex_C1ql4_Trhr_5	0	5	Pou3f3=ENSMUSG00000045515|Calb1=ENSMUSG00000028222|Nell1=ENSMUSG00000055409|Angpt1=ENSMUSG00000022309|C1ql4=ENSMUSG00000001076
Inh_Pou6f2_Postn	0	4	Meis2=ENSMUSG00000027210|Kit=ENSMUSG00000005672|Tac2=ENSMUSG00000025400|Otp=ENSMUSG00000021685
Inh_Pou3f1_Gm525	0	2	Ntsr1=ENSMUSG00000027568|Gm525=ENSMUSG00000072553
Ex_Pax6_Avpr1a_5	0	3	C1ql2=ENSMUSG00000036907|Apbb1ip=ENSMUSG00000026786|Gstm6=ENSMUSG00000068762
Ex_Fezf2_Klhl1	0	4	Tcerg1l=ENSMUSG00000091002|Gm19410=ENSMUSG00000109372|Grik4=ENSMUSG00000032017|Atp8b1=ENSMUSG00000039529
Ex_Plekhg1_Fign_Ppp1r3a_1	0	3	Ppp1r3a=ENSMUSG00000042717|Grik4=ENSMUSG00000032017|C6=ENSMUSG00000022181
Ex_Slc30a3_Best3_3	0	6	Gm26992=ENSMUSG00000098078|Reln=ENSMUSG00000042453|Cntn4=ENSMUSG00000064293|Krt12=ENSMUSG00000020912|Chst9=ENSMUSG00000047161|Slit1=ENSMUSG00000025020
Ex_Phox2b_Prok1	0	4	Ecel1=ENSMUSG00000026247|Gpc3=ENSMUSG00000055653|Prok1=ENSMUSG00000070368|Robo1=ENSMUSG00000022883
Inh_Six3_Foxa2_2	0	4	Sema3d=ENSMUSG00000040254|Npas1=ENSMUSG00000001988|Wdr72=ENSMUSG00000044976|Six3=ENSMUSG00000038805
Inh_Pax2_Erfl_2	0	4	Ntrk1=ENSMUSG00000028072|Bnc2=ENSMUSG00000028487|Erfl=ENSMUSG00000108367|Calca=ENSMUSG00000030669
Ex_Lmx1b_Amelx	0	4	Lmx1b=ENSMUSG00000038765|Lhx2=ENSMUSG00000000247|Drd2=ENSMUSG00000032259|Stac=ENSMUSG00000032502
Ex_Ebf3_Adam33_5	0	3	Ackr3=ENSMUSG00000044337|Galnt18=ENSMUSG00000038296|Tlx1=ENSMUSG00000025215
Ex_Defb1_Zic2	0	5	Fign=ENSMUSG00000075324|Il1rapl2=ENSMUSG00000059203|Defb1=ENSMUSG00000044748|Zic2=ENSMUSG00000061524|Syt10=ENSMUSG00000063260
Inh_Lhx6_Cav1_1	0	4	Kcnip3=ENSMUSG00000079056|Npr1=ENSMUSG00000027931|Sema3e=ENSMUSG00000063531|Cav1=ENSMUSG00000007655
Ex_Irx1_Padi1_4	0	3	Frem2=ENSMUSG00000037016|BC016579=ENSMUSG00000033187|Blnk=ENSMUSG00000061132
Ser_Fev_Samd9l	0	3	Tmeff2=ENSMUSG00000026109|Tmem132d=ENSMUSG00000034310|Slc6a4=ENSMUSG00000020838
Inh_Lhx6_Esr2_15	0	4	Bmpr1b=ENSMUSG00000052430|Cyp19a1=ENSMUSG00000032274|Kcnip1=ENSMUSG00000053519|Cartpt=ENSMUSG00000021647
Inh_Gbx1_Htr1a_2	0	4	C1ql2=ENSMUSG00000036907|Plxdc2=ENSMUSG00000026748|Il1rapl2=ENSMUSG00000059203|Gbx1=ENSMUSG00000067724
Ex_Vsx2_Lhx4_5	0	3	Lhx4=ENSMUSG00000026468|Prkcq=ENSMUSG00000026778|Hs3st5=ENSMUSG00000044499
Inh_Pax2_Ncaph	0	3	Calcr=ENSMUSG00000023964|Sall1=ENSMUSG00000031665|Tns3=ENSMUSG00000020422
Ex_Tfap2b_Gli2	0	6	Tfap2b=ENSMUSG00000025927|Sema3e=ENSMUSG00000063531|Nptx2=ENSMUSG00000059991|Sox5=ENSMUSG00000041540|Bcl11a=ENSMUSG00000000861|Col8a1=ENSMUSG00000068196
Ex_Evx1_Hgf	0	4	Kcnq5=ENSMUSG00000028033|Mafb=ENSMUSG00000074622|Trpc4=ENSMUSG00000027748|Hgf=ENSMUSG00000028864
Ex_Pitx2_Hmcn2	0	5	Cdh20=ENSMUSG00000050840|Angptl1=ENSMUSG00000033544|Pitx2=ENSMUSG00000028023|Tll1=ENSMUSG00000053626|Atp8b1=ENSMUSG00000039529
Ex_Ebf2_Nmu_2	0	3	Car8=ENSMUSG00000041261|Npffr2=ENSMUSG00000035528|Lama4=ENSMUSG00000019846
Inh_Gata3_Frk_3	0	3	Pax6=ENSMUSG00000027168|Gxylt2=ENSMUSG00000030074|Ebf2=ENSMUSG00000022053
NG_Myoz1_8	0	2	Vwc2l=ENSMUSG00000045648|Apod=ENSMUSG00000022548
Inh_Pax8_Dpp4	0	4	Pax8=ENSMUSG00000026976|Dpp4=ENSMUSG00000035000|Adamtsl3=ENSMUSG00000070469|Sntb1=ENSMUSG00000060429
Inh_Foxl3_Apela	0	3	Prdm16=ENSMUSG00000039410|Apela=ENSMUSG00000079042|Epb41l4a=ENSMUSG00000024376
Ex_Dmrta2_Lhx1_6	0	3	Dmrta2=ENSMUSG00000047143|Otof=ENSMUSG00000062372|Angpt1=ENSMUSG00000022309
Inh_Lhx6_Cxcr4_2	0	3	St8sia2=ENSMUSG00000025789|Itgad=ENSMUSG00000070369|Pwp2=ENSMUSG00000032834
Inh_Pax2_Cyyr1_1	0	4	Pax8=ENSMUSG00000026976|Nr4a2=ENSMUSG00000026826|Pik3r5=ENSMUSG00000020901|Cyyr1=ENSMUSG00000041134
Inh_Pax2_Vgll3_16	0	2	Satb2=ENSMUSG00000038331|Skor2=ENSMUSG00000091519
NorEx_Phox2b_Ndufa4l2_1	0	2	Has2=ENSMUSG00000022367|Gmnc=ENSMUSG00000068428
Ex_Sall3_Crabp1_1	0	3	Pitx2=ENSMUSG00000028023|Crabp1=ENSMUSG00000032291|Shisal2b=ENSMUSG00000042655
Inh_Pax2_Met_1	0	4	Nxph2=ENSMUSG00000069132|Rxfp1=ENSMUSG00000034009|Mcub=ENSMUSG00000027994|Car8=ENSMUSG00000041261
Inh_Hoxb5_Sytl5_1	0	4	Pax8=ENSMUSG00000026976|Cadps2=ENSMUSG00000017978|Pou6f2=ENSMUSG00000009734|Glis3=ENSMUSG00000052942
Ex_Otx2_Six6_1	0	3	Zfhx4=ENSMUSG00000025255|Nrn1=ENSMUSG00000039114|Isl1=ENSMUSG00000042258
Ex_C1ql4_Wnt2	0	4	C1ql2=ENSMUSG00000036907|Wnt2=ENSMUSG00000010797|Lbhd2=ENSMUSG00000087075|Satb1=ENSMUSG00000023927
Chol_Tbx20_Edn3	0	2	Scn7a=ENSMUSG00000034810|Uts2=ENSMUSG00000028963
Ex_Lhx9_Moxd1	0	4	Tshz2=ENSMUSG00000047907|Sema3d=ENSMUSG00000040254|Tac1=ENSMUSG00000061762|Pdzrn3=ENSMUSG00000035357
SerInh_Fev_Fbxw28	0	2	Rxfp1=ENSMUSG00000034009|Fbxw28=ENSMUSG00000054087
Ex_Pou4f1_Htr5b_3	0	3	Htr5b=ENSMUSG00000050534|Chl1=ENSMUSG00000030077|Drd3=ENSMUSG00000022705
Ex_Ebf2_Cox8b_2	0	2	Ackr3=ENSMUSG00000044337|Tspan10=ENSMUSG00000039691
Inh_Frmd7_Atp2b4	0	0
Inh_Lmo2_Dsg3	0	2	Dlx1=ENSMUSG00000041911|Dsg3=ENSMUSG00000056632
Ex_Lhx2_Asb4	0	4	Sp9=ENSMUSG00000068859|Arhgap36=ENSMUSG00000036198|Popdc3=ENSMUSG00000019848|Ntn1=ENSMUSG00000020902
Ex_Tfap2b_Mdfic	0	4	Igfbp5=ENSMUSG00000026185|Mdfic=ENSMUSG00000041390|Nts=ENSMUSG00000019890|Foxb1=ENSMUSG00000059246
Ex_Ccn2_Nmbr_3	0	5	Rprm=ENSMUSG00000075334|Tshz2=ENSMUSG00000047907|Il1rapl2=ENSMUSG00000059203|Ccn3=ENSMUSG00000037362|Col8a1=ENSMUSG00000068196
Inh_Lhx6_Esr1_Chodl	0	4	Arhgef26=ENSMUSG00000036885|Gldn=ENSMUSG00000046167|Prlr=ENSMUSG00000005268|Arhgap28=ENSMUSG00000024043
Ex_C1ql2_Steap3_1	0	3	Tfap2b=ENSMUSG00000025927|Edaradd=ENSMUSG00000095105|Angpt1=ENSMUSG00000022309
Ex_Sim1_Pitx2_3	0	4	Ecel1=ENSMUSG00000026247|Pitx2=ENSMUSG00000028023|Pfn1=ENSMUSG00000018293|Rbm20=ENSMUSG00000043639
Inh_Dmrt3_Tarm1_3	0	2	Nr5a2=ENSMUSG00000026398|Dmrt3=ENSMUSG00000042372
Inh_Lhx1_Adgrg2	0	3	Gm45194=ENSMUSG00000109156|Mecom=ENSMUSG00000027684|Igsf21=ENSMUSG00000040972
Ex_Dmrta2_Nmu	0	2	Nmu=ENSMUSG00000029236|Grxcr2=ENSMUSG00000073574
Ex_Otx2_Six6_2	0	3	Ttn=ENSMUSG00000051747|Arhgap36=ENSMUSG00000036198|Fli1=ENSMUSG00000016087
Ex_Pou4f1_Alpk1_2	0	4	Tns1=ENSMUSG00000055322|Htr1d=ENSMUSG00000070687|AW551984=ENSMUSG00000038112|Ttc6=ENSMUSG00000046782
Ex_Hoxc4_Hpse	0	2	Teddm3=ENSMUSG00000090356|Prdm6=ENSMUSG00000069378
Inh_Fbxl7_Col6a1_1	0	5	Pax8=ENSMUSG00000026976|Ebf2=ENSMUSG00000022053|Cntnap3=ENSMUSG00000033063|Fbxl7=ENSMUSG00000043556|Myo5b=ENSMUSG00000025885
Ex_Phox2b_Kcnj2_1	0	6	Tox=ENSMUSG00000041272|Phox2b=ENSMUSG00000012520|Nr2f2=ENSMUSG00000030551|Plpp4=ENSMUSG00000070366|Htra1=ENSMUSG00000006205|Chrm3=ENSMUSG00000046159
Inh_Gata3_Rln3_1	0	2	Rln3=ENSMUSG00000045232|Kcns3=ENSMUSG00000043673
Ex_Tfap2d_Mgst2_3	0	4	Tfap2b=ENSMUSG00000025927|Bhlhe23=ENSMUSG00000045493|Ttll3=ENSMUSG00000030276|Adamts19=ENSMUSG00000053441
Inh_Pax2_Hoxb5_Lrrc52_1	0	3	Vxn=ENSMUSG00000067879|Lrrc52=ENSMUSG00000040485|Calb2=ENSMUSG00000003657
Inh_Gata3_Frk_1	0	3	Lypd6=ENSMUSG00000050447|Bmp5=ENSMUSG00000032179|Tnfaip2=ENSMUSG00000021281
Inh_Pax7_Arhgap28_3	0	4	Zfand2b=ENSMUSG00000026197|Pax7=ENSMUSG00000028736|Npas1=ENSMUSG00000001988|Arhgap28=ENSMUSG00000024043
Ex_Neurod6_Dnah11_5	0	4	Rprm=ENSMUSG00000075334|E130114P18Rik=ENSMUSG00000048747|Cntnap3=ENSMUSG00000033063|Gal=ENSMUSG00000024907
Inh_Lhx6_Vipr2	0	3	Lhx6=ENSMUSG00000026890|Pthlh=ENSMUSG00000048776|Unc5b=ENSMUSG00000020099
Inh_Sp8_Vip_1	0	3	Calca=ENSMUSG00000030669|Col12a1=ENSMUSG00000032332|Sp8=ENSMUSG00000048562
Ex_Nxph4_Lman1l_Pdgfc	0	4	Satb2=ENSMUSG00000038331|Ngf=ENSMUSG00000027859|Ror1=ENSMUSG00000035305|Col23a1=ENSMUSG00000063564
Ex_Irx2_Nppc_1	0	3	Col4a3=ENSMUSG00000079465|Myh7b=ENSMUSG00000074652|Dpy19l2=ENSMUSG00000085576
Inh_Pax8_Kcng3	0	5	Pax8=ENSMUSG00000026976|Kcnmb2=ENSMUSG00000037610|Gpr149=ENSMUSG00000043441|Col24a1=ENSMUSG00000028197|Reln=ENSMUSG00000042453
Ex_Crym_Csf2rb2	0	2	Crispld1=ENSMUSG00000025776|Cpm=ENSMUSG00000020183
Ex_Lmx1b_Wdr95	0	3	Wdr95=ENSMUSG00000029658|Calca=ENSMUSG00000030669|Col13a1=ENSMUSG00000058806
Ex_Fezf2_Dlk1_Fos_1	0	4	Cntnap5a=ENSMUSG00000070695|Reln=ENSMUSG00000042453|Popdc3=ENSMUSG00000019848|Npas4=ENSMUSG00000045903
Inh_Lhx6_Cxcr4_5	0	4	Rgs12=ENSMUSG00000029101|Moxd1=ENSMUSG00000020000|Nr2e1=ENSMUSG00000019803|Mgat4c=ENSMUSG00000019888
Inh_Pax8_Sfrp1_4	0	5	Eya1=ENSMUSG00000025932|Kcnmb2=ENSMUSG00000037610|Prdm16=ENSMUSG00000039410|Sema3e=ENSMUSG00000063531|Sntg2=ENSMUSG00000020672
Ex_Tcf7l2_Fbln1_Mtnr1a	0	5	Cpa6=ENSMUSG00000042501|Glra3=ENSMUSG00000038257|Calb2=ENSMUSG00000003657|Bcl11b=ENSMUSG00000048251|Snx31=ENSMUSG00000013611
Inh_Onecut3_Tbpl2	0	2	Nr5a2=ENSMUSG00000026398|Tbpl2=ENSMUSG00000061809
Chol_Tbx20_A4galt_1	0	0
Ex_Fam163a_Prdm6_2	0	2	Adad2=ENSMUSG00000024266|Prdm6=ENSMUSG00000069378
Ex_Zic1_Bhlhe23	0	4	Wfdc10=ENSMUSG00000070529|Tmem176a=ENSMUSG00000023367|Synpr=ENSMUSG00000056296|Megf11=ENSMUSG00000036466
Inh_Lhx1_Otp_1	0	7	Fign=ENSMUSG00000075324|Ar=ENSMUSG00000046532|Tmsb4x=ENSMUSG00000049775|Tox=ENSMUSG00000041272|Pnoc=ENSMUSG00000045731|Otp=ENSMUSG00000021685|Prlr=ENSMUSG00000005268
Inh_Lhx6_Sst_Etv1_Pdyn	0	3	Dnah14=ENSMUSG00000047369|C1qtnf7=ENSMUSG00000061535|Moxd1=ENSMUSG00000020000
Ex_Hmx2_Ppef1_2	0	3	Dusp10=ENSMUSG00000039384|Fibcd1=ENSMUSG00000026841|Ppef1=ENSMUSG00000062168
Ex_Vsx2_Ghrh_3	0	3	Asic4=ENSMUSG00000033007|Corin=ENSMUSG00000005220|Vsx2=ENSMUSG00000021239
Inh_Pax2_Tfap2c_1	0	4	Pax8=ENSMUSG00000026976|Adamtsl3=ENSMUSG00000070469|Angpt1=ENSMUSG00000022309|Camk2a=ENSMUSG00000024617
Inh_Hoxc4_Ttc6_3	0	5	Il1rapl2=ENSMUSG00000059203|Crym=ENSMUSG00000030905|Man1a=ENSMUSG00000003746|Lama1=ENSMUSG00000032796|Chst9=ENSMUSG00000047161
NG_Myoz1_1	0	3	Col5a2=ENSMUSG00000026042|Myoz1=ENSMUSG00000068697|Angpt1=ENSMUSG00000022309
Inh_Foxa2_Upp1_4	0	0
Ex_Ebf2_Adgrd1_1	0	3	Col25a1=ENSMUSG00000058897|Adgrd1=ENSMUSG00000044017|Mafa=ENSMUSG00000047591
Inh_Irx5_Tafa4_3	0	3	Cd36=ENSMUSG00000002944|Kit=ENSMUSG00000005672|Shisal2b=ENSMUSG00000042655
Inh_Pax2_Vgll3_2	0	4	Satb2=ENSMUSG00000038331|Gabrg1=ENSMUSG00000001260|Hoxa7=ENSMUSG00000038236|Folh1=ENSMUSG00000001773
Ex_Trabd2b_Slc30a3_Pdzrn3	0	5	Trabd2b=ENSMUSG00000070867|Reln=ENSMUSG00000042453|Scn5a=ENSMUSG00000032511|Krt20=ENSMUSG00000035775|Grik1=ENSMUSG00000022935
Ex_Nxph4_Zar1l_2	0	4	Tfap2d=ENSMUSG00000042596|Hcrtr2=ENSMUSG00000032360|Iqgap2=ENSMUSG00000021676|Abi3bp=ENSMUSG00000035258
Inh_Pax8_Zan	0	5	Oprk1=ENSMUSG00000025905|Pax8=ENSMUSG00000026976|Foxd3=ENSMUSG00000067261|Sema3e=ENSMUSG00000063531|Folh1=ENSMUSG00000001773
Ex_Sall1_Pmfbp1_6	0	0
Inh_Lhx1_Vsir_3	0	4	Pax6=ENSMUSG00000027168|Iqschfp=ENSMUSG00000102422|Wdr95=ENSMUSG00000029658|Trhde=ENSMUSG00000050663
ExInh_Lmx1b_Slc26a7_2	0	4	Egfem1=ENSMUSG00000063600|Bnc2=ENSMUSG00000028487|Gsg1l=ENSMUSG00000046182|Crhbp=ENSMUSG00000021680
Ex_C1ql4_Tgm6_4	0	0
Ex_Skor1_Kcnmb1	0	5	Pth2r=ENSMUSG00000025946|Kirrel=ENSMUSG00000041734|Lef1=ENSMUSG00000027985|Frem1=ENSMUSG00000059049|Rspo2=ENSMUSG00000051920
Inh_Ppp1r1b_Drd2_Htr2a_2	0	0
Ex_C1ql4_Calcr_3	0	2	Olfr1191-ps1=ENSMUSG00000081948|Penk=ENSMUSG00000045573
Ex_Ebf2_Sec1_3	0	3	Cdh20=ENSMUSG00000050840|Hpse=ENSMUSG00000035273|Gmnc=ENSMUSG00000068428
Inh_Foxp2_Sox2_2	0	4	Thsd7b=ENSMUSG00000042581|Pax6=ENSMUSG00000027168|Atp10a=ENSMUSG00000025324|Lmo1=ENSMUSG00000036111
Ex_Dmrta2_Chat	0	7	Lmx1a=ENSMUSG00000026686|Angptl3=ENSMUSG00000028553|Dmrta2=ENSMUSG00000047143|Tacr1=ENSMUSG00000030043|Chat=ENSMUSG00000021919|Syt10=ENSMUSG00000063260|Gm36368=ENSMUSG00000110576
Ex_Cplx3_Samd9l	0	4	Crym=ENSMUSG00000030905|Cplx3=ENSMUSG00000039714|Myzap=ENSMUSG00000041361|Nrn1=ENSMUSG00000039114
Inh_Lhx6_Nmu_2	0	3	Rnf152=ENSMUSG00000047496|Clca3a1=ENSMUSG00000056025|Nmu=ENSMUSG00000029236
Inh_Pax2_Erfl_12	0	3	Hpgd=ENSMUSG00000031613|Fgf17=ENSMUSG00000022101|Egflam=ENSMUSG00000042961
Inh_Pax8_Oxtr_3	0	3	Adamtsl1=ENSMUSG00000066113|Foxd3=ENSMUSG00000067261|Tmem114=ENSMUSG00000022715
Inh_Hoxc6_Kl	0	4	Slc30a3=ENSMUSG00000029151|C1qtnf7=ENSMUSG00000061535|Bcl11b=ENSMUSG00000048251|Hoxc6=ENSMUSG00000001661
Inh_Gata3_Tcim	0	3	Gata3=ENSMUSG00000015619|Kcnc2=ENSMUSG00000035681|Tcim=ENSMUSG00000056313
Ex_Tcf7l2_Kif26a_2	0	3	Ntng2=ENSMUSG00000035513|Mecom=ENSMUSG00000027684|Tcf7l2=ENSMUSG00000024985
Inh_Gata3_Ccdc180_2	0	5	Igf1=ENSMUSG00000020053|Klhl1=ENSMUSG00000022076|Cmtm8=ENSMUSG00000041012|Olfr323=ENSMUSG00000043880|Lgals9=ENSMUSG00000001123
Ex_Lmx1a_Crhbp_4	0	2	Slc26a7=ENSMUSG00000040569|Rfx4=ENSMUSG00000020037
Ex_Fezf2_Gpr101_3	0	0
Inh_Gata3_Tecrl	0	4	Cpa6=ENSMUSG00000042501|Ssc5d=ENSMUSG00000035279|Atp6ap1l=ENSMUSG00000078958|Mc4r=ENSMUSG00000047259
Inh_Pax5_Cckar	0	5	Cckar=ENSMUSG00000029193|Klf5=ENSMUSG00000005148|Meis1=ENSMUSG00000020160|Otp=ENSMUSG00000021685|Adcyap1=ENSMUSG00000024256
Ex_Lhx2_Nek11_3	0	4	Nckap5=ENSMUSG00000049690|Nkx2-2=ENSMUSG00000027434|Naa11=ENSMUSG00000046000|Tac1=ENSMUSG00000061762
Inh_Lhx1_Pax3_1	0	3	Pax3=ENSMUSG00000004872|Cpne8=ENSMUSG00000052560|Uty=ENSMUSG00000068457
Ex_Vsx2_Tnnt1_3	0	3	Lhx4=ENSMUSG00000026468|Tnnt1=ENSMUSG00000064179|Sox14=ENSMUSG00000053747
Inh_Six3_Ccdc68_2	0	2	Fgf16=ENSMUSG00000031230|Sox14=ENSMUSG00000053747
Ex_Nkx2-1_Otp_3	0	3	Th=ENSMUSG00000000214|Sim1=ENSMUSG00000019913|Kcng4=ENSMUSG00000045246
Inh_Irx5_Plscr5	0	3	Pde5a=ENSMUSG00000053965|Tarm1=ENSMUSG00000053338|Eya4=ENSMUSG00000010461
Ex_Sim1_Dnah8_Oxt	0	3	Oxt=ENSMUSG00000027301|Mdfic=ENSMUSG00000041390|Adamts12=ENSMUSG00000047497
Inh_Lhx1_Emx2_2	0	4	Pde1a=ENSMUSG00000059173|Mecom=ENSMUSG00000027684|Abca4=ENSMUSG00000028125|Otx2=ENSMUSG00000021848
Inh_Esr2_Tac2_1	0	5	Ecel1=ENSMUSG00000026247|Plch1=ENSMUSG00000036834|Tac2=ENSMUSG00000025400|Hs6st3=ENSMUSG00000053465|Spef2=ENSMUSG00000072663
Ex_Pax6_Avpr1a_6	0	3	C1ql2=ENSMUSG00000036907|Mybpc1=ENSMUSG00000020061|Gm49361=ENSMUSG00000114942
Ex_Otx2_Sapcd1	0	4	Erbb4=ENSMUSG00000062209|Agtr1a=ENSMUSG00000049115|Atxn1=ENSMUSG00000046876|Ms4a14=ENSMUSG00000099398
Ex_Fezf2_Col6a1_Gp139_Fos	0	3	Tnfaip6=ENSMUSG00000053475|Syt6=ENSMUSG00000027849|Pdlim1=ENSMUSG00000055044
Ex_Hmx3_Gda	0	4	Pde1a=ENSMUSG00000059173|Aldh1a2=ENSMUSG00000013584|Fam83b=ENSMUSG00000032358|Hoxb7=ENSMUSG00000038721
Inh_Nkx2-2_Cpa6_2	0	4	Tal1=ENSMUSG00000028717|Prrxl1=ENSMUSG00000041730|Dscaml1=ENSMUSG00000032087|Kcnh8=ENSMUSG00000035580
Inh_Foxp2_Foxd3_5	0	4	Rgs4=ENSMUSG00000038530|Pax8=ENSMUSG00000026976|Bnc2=ENSMUSG00000028487|Adamts19=ENSMUSG00000053441
Inh_Fbxl7_Crabp1_2	0	3	Hk2=ENSMUSG00000000628|Styk1=ENSMUSG00000032899|Sall3=ENSMUSG00000024565
Inh_Hoxb7_Crym_2	0	3	Ucma=ENSMUSG00000026668|Nxph2=ENSMUSG00000069132|Ror2=ENSMUSG00000021464
Fibro_Eya2_Obp1a	0	1	Obp1a=ENSMUSG00000067684
Inh_Sp8_Ctsc_1	0	3	Ndnf=ENSMUSG00000049001|Rab38=ENSMUSG00000030559|Prss23=ENSMUSG00000039405
Ex_Ebf2_Mdfic2	0	0
Ex_Slc30a3_Vgll3	0	0
Inh_Dlx1_Grhl3	0	4	Dlx1=ENSMUSG00000041911|Sv2b=ENSMUSG00000053025|Prkcd=ENSMUSG00000021948|Pou6f2=ENSMUSG00000009734
Inh_Lhx6_Esr2_13	0	2	Cyp19a1=ENSMUSG00000032274|Ttr=ENSMUSG00000061808
Ex_Lhx3_Robo3	0	3	Slitrk6=ENSMUSG00000045871|Robo3=ENSMUSG00000032128|Vsx2=ENSMUSG00000021239
Ex_C1ql4_Calcr_4	0	4	Tshz2=ENSMUSG00000047907|Crh=ENSMUSG00000049796|Mctp2=ENSMUSG00000032776|Layn=ENSMUSG00000060594
Ex_Pou4f2_Sult3a2_2	0	7	Lypd1=ENSMUSG00000026344|Adamtsl1=ENSMUSG00000066113|Sema3e=ENSMUSG00000063531|Foxp2=ENSMUSG00000029563|Sult3a2=ENSMUSG00000090298|Maf=ENSMUSG00000055435|Sntb1=ENSMUSG00000060429
Inh_Gata3_Ucn3	0	2	Adgrd1=ENSMUSG00000044017|Csta2=ENSMUSG00000095620
Ex_Tcf7l2_Fbln1_St14	0	4	Cpa6=ENSMUSG00000042501|Arhgef5=ENSMUSG00000033542|Crybg1=ENSMUSG00000019866|St14=ENSMUSG00000031995
Ex_Lmx1b_Nms_2	0	3	Bnc2=ENSMUSG00000028487|Npy=ENSMUSG00000029819|Abcc9=ENSMUSG00000030249
Ex_Hpgd_Pth2r_6	0	2	En1=ENSMUSG00000058665|Wif1=ENSMUSG00000020218
Inh_Lmo7_Fbln1_3	0	4	Prox1=ENSMUSG00000010175|Lypd6b=ENSMUSG00000026765|Skor1=ENSMUSG00000022245|Pou6f2=ENSMUSG00000009734
Ex_Ebf2_Grp_2	0	4	Otof=ENSMUSG00000062372|Syt17=ENSMUSG00000058420|Enpp1=ENSMUSG00000037370|Gmnc=ENSMUSG00000068428
Ex_Lmx1a_Scart2_2	0	4	Pthlh=ENSMUSG00000048776|C1ql1=ENSMUSG00000045532|Gpsm3=ENSMUSG00000034786|Prr16=ENSMUSG00000073565
Ex_Dmrta2_Prkcq_6	0	3	Lmx1a=ENSMUSG00000026686|Gm45194=ENSMUSG00000109156|Sox5=ENSMUSG00000041540
Inh_Lhx6_Sst_Crh_Shisa9	0	4	Pla2g4a=ENSMUSG00000056220|Crh=ENSMUSG00000049796|Eya4=ENSMUSG00000010461|Zmat4=ENSMUSG00000037492
Inh_Six3_Fgf17_2	0	5	Gabrq=ENSMUSG00000031344|Npy=ENSMUSG00000029819|Bves=ENSMUSG00000071317|Otx2=ENSMUSG00000021848|Grik1=ENSMUSG00000022935
Ex_Phox2b_Tac2_1	0	3	Dkkl1=ENSMUSG00000030792|Adamtsl3=ENSMUSG00000070469|Tac2=ENSMUSG00000025400
Inh_Sncg_Sln_Plch2_1	0	4	Calb1=ENSMUSG00000028222|Antxr2=ENSMUSG00000029338|Pde3a=ENSMUSG00000041741|Tll1=ENSMUSG00000053626
Inh_Frm7_Atp1b4	0	3	Il1rapl2=ENSMUSG00000059203|Rbm47=ENSMUSG00000070780|Chrna2=ENSMUSG00000022041
Ex_Onecut3_Frem3_4	0	4	Npffr2=ENSMUSG00000035528|Onecut1=ENSMUSG00000043013|Ankfn1=ENSMUSG00000047773|Pax2=ENSMUSG00000004231
Ex_C1ql4_Islr2_4	0	3	Lemd1=ENSMUSG00000079330|Cadps2=ENSMUSG00000017978|Prdm6=ENSMUSG00000069378
Inh_Pax2_Satb2_1	0	4	Satb2=ENSMUSG00000038331|Pcdh11x=ENSMUSG00000034755|Grin2c=ENSMUSG00000020734|Ltbp1=ENSMUSG00000001870
Inh_Pax2_Fmod_2	0	3	Fmod=ENSMUSG00000041559|Kcnq4=ENSMUSG00000028631|Scara5=ENSMUSG00000022032
Ex_Pou4f1_Insrr	0	0
Ex_Slc30a3_Ntn5_1	0	3	Prox1=ENSMUSG00000010175|C1qtnf7=ENSMUSG00000061535|Car12=ENSMUSG00000032373
Inh_Lhx1_Otx2_2	0	0
Inh_Pax2_Has2_1	0	3	Trabd2b=ENSMUSG00000070867|Aldh1a3=ENSMUSG00000015134|Crabp1=ENSMUSG00000032291
Inh_Foxp2_Tmem233_1	0	3	Tmem233=ENSMUSG00000079278|Dach1=ENSMUSG00000055639|Crabp1=ENSMUSG00000032291
Inh_Six3_Ofcc1_2	0	3	Slc6a5=ENSMUSG00000039728|Abi3bp=ENSMUSG00000035258|Six3=ENSMUSG00000038805
Fibro_Vdr_Mmp13_1	0	2	Lvrn=ENSMUSG00000024481|Megf10=ENSMUSG00000024593
Inh_Nkx2-1_Sytl4_2	0	3	Pcdh11x=ENSMUSG00000034755|Sytl4=ENSMUSG00000031255|Lhx8=ENSMUSG00000096225
Ex_Lhx3_Slc5a7_3	0	4	Lhx3=ENSMUSG00000026934|Bhlhe22=ENSMUSG00000025128|Tacr3=ENSMUSG00000028172|Dsc2=ENSMUSG00000024331
Inh_Pax8_Sp9_5	0	0
Ex_Vsx2_Tecta_1	0	4	Col19a1=ENSMUSG00000026141|Lhx4=ENSMUSG00000026468|Grm8=ENSMUSG00000024211|Sst=ENSMUSG00000004366
Inh_Pax2_Ano1	0	3	Ano1=ENSMUSG00000031075|Vmn1r206=ENSMUSG00000101578|Sema5b=ENSMUSG00000052133
Ex_Evx2_Gulo	0	3	C1ql2=ENSMUSG00000036907|Bnc2=ENSMUSG00000028487|Sox6=ENSMUSG00000051910
Ex_Evx2_Prdm6_3	0	3	Kcnq4=ENSMUSG00000028631|Snca=ENSMUSG00000025889|Dnah6=ENSMUSG00000052861
Ex_Ebf2_Pla2g5_4	0	3	Folh1=ENSMUSG00000001773|Npsr1=ENSMUSG00000043659|Hoxb5=ENSMUSG00000038700
Inh_Sall3_Ecrg4	0	4	Sulf1=ENSMUSG00000016918|Fmo1=ENSMUSG00000040181|Ano1=ENSMUSG00000031075|Npffr1=ENSMUSG00000020090
Inh_Six3_Tpbg	0	0
Inh_Six3_Dact1_1	0	4	Cpa6=ENSMUSG00000042501|Gchfr=ENSMUSG00000046814|Calca=ENSMUSG00000030669|Otx1=ENSMUSG00000005917
Ex_Pou4f2_Sult3a2_8	0	4	Arhgap36=ENSMUSG00000036198|Sox6=ENSMUSG00000051910|Cck=ENSMUSG00000032532|Rxfp3=ENSMUSG00000060735
Inh_Six3_Colq_1	0	3	0610040J01Rik=ENSMUSG00000060512|Otx1=ENSMUSG00000005917|Ctxn3=ENSMUSG00000069372
Inh_Sp8_Grhl3	0	3	Prdm12=ENSMUSG00000079466|Il1rapl2=ENSMUSG00000059203|Adam12=ENSMUSG00000054555
Ex_Vsx2_Tnnt1_4	0	4	St18=ENSMUSG00000033740|Lhx4=ENSMUSG00000026468|Tox=ENSMUSG00000041272|Tnnt1=ENSMUSG00000064179
Inh_Nkx6-1_Ikzf1	0	2	Adamtsl2=ENSMUSG00000036040|Ikzf1=ENSMUSG00000018654
Inh_Etv4_2	0	0
Ex_Dsp_Atf3_3	0	2	Kcnj2=ENSMUSG00000041695|Npas4=ENSMUSG00000045903
Ex_Plekhg1_Epha1_Slc17a8_2	0	4	Arhgef5=ENSMUSG00000033542|Ntf3=ENSMUSG00000049107|Iqgap2=ENSMUSG00000021676|Pcsk5=ENSMUSG00000024713
Ex_Nxph4_Pmfbp1	0	4	Foxp2=ENSMUSG00000029563|Ccn2=ENSMUSG00000019997|Hcrtr2=ENSMUSG00000032360|Plod2=ENSMUSG00000032374
Ex_Lmx1a_Irx6_1	0	5	Cpa6=ENSMUSG00000042501|Mrps14=ENSMUSG00000058267|Qrfpr=ENSMUSG00000058400|Nxph4=ENSMUSG00000040258|Irx6=ENSMUSG00000031738
Inh_Frmd7_Ano2_2	0	6	Cpa6=ENSMUSG00000042501|Zic3=ENSMUSG00000067860|Rtl4=ENSMUSG00000071679|Scgn=ENSMUSG00000021337|Kcnk13=ENSMUSG00000045404|Baiap3=ENSMUSG00000047507
Inh_Lhx6_Car8_8	0	2	Frem1=ENSMUSG00000059049|Vmn1r209=ENSMUSG00000071491
Ex_Phox2b_Tlx1_1	0	2	Bhlhe22=ENSMUSG00000025128|Tlx1=ENSMUSG00000025215
Ex_Tfap2b_Bmpr1b_1	0	5	Myo1b=ENSMUSG00000018417|Calcrl=ENSMUSG00000059588|Npnt=ENSMUSG00000040998|Tfap2a=ENSMUSG00000021359|L3mbtl4=ENSMUSG00000041565
Ex_Lhx9_Pthlh_1	0	5	Erbb4=ENSMUSG00000062209|Sp9=ENSMUSG00000068859|Synpo2=ENSMUSG00000050315|Cntn4=ENSMUSG00000064293|Pthlh=ENSMUSG00000048776
Astro_Emid1_Gdf10	0	2	Lgr6=ENSMUSG00000042793|Dao=ENSMUSG00000042096
Inh_Lhx8_Th_2	0	3	Postn=ENSMUSG00000027750|Lhx8=ENSMUSG00000096225|Grp=ENSMUSG00000024517
Ex_Pax2_Crabp1	0	3	Gulp1=ENSMUSG00000056870|Gucy2f=ENSMUSG00000042282|Mfng=ENSMUSG00000018169
Inh_Pax2_Tnc	0	4	Pde1a=ENSMUSG00000059173|Tnc=ENSMUSG00000028364|Hoxa5=ENSMUSG00000038253|Qrfprl=ENSMUSG00000029917
Ex_Tfap2d_Sema3d_4	0	5	Glipr1=ENSMUSG00000056888|Zic1=ENSMUSG00000032368|Zfp651=ENSMUSG00000013419|Atp13a4=ENSMUSG00000038094|Atp8b1=ENSMUSG00000039529
Inh_Onecut3_Srpx2	0	3	Zeb2=ENSMUSG00000026872|Foxd3=ENSMUSG00000067261|Gli3=ENSMUSG00000021318
Ex_Irx2_Col2a1_2	0	5	Gpc3=ENSMUSG00000055653|Ano2=ENSMUSG00000038115|Galnt18=ENSMUSG00000038296|Pou4f1=ENSMUSG00000048349|Col2a1=ENSMUSG00000022483
Ex_Phox2b_Adam33_2	0	3	Nrp2=ENSMUSG00000025969|Serpinb7=ENSMUSG00000067001|Gli3=ENSMUSG00000021318
Ex_Lmx1b_Krt9_2	0	3	Shox2=ENSMUSG00000027833|Ceacam10=ENSMUSG00000054169|Lpl=ENSMUSG00000015568
Ex_Skor1_Kdr_2	0	4	Lef1=ENSMUSG00000027985|Pde3a=ENSMUSG00000041741|Egflam=ENSMUSG00000042961|Wnt7b=ENSMUSG00000022382
Inh_Pax7_Rxfp3_3	0	4	Hmcn1=ENSMUSG00000066842|Pax7=ENSMUSG00000028736|Tmem132d=ENSMUSG00000034310|Abi3bp=ENSMUSG00000035258
Ex_Pax2_Nr5a2_1	0	3	Nr5a2=ENSMUSG00000026398|Npffr2=ENSMUSG00000035528|Slc5a7=ENSMUSG00000023945
Ex_Lmx1b_Deup1_3	0	4	Bhlhe22=ENSMUSG00000025128|Adamts15=ENSMUSG00000033453|Sntb1=ENSMUSG00000060429|Skor2=ENSMUSG00000091519
Inh_Pax2_Dmrt3_7	0	3	Nts=ENSMUSG00000019890|Fbn2=ENSMUSG00000024598|Dmrt3=ENSMUSG00000042372
Inh_Onecut3_Lsp1_2	0	2	Svs5=ENSMUSG00000017004|Pde8a=ENSMUSG00000025584
Inh_Lhx6_Moxd1_2	0	4	Lhx6=ENSMUSG00000026890|Reln=ENSMUSG00000042453|C1qtnf7=ENSMUSG00000061535|L3mbtl4=ENSMUSG00000041565
Inh_Irx5_Shisal2b_2	0	3	Lypd1=ENSMUSG00000026344|Gulo=ENSMUSG00000034450|Sall3=ENSMUSG00000024565
Ex_Sim1_Nkx2-2_1	0	5	Myo3b=ENSMUSG00000042064|Lmo3=ENSMUSG00000030226|Sim1=ENSMUSG00000019913|Lhx1=ENSMUSG00000018698|Ttc6=ENSMUSG00000046782
Ex_Dmrta2_Lhx1_2	0	5	C1ql3=ENSMUSG00000049630|Tox=ENSMUSG00000041272|Dmrta2=ENSMUSG00000047143|Hs3st4=ENSMUSG00000078591|Lhx1=ENSMUSG00000018698
Inh_Hoxb5_Gpnmb	0	3	Nr5a2=ENSMUSG00000026398|Mgll=ENSMUSG00000033174|Adamtsl5=ENSMUSG00000043822
Inh_Ppp1r1b_Drd1_Tacr1_4	0	0
Ex_Vsx2_Glyat_2	0	3	Calcr=ENSMUSG00000023964|Adam26b=ENSMUSG00000063900|Abcb5=ENSMUSG00000072791
Inh_Otx2_Gsc2_1	0	2	Apela=ENSMUSG00000079042|Gsc2=ENSMUSG00000022738
Inh_Pax2_Olfr920_4	0	4	Nppc=ENSMUSG00000026241|Smpdl3b=ENSMUSG00000028885|Enpp1=ENSMUSG00000037370|L3mbtl4=ENSMUSG00000041565
NorEx_Phox2b_Myom3	0	3	Ackr3=ENSMUSG00000044337|Myom3=ENSMUSG00000037139|Galnt14=ENSMUSG00000024064
Inh_Nkx2-2_Trh	0	3	Trh=ENSMUSG00000005892|Ppfibp2=ENSMUSG00000036528|Pvalb=ENSMUSG00000005716
Inh_Nkx2-1_Serpinb2	0	3	Tafa4=ENSMUSG00000046500|Dab2=ENSMUSG00000022150|Slc5a7=ENSMUSG00000023945
Ex_Lhx9_6430628N08Rik	0	3	Pax5=ENSMUSG00000014030|6430628N08Rik=ENSMUSG00000034185|Slc22a3=ENSMUSG00000023828
Ex_Lmx1b_Cd36_3	0	3	C1ql2=ENSMUSG00000036907|Tnnt2=ENSMUSG00000026414|Irx4=ENSMUSG00000021604
NG_Myoz1_6	0	2	Mctp2=ENSMUSG00000032776|Myoz1=ENSMUSG00000068697
Inh_Irx5_Tafa4_1	0	4	Tac1=ENSMUSG00000061762|Tafa4=ENSMUSG00000046500|Otp=ENSMUSG00000021685|Galr1=ENSMUSG00000024553
Ex_Irx4_Slc17a8	0	3	Cd24a=ENSMUSG00000047139|Slc17a8=ENSMUSG00000019935|Irx4=ENSMUSG00000021604
Inh_Onecut3_Uts2b_2	0	3	Gulp1=ENSMUSG00000056870|Fat1=ENSMUSG00000070047|Uts2b=ENSMUSG00000056423
Ex_Pou4f1_Alpk1_1	0	0
Ex_Tfap2b_Tac2	0	4	Tfap2b=ENSMUSG00000025927|Drd5=ENSMUSG00000039358|Tac2=ENSMUSG00000025400|Klf5=ENSMUSG00000005148
Ex_C1ql4_Gucy2c	0	3	Tfap2b=ENSMUSG00000025927|Cubn=ENSMUSG00000026726|Gucy2c=ENSMUSG00000042638
Inh_Skor2_Emx1_4	0	4	Gata3=ENSMUSG00000015619|Sema3e=ENSMUSG00000063531|Pde1c=ENSMUSG00000004347|Skor2=ENSMUSG00000091519
Ex_Irx2_Twist1_6	0	2	Trh=ENSMUSG00000005892|Gpr151=ENSMUSG00000042816
Ex_Pax6_Zic5	0	4	A2ml1=ENSMUSG00000047228|Synpr=ENSMUSG00000056296|Otx2=ENSMUSG00000021848|Mylk=ENSMUSG00000022836
Ex_Pax6_Avpr1a_2	0	3	C1ql2=ENSMUSG00000036907|Samd3=ENSMUSG00000051354|Otogl=ENSMUSG00000091455
Inh_Pax5_Il20ra	0	4	Cdh23=ENSMUSG00000012819|Gli3=ENSMUSG00000021318|Atp6v1c2=ENSMUSG00000020566|Dmc1=ENSMUSG00000022429
Inh_Six3_Agtr2	0	3	Cdh23=ENSMUSG00000012819|Megf11=ENSMUSG00000036466|Gli3=ENSMUSG00000021318
Inh_Dmbx1_Rubcnl	0	3	Dmbx1=ENSMUSG00000028707|Cdh23=ENSMUSG00000012819|Igfbp6=ENSMUSG00000023046
Inh_Nkx2-1_Sst_1	0	4	Lhx8=ENSMUSG00000096225|Nfib=ENSMUSG00000008575|Ptprz1=ENSMUSG00000068748|Sst=ENSMUSG00000004366
Inh_Vcan_St8sia2_2	0	0
Ex_Irx2_Nppc_2	0	3	Prkcq=ENSMUSG00000026778|Prokr2=ENSMUSG00000050558|Glis3=ENSMUSG00000052942
Inh_Nkx2-2_Vwa7	0	4	Cpa6=ENSMUSG00000042501|Vwc2l=ENSMUSG00000045648|Nkx2-2=ENSMUSG00000027434|Rab38=ENSMUSG00000030559
Inh_Hoxb5_Esr2_2	0	5	Npnt=ENSMUSG00000040998|Onecut3=ENSMUSG00000045518|Tll1=ENSMUSG00000053626|Nmnat3=ENSMUSG00000032456|Hoxb5=ENSMUSG00000038700
Inh_Lhx6_Sst_Npffr1_Pcsk6	0	4	Zfp804b=ENSMUSG00000092094|Npy=ENSMUSG00000029819|Csgalnact1=ENSMUSG00000036356|Rbp4=ENSMUSG00000024990
Inh_Pax8_A830031A19Rik_1	0	6	Pax8=ENSMUSG00000026976|Lypd6b=ENSMUSG00000026765|Lmo3=ENSMUSG00000030226|Nrgn=ENSMUSG00000053310|Kcnmb1=ENSMUSG00000020155|Piezo2=ENSMUSG00000041482
Inh_Lhx1_Adamts5	0	5	Zeb2=ENSMUSG00000026872|Nos1=ENSMUSG00000029361|Il31ra=ENSMUSG00000050377|Col8a1=ENSMUSG00000068196|Tcf7l2=ENSMUSG00000024985
Ex_Neurod6_Hgf	0	0
Inh_Pax5_Clic5_2	0	4	P2ry1=ENSMUSG00000027765|Gpr149=ENSMUSG00000043441|Sox21=ENSMUSG00000061517|Galr1=ENSMUSG00000024553
Ex_Pou4f1_Plscr5_7	0	4	Thsd7b=ENSMUSG00000042581|Sp5=ENSMUSG00000075304|Itga4=ENSMUSG00000027009|Sox6=ENSMUSG00000051910
Inh_Six3_Ikzf1_2	0	3	Myo1b=ENSMUSG00000018417|Ikzf1=ENSMUSG00000018654|Tshr=ENSMUSG00000020963
Inh_Pax2_Hmga2_2	0	2	Xirp2=ENSMUSG00000027022|Hmga2=ENSMUSG00000056758
Ex_Ccn3_Fezf2_Dcn_3	0	0
Ex_C1ql4_Slc25a21	0	4	Gli2=ENSMUSG00000048402|Scube2=ENSMUSG00000007279|Slc25a21=ENSMUSG00000035472|Bcl11b=ENSMUSG00000048251
Inh_Lhx6_Sfrp1_5	0	4	Crhr2=ENSMUSG00000003476|Sfrp1=ENSMUSG00000031548|Itga9=ENSMUSG00000039115|Ccn3=ENSMUSG00000037362
Ex_C1ql4_Kcne4_4	0	3	Tafa3=ENSMUSG00000055865|Il23r=ENSMUSG00000049093|Bmp6=ENSMUSG00000039004
Ex_Ebf2_Nmu_3	0	4	C1ql3=ENSMUSG00000049630|Pde11a=ENSMUSG00000075270|Col13a1=ENSMUSG00000058806|Vmn1r206=ENSMUSG00000101578
Ex_Sim1_Dlk1_2	0	3	Sim1=ENSMUSG00000019913|Ets1=ENSMUSG00000032035|Hoxb5=ENSMUSG00000038700
Ex_Ebf2_Nat8f6_2	0	4	Rxfp1=ENSMUSG00000034009|Slc44a5=ENSMUSG00000028360|Prmt8=ENSMUSG00000030350|Lama4=ENSMUSG00000019846
Inh_Nkx2-2_Ppp1r17	0	3	Lhx6=ENSMUSG00000026890|Nkx2-2=ENSMUSG00000027434|Ppp1r17=ENSMUSG00000002930
Ex_Lhx4_Gpr101_2	0	3	Bmpr1b=ENSMUSG00000052430|Vsx2=ENSMUSG00000021239|Adamts19=ENSMUSG00000053441
Inh_Onecut3_Esr2_1	0	4	Mecom=ENSMUSG00000027684|Bmpr1b=ENSMUSG00000052430|Calb1=ENSMUSG00000028222|Esr2=ENSMUSG00000021055
Inh_Vip_Trim55_3	0	4	Cntn4=ENSMUSG00000064293|Ccnd2=ENSMUSG00000000184|Vip=ENSMUSG00000019772|Tcap=ENSMUSG00000007877
Ex_C1ql4_Calcr_1	0	3	Asb4=ENSMUSG00000042607|Lmo7=ENSMUSG00000033060|Prdm6=ENSMUSG00000069378
Fibro_Eya2_Unc5c_1	0	0
Ex_Slc30a3_Shisa8_1	0	0
Ex_Nkx2-4_Grpr_5	0	4	Mbnl3=ENSMUSG00000036109|Col11a1=ENSMUSG00000027966|Tafa2=ENSMUSG00000044071|Npsr1=ENSMUSG00000043659
Ex_Irx4_Tafa3	0	2	Slc13a3=ENSMUSG00000018459|Nppb=ENSMUSG00000029019
Inh_Pax2_Glp1r_2	0	4	Erbb4=ENSMUSG00000062209|Nxph2=ENSMUSG00000069132|Gas7=ENSMUSG00000033066|Dsc3=ENSMUSG00000059898
Ex_Nkx2-1_Otp_2	0	3	Cox5b=ENSMUSG00000061518|Ghrh=ENSMUSG00000027643|Nkx2-1=ENSMUSG00000001496
Ex_Ebf2_Nr1h4	0	2	Mybpc1=ENSMUSG00000020061|Galr1=ENSMUSG00000024553
Inh_Six3_Ano1_3	0	3	Il1rapl2=ENSMUSG00000059203|Clic5=ENSMUSG00000023959|Ccdc68=ENSMUSG00000038903
Inh_Foxl3_Fam83b	0	3	Mecom=ENSMUSG00000027684|Styk1=ENSMUSG00000032899|Syt10=ENSMUSG00000063260
DopEx_Calb1_Npw_2	0	2	Npw=ENSMUSG00000071230|Adrb1=ENSMUSG00000035283
Inh_Onecut3_Tcf24_2	0	4	Tcf24=ENSMUSG00000099032|Adamtsl3=ENSMUSG00000070469|Cpne4=ENSMUSG00000032564|Vwa7=ENSMUSG00000007030
Ex_C1ql4_Cpne7_3	0	4	Vwa5b1=ENSMUSG00000028753|Synpr=ENSMUSG00000056296|Myo5b=ENSMUSG00000025885|Tcf7l2=ENSMUSG00000024985
Inh_Nrk_Gpr176_1	0	3	Col4a6=ENSMUSG00000031273|Sycp1=ENSMUSG00000027855|Efna5=ENSMUSG00000048915
Ex_Phox2b_Olig3_7	0	3	Olig3=ENSMUSG00000045591|Col6a5=ENSMUSG00000091345|Tll2=ENSMUSG00000025013
Inh_Vip_Trim55_5	0	0
Inh_Otx1_Svs5_1	0	4	Dnah14=ENSMUSG00000047369|Svs5=ENSMUSG00000017004|Kit=ENSMUSG00000005672|Qpct=ENSMUSG00000024084
Inh_Gata3_Col16a1_2	0	3	Il7=ENSMUSG00000040329|Kcnmb4=ENSMUSG00000054934|Mafa=ENSMUSG00000047591
Inh_Lhx6_Sst_Etv1_Ldb2	0	4	Rassf10=ENSMUSG00000098132|Unc13c=ENSMUSG00000062151|Edaradd=ENSMUSG00000095105|Fbn2=ENSMUSG00000024598
Ex_Vsx2_Drd3_1	0	4	A830018L16Rik=ENSMUSG00000057715|Ndnf=ENSMUSG00000049001|Vsx2=ENSMUSG00000021239|Slc22a3=ENSMUSG00000023828
Ex_Fezf2_Fibcd1_Fos_Tnn	0	3	Sgk3=ENSMUSG00000025915|Tnfaip6=ENSMUSG00000053475|Thbs1=ENSMUSG00000040152
Inh_Gbx1_Htr1a_3	0	3	Nr4a2=ENSMUSG00000026826|Lhx8=ENSMUSG00000096225|Satb1=ENSMUSG00000023927
Inh_Pax2_Creb3l3_2	0	4	Sphkap=ENSMUSG00000026163|Nr5a2=ENSMUSG00000026398|Olfr48=ENSMUSG00000075072|Bcl11b=ENSMUSG00000048251
Oligo_Klk6_2	0	2	Cga=ENSMUSG00000028298|Anln=ENSMUSG00000036777
Oligo_Opalin_Enpp6_2	0	3	Klk6=ENSMUSG00000050063|Eif2s3y=ENSMUSG00000069049|Opalin=ENSMUSG00000050121
Ex_Prox1_Npy	0	5	C1ql2=ENSMUSG00000036907|Npy=ENSMUSG00000029819|Zic1=ENSMUSG00000032368|Cntnap3=ENSMUSG00000033063|Cbln2=ENSMUSG00000024647
Inh_Pax2_Hmcn1	0	3	Hmcn1=ENSMUSG00000066842|Pde11a=ENSMUSG00000075270|Nkx6-1=ENSMUSG00000035187
Ex_Ebf2_Grp	0	4	Mecom=ENSMUSG00000027684|E130114P18Rik=ENSMUSG00000048747|Drd2=ENSMUSG00000032259|Grp=ENSMUSG00000024517
Inh_Dmbx1_Sox2_2	0	2	Pax3=ENSMUSG00000004872|Dmbx1=ENSMUSG00000028707
Ex_Sim1_Trh_5	0	3	Col5a2=ENSMUSG00000026042|Gpc3=ENSMUSG00000055653|Trh=ENSMUSG00000005892
Ex_Vsx2_C1ql2_1	0	4	Cdh20=ENSMUSG00000050840|Lhx4=ENSMUSG00000026468|Pax6=ENSMUSG00000027168|Spon1=ENSMUSG00000038156
Inh_Gata3_Gda_2	0	3	Ttn=ENSMUSG00000051747|Pnoc=ENSMUSG00000045731|Fgf10=ENSMUSG00000021732
Inh_Pax5_Rab38_1	0	4	Hs3st4=ENSMUSG00000078591|Nts=ENSMUSG00000019890|C1ql1=ENSMUSG00000045532|Six3=ENSMUSG00000038805
Inh_Lhx6_Arhgap28_1	0	4	Fign=ENSMUSG00000075324|Zfp536=ENSMUSG00000043456|Sox6=ENSMUSG00000051910|Shisal2b=ENSMUSG00000042655
Ex_Slc30a3_Gsta2_1	0	0
Ex_Tfap2b_Calcr	0	4	Tfap2b=ENSMUSG00000025927|Gm45194=ENSMUSG00000109156|Aff1=ENSMUSG00000029313|Ccdc192=ENSMUSG00000058925
Inh_Pou3f1_Npnt	0	4	Nrp2=ENSMUSG00000025969|Npnt=ENSMUSG00000040998|Lmo3=ENSMUSG00000030226|Otp=ENSMUSG00000021685
Inh_Lhx6_Pvalb_Tac1	0	3	Prss23=ENSMUSG00000039405|Mybpc1=ENSMUSG00000020061|Rbp4=ENSMUSG00000024990
Inh_Foxd3_Slc16a12_3	0	5	Hnf4g=ENSMUSG00000017688|Foxd3=ENSMUSG00000067261|Nos1=ENSMUSG00000029361|Prlr=ENSMUSG00000005268|Fbn2=ENSMUSG00000024598
Inh_Pax2_Smpdl3b_5	0	4	Zfp804b=ENSMUSG00000092094|Eya4=ENSMUSG00000010461|Krt12=ENSMUSG00000020912|Etv4=ENSMUSG00000017724
Ex_Ebf2_Tnfaip8_4	0	3	Adam12=ENSMUSG00000054555|Slc7a7=ENSMUSG00000000958|Mapk13=ENSMUSG00000004864
Inh_Pax2_Fbln2	0	3	Prrx1=ENSMUSG00000026586|Adamtsl2=ENSMUSG00000036040|Ndnf=ENSMUSG00000049001
Ex_Lmx1b_Tex47_2	0	5	Fam163a=ENSMUSG00000015484|Mctp2=ENSMUSG00000032776|Nr1h4=ENSMUSG00000047638|Cck=ENSMUSG00000032532|Pcsk5=ENSMUSG00000024713
Inh_Hoxb5_Ikzf1	0	3	Hoxd4=ENSMUSG00000101174|Otof=ENSMUSG00000062372|Ikzf1=ENSMUSG00000018654
Inh_Pax2_Trh_1	0	3	Arhgap6=ENSMUSG00000031355|Trh=ENSMUSG00000005892|Ikzf1=ENSMUSG00000018654
Ex_Nkx2-4_Serpinb1b	0	5	Nkx2-4=ENSMUSG00000054160|Wls=ENSMUSG00000028173|Igfbpl1=ENSMUSG00000035551|Pappa=ENSMUSG00000028370|Bcl11b=ENSMUSG00000048251
Inh_Tfap2b_Tspo2	0	3	Dcn=ENSMUSG00000019929|Nts=ENSMUSG00000019890|Gli3=ENSMUSG00000021318
Inh_Pax2_Ceacam10	0	3	Gm17455=ENSMUSG00000090439|Slc7a2=ENSMUSG00000031596|Dnah11=ENSMUSG00000018581
Ex_Tfap2b_Megf11	0	3	Hgf=ENSMUSG00000028864|Sox6=ENSMUSG00000051910|C1ql1=ENSMUSG00000045532
Inh_Pax2_Plscr5	0	5	Pax8=ENSMUSG00000026976|Zeb2=ENSMUSG00000026872|Efemp1=ENSMUSG00000020467|Kcnmb1=ENSMUSG00000020155|Atp6ap1l=ENSMUSG00000078958
Ex_Hoxc6_Epsti1_3	0	3	Acvr1c=ENSMUSG00000026834|Hoxa7=ENSMUSG00000038236|Ptprk=ENSMUSG00000019889
Ex_Onecut3_Bmpr1b	0	4	Bmpr1b=ENSMUSG00000052430|Plscr5=ENSMUSG00000095654|Hoxb8=ENSMUSG00000056648|Dlk1=ENSMUSG00000040856
Ex_Tcf7l2_Fbln1_Slc38a11_2	0	4	Vwa5b1=ENSMUSG00000028753|Nxpe2=ENSMUSG00000032028|Fgf10=ENSMUSG00000021732|Nptxr=ENSMUSG00000022421
Ex_Nxph4_Twist1_1	0	5	Fign=ENSMUSG00000075324|Meis2=ENSMUSG00000027210|Ddo=ENSMUSG00000063428|Twist1=ENSMUSG00000035799|Cbln2=ENSMUSG00000024647
Ex_Pax6_Gna14_1	0	4	Pax6=ENSMUSG00000027168|Doc2b=ENSMUSG00000020848|P2rx6=ENSMUSG00000022758|Gna14=ENSMUSG00000024697
Inh_Vip_Crh_Sema5b	0	3	Qrfpr=ENSMUSG00000058400|Lrguk=ENSMUSG00000056215|Vip=ENSMUSG00000019772
Ex_Hoxc6_Slc7a13_2	0	3	Trhr=ENSMUSG00000038760|Lama1=ENSMUSG00000032796|Gal=ENSMUSG00000024907
Ex_Ebf2_Iigp1_1	0	3	Reln=ENSMUSG00000042453|Ebf2=ENSMUSG00000022053|Drd3=ENSMUSG00000022705
Inh_Sall3_Bmper_1	0	4	Stmn1=ENSMUSG00000028832|Ano2=ENSMUSG00000038115|Scrg1=ENSMUSG00000031610|Prkg1=ENSMUSG00000052920
Inh_Six3_Pvalb_Angpt1	0	4	Eepd1=ENSMUSG00000036611|Nrgn=ENSMUSG00000053310|Isl1=ENSMUSG00000042258|Angpt1=ENSMUSG00000022309
Inh_Gata3_Gm11639_1	0	3	Tmem163=ENSMUSG00000026347|Gm11639=ENSMUSG00000040838|Naip5=ENSMUSG00000071203
Inh_Foxp2_Qrfprl_2	0	4	Gpr149=ENSMUSG00000043441|Foxp2=ENSMUSG00000029563|Colq=ENSMUSG00000057606|Piezo2=ENSMUSG00000041482
Inh_Nkx2-2_Gata2_4	0	4	A830018L16Rik=ENSMUSG00000057715|Nkx2-2=ENSMUSG00000027434|Arhgef38=ENSMUSG00000040969|Npas1=ENSMUSG00000001988
Inh_Lhx1_Edn1	0	4	Hmcn1=ENSMUSG00000066842|Cadps2=ENSMUSG00000017978|Egflam=ENSMUSG00000042961|Gm49711=ENSMUSG00000116930
Ex_Dmrta2_Npy2r	0	2	Lmx1a=ENSMUSG00000026686|Ctxn3=ENSMUSG00000069372
Inh_Gata3_Arid3c	0	4	Hoxd3=ENSMUSG00000079277|Pax6=ENSMUSG00000027168|Slc17a8=ENSMUSG00000019935|Atp8b1=ENSMUSG00000039529
Inh_Ppp1r1b_Drd2_Ddit4l_3	0	0
Ex_Phox2b_Mdfic2_3	0	4	Grpr=ENSMUSG00000031364|Cyp26b1=ENSMUSG00000063415|Mdfic2=ENSMUSG00000090667|Adgre5=ENSMUSG00000002885
Ex_Gabra6_Gabrd	0	2	Gabra6=ENSMUSG00000020428|Afap1l2=ENSMUSG00000025083
Ex_Lmx1b_Aldh1a2_2	0	0
Inh_Lhx6_Sst_Ctsc_7	0	5	Spag16=ENSMUSG00000053153|Qrfpr=ENSMUSG00000058400|Cort=ENSMUSG00000028971|Prkca=ENSMUSG00000050965|Cdh12=ENSMUSG00000040452
Inh_Lhx6_Ccdc172_1	0	3	Lhx8=ENSMUSG00000096225|Foxp2=ENSMUSG00000029563|Lmo7=ENSMUSG00000033060
Inh_Irx4_Vip	0	2	Col4a3=ENSMUSG00000079465|Pdyn=ENSMUSG00000027400
Inh_Otx2_Tnni3_1	0	3	Ror1=ENSMUSG00000035305|Pax7=ENSMUSG00000028736|Tnni3=ENSMUSG00000035458
Inh_Pax7_Hpse_4	0	3	Pax7=ENSMUSG00000028736|Sntg2=ENSMUSG00000020672|Mafa=ENSMUSG00000047591
Ex_Lhx3_Slc5a7_5	0	4	Zeb2=ENSMUSG00000026872|Nkain3=ENSMUSG00000055761|Cntnap3=ENSMUSG00000033063|Vsx2=ENSMUSG00000021239
Ex_Nkx2-4_Csf2rb2	0	3	Arhgap24=ENSMUSG00000057315|Sox6=ENSMUSG00000051910|Csf2rb2=ENSMUSG00000071714
Ser_Fev_Pth2r	0	3	Npas1=ENSMUSG00000001988|Slc6a4=ENSMUSG00000020838|Sema5a=ENSMUSG00000022231
Inh_Pax8_Abcc9_1	0	4	Adamtsl1=ENSMUSG00000066113|Ndnf=ENSMUSG00000049001|Abcc9=ENSMUSG00000030249|Pcsk6=ENSMUSG00000030513
Inh_Sox8_Calcrl_2	0	4	6430628N08Rik=ENSMUSG00000034185|Tacr1=ENSMUSG00000030043|Hs3st2=ENSMUSG00000046321|Sycp2l=ENSMUSG00000038651
Inh_Irx5_Tafa4_4	0	2	Dkk2=ENSMUSG00000028031|Tafa4=ENSMUSG00000046500
Ex_Dmrta2_Chrna6_3	0	5	Kcnq5=ENSMUSG00000028033|Rasgrp1=ENSMUSG00000027347|Dmrta2=ENSMUSG00000047143|Fam183b=ENSMUSG00000049154|Crhbp=ENSMUSG00000021680
Inh_Lhx6_Car8_6	0	4	Il1rapl2=ENSMUSG00000059203|Htr2c=ENSMUSG00000041380|Nr2e1=ENSMUSG00000019803|Baiap2l2=ENSMUSG00000018126
Inh_Sncg_Abcb5	0	4	Prox1=ENSMUSG00000010175|Dchs2=ENSMUSG00000102692|Yjefn3=ENSMUSG00000048967|Cxcl14=ENSMUSG00000021508
Ex_Lmx1a_Qrfprl_1	0	4	Barhl1=ENSMUSG00000026805|Nr4a2=ENSMUSG00000026826|Pou6f2=ENSMUSG00000009734|Dab2=ENSMUSG00000022150
Ex_Dsp_Atf3_1	0	2	Olfm4=ENSMUSG00000022026|Blnk=ENSMUSG00000061132
Ex_Lhx2_Thbs2	0	2	Arid5a=ENSMUSG00000037447|Cdh1=ENSMUSG00000000303
Ex_Vsx2_Ghrh_2	0	3	Calcrl=ENSMUSG00000059588|Plekhg1=ENSMUSG00000040624|Sst=ENSMUSG00000004366
Inh_Lhx6_Serpinb1b_1	0	3	Lhx8=ENSMUSG00000096225|Tmem132d=ENSMUSG00000034310|Angpt1=ENSMUSG00000022309
Ex_Slc30a3_Smpdl3b	0	3	Naa11=ENSMUSG00000046000|Adamts18=ENSMUSG00000053399|Gm11639=ENSMUSG00000040838
Inh_Six3_Vmn1r209	0	5	Car8=ENSMUSG00000041261|Npy=ENSMUSG00000029819|Prmt8=ENSMUSG00000030350|Pde3a=ENSMUSG00000041741|Adamts19=ENSMUSG00000053441
Ex_Lhx9_Nps	0	2	Clec1a=ENSMUSG00000033082|Nps=ENSMUSG00000073804
Inh_Dmbx1_Slc34a2_2	0	3	Gpc3=ENSMUSG00000055653|Arhgef38=ENSMUSG00000040969|Dmbx1=ENSMUSG00000028707
Endo_Flt1_Lrg1_3	0	0
Ex_Phox2b_Cyp26b1_3	0	3	Bmp4=ENSMUSG00000021835|Sycp2l=ENSMUSG00000038651|Dsc3=ENSMUSG00000059898
Inh_Lhx1_Ikzf1	0	3	Nr2f2=ENSMUSG00000030551|Megf11=ENSMUSG00000036466|Ikzf1=ENSMUSG00000018654
Ex_Plcg2_Traf1_1	0	4	C1ql2=ENSMUSG00000036907|Col25a1=ENSMUSG00000058897|Rgs6=ENSMUSG00000021219|Igfbp6=ENSMUSG00000023046
Ex_Dmrta2_Lcp1_3	0	3	Prox1=ENSMUSG00000010175|Cnpy1=ENSMUSG00000044681|Sim1=ENSMUSG00000019913
Inh_Otx1_Cd36_1	0	4	Erbb4=ENSMUSG00000062209|Cd36=ENSMUSG00000002944|Gli3=ENSMUSG00000021318|Irx1=ENSMUSG00000060969
Ex_Nxph4_Lman1l	0	4	Ccn2=ENSMUSG00000019997|Pcdh15=ENSMUSG00000052613|Hpgd=ENSMUSG00000031613|Cntnap3=ENSMUSG00000033063
Inh_Foxp2_Lbhd2_3	0	4	Rgma=ENSMUSG00000070509|Otp=ENSMUSG00000021685|Prkd1=ENSMUSG00000002688|Sst=ENSMUSG00000004366
Ex_Dmrta2_Fam83b_2	0	0
Ex_Lmx1a_Crh	0	3	Crh=ENSMUSG00000049796|Ttc6=ENSMUSG00000046782|Rspo2=ENSMUSG00000051920
Ex_Tfap2b_Ramp3_5	0	5	Tfap2b=ENSMUSG00000025927|Il15ra=ENSMUSG00000023206|6430628N08Rik=ENSMUSG00000034185|Ebf3=ENSMUSG00000010476|Tc2n=ENSMUSG00000021187
Ex_Tfap2b_Otop1_2	0	0
Inh_Nkx2-2_Oxtr_2	0	4	Nkx2-2=ENSMUSG00000027434|Foxp2=ENSMUSG00000029563|Cadps2=ENSMUSG00000017978|Serpina3g=ENSMUSG00000041481
Ex_Vcan_Crh	0	3	Nkx2-2=ENSMUSG00000027434|Crh=ENSMUSG00000049796|Ebf2=ENSMUSG00000022053
Ex_Dmrta2_Rxfp2_2	0	4	Nfib=ENSMUSG00000008575|Rxfp2=ENSMUSG00000053368|Npsr1=ENSMUSG00000043659|Piezo2=ENSMUSG00000041482
Fibro_Eya2_Rbp4_2	0	3	Tmeff2=ENSMUSG00000026109|Serpina1b=ENSMUSG00000071178|Gata6=ENSMUSG00000005836
Inh_Pax2_Vgll3_12	0	4	Kcnt2=ENSMUSG00000052726|Gm45194=ENSMUSG00000109156|Corin=ENSMUSG00000005220|Hoxa6=ENSMUSG00000043219
Chol_Irx4_Crispld2	0	3	Spry1=ENSMUSG00000037211|Crispld2=ENSMUSG00000031825|C1ql1=ENSMUSG00000045532
Ex_Rorb_Fn1_Inhbb	0	3	Fn1=ENSMUSG00000026193|Xirp2=ENSMUSG00000027022|Grik1=ENSMUSG00000022935
Inh_Irx4_Lrat	0	3	Lrat=ENSMUSG00000028003|Mctp2=ENSMUSG00000032776|Pax2=ENSMUSG00000004231
Ex_Lhx9_Pi4k2b	0	2	Prok1=ENSMUSG00000070368|Trpc6=ENSMUSG00000031997
Inh_Gata3_Tecrl_3	0	3	Olfr48=ENSMUSG00000075072|Gpc4=ENSMUSG00000031119|Hoxa5=ENSMUSG00000038253
Ex_Fezf2_Sebox	0	4	Nts=ENSMUSG00000019890|Sebox=ENSMUSG00000001103|Ghr=ENSMUSG00000055737|Ltbp1=ENSMUSG00000001870
Inh_Six3_Chodl_2	0	4	Dpp4=ENSMUSG00000035000|Il1rapl2=ENSMUSG00000059203|Kcnh8=ENSMUSG00000035580|Six3=ENSMUSG00000038805
Ex_Foxb1_Nat8f6_1	0	3	Shoc1=ENSMUSG00000038598|Nat8f6=ENSMUSG00000079495|Igf1=ENSMUSG00000020053
Inh_Prox1_Dcn_3	0	3	Ush2a=ENSMUSG00000026609|Eya4=ENSMUSG00000010461|Dlk1=ENSMUSG00000040856
Inh_Ppp1r1b_Drd2_Fos	0	3	Frem2=ENSMUSG00000037016|Egr4=ENSMUSG00000071341|Adora2a=ENSMUSG00000020178
Ex_Pitx2_Odad2_2	0	3	Cdh23=ENSMUSG00000012819|Npsr1=ENSMUSG00000043659|Usp43=ENSMUSG00000020905
Inh_Onecut3_Bmp4	0	3	Fign=ENSMUSG00000075324|Slc38a11=ENSMUSG00000061171|Efemp1=ENSMUSG00000020467
Inh_Foxp4_Bnc2	0	3	Bnc2=ENSMUSG00000028487|Ebf1=ENSMUSG00000057098|Foxg1=ENSMUSG00000020950
Inh_Pax2_Vgll3_18	0	4	Adam33=ENSMUSG00000027318|St8sia2=ENSMUSG00000025789|Cdh23=ENSMUSG00000012819|Galr1=ENSMUSG00000024553
Inh_Pax7_Hpse_3	0	2	Xirp2=ENSMUSG00000027022|Insrr=ENSMUSG00000005640
Ex_Samd3_Emx2_2	0	3	Spaar=ENSMUSG00000028475|Kcnj5=ENSMUSG00000032034|Fst=ENSMUSG00000021765
Inh_Frmd7_Olfr142_9	0	3	A830018L16Rik=ENSMUSG00000057715|Il1rapl2=ENSMUSG00000059203|Il13ra2=ENSMUSG00000031289
Ex_Sim1_Trh_10	0	3	Trh=ENSMUSG00000005892|Nox4=ENSMUSG00000030562|Agtr1a=ENSMUSG00000049115
Ex_Nxph4_Twist1_4	0	4	6330411D24Rik=ENSMUSG00000110067|Moxd1=ENSMUSG00000020000|Myo1e=ENSMUSG00000032220|Twist1=ENSMUSG00000035799
Ex_Foxb1_Arhgef38_4	0	3	Dgkk=ENSMUSG00000062393|Zic2=ENSMUSG00000061524|Foxb1=ENSMUSG00000059246
Ex_Ebf2_Npff_2	0	3	Sulf1=ENSMUSG00000016918|Il1rapl2=ENSMUSG00000059203|Npff=ENSMUSG00000023052
Inh_Lhx1_Corin	0	5	Gata3=ENSMUSG00000015619|Nr4a2=ENSMUSG00000026826|Ntsr1=ENSMUSG00000027568|Rspo1=ENSMUSG00000028871|Gfra1=ENSMUSG00000025089
Ex_Nkx2-4_Cd44_3	0	6	Rwdd3=ENSMUSG00000028133|Penk=ENSMUSG00000045573|Ogg1=ENSMUSG00000030271|Foxb1=ENSMUSG00000059246|Frat1=ENSMUSG00000067199|Emx2=ENSMUSG00000043969
Ex_Ebf2_Tac2_1	0	3	Tcf7l1=ENSMUSG00000055799|Slc24a4=ENSMUSG00000041771|Tmem114=ENSMUSG00000022715
Ex_Lmx1b_Unc5cl_1	0	3	Moxd1=ENSMUSG00000020000|Cdh23=ENSMUSG00000012819|Unc5cl=ENSMUSG00000043592
Inh_Pax8_Qrfpr_2	0	3	Prex2=ENSMUSG00000048960|Satb2=ENSMUSG00000038331|Gli3=ENSMUSG00000021318
Ex_Lmx1b_Morc1_1	0	3	Cdh23=ENSMUSG00000012819|Slit3=ENSMUSG00000056427|Morc1=ENSMUSG00000022652
Ex_Sall1_Lrrc38_3	0	4	Gpc3=ENSMUSG00000055653|Sall1=ENSMUSG00000031665|Gli3=ENSMUSG00000021318|Vit=ENSMUSG00000024076
Inh_Skor2_Emx1_2	0	3	1110032F04Rik=ENSMUSG00000046999|Otx1=ENSMUSG00000005917|Skor2=ENSMUSG00000091519
Inh_Sox6_Chrna2	0	3	Tspan18=ENSMUSG00000027217|Gulo=ENSMUSG00000034450|A730009L09Rik=ENSMUSG00000110358
Ex_Sim1_Nkx2-2_2	0	3	Nkx2-2=ENSMUSG00000027434|Dach2=ENSMUSG00000025592|Foxb1=ENSMUSG00000059246
Ex_Nxph4_Lman1l_Chrm2	0	0
Inh_Six3_Sox2_9	0	3	Ttn=ENSMUSG00000051747|Gpc4=ENSMUSG00000031119|Scn5a=ENSMUSG00000032511
Ex_Lmx1b_Tmem100_2	0	5	Hs3st2=ENSMUSG00000046321|Pou4f1=ENSMUSG00000048349|Hoxb7=ENSMUSG00000038721|Gramd1c=ENSMUSG00000036292|Rorb=ENSMUSG00000036192
Ex_Fezf2_Pvalb_Pirt	0	3	A830018L16Rik=ENSMUSG00000057715|Sostdc1=ENSMUSG00000036169|Pvalb=ENSMUSG00000005716
Ex_Sox6_Ttc29_3	0	0
Ex_Pou4f2_Ramp3	0	5	Tfap2d=ENSMUSG00000042596|Cnih3=ENSMUSG00000026514|Trpc4=ENSMUSG00000027748|Bnc2=ENSMUSG00000028487|Ramp3=ENSMUSG00000041046
Ex_Sim1_Slc10a6_1	0	2	Slc10a6=ENSMUSG00000029321|Npsr1=ENSMUSG00000043659
Inh_Pax2_Tfap2b_Tcim_2	0	4	Prkcq=ENSMUSG00000026778|Tafa1=ENSMUSG00000059187|Mboat1=ENSMUSG00000038732|Sntb1=ENSMUSG00000060429
Ex_C1ql4_Drd1_1	0	0
Ex_Ebf3_Adam33_11	0	3	Gad2=ENSMUSG00000026787|Spag17=ENSMUSG00000027867|Tlx3=ENSMUSG00000040610
Inh_Tfap2b_Cyp26b1_1	0	3	Ror1=ENSMUSG00000035305|Dmbx1=ENSMUSG00000028707|Cpne8=ENSMUSG00000052560
Ex_Onecut2_Hmx3_Adamtsl3_1	0	3	Arhgap29=ENSMUSG00000039831|Adamtsl3=ENSMUSG00000070469|Vip=ENSMUSG00000019772
Ex_Irx2_Twist1_7	0	4	Htr5b=ENSMUSG00000050534|Nr4a2=ENSMUSG00000026826|Tmem132c=ENSMUSG00000034324|Ptprq=ENSMUSG00000035916
Inh_Gata3_Rln3_3	0	3	Tafa4=ENSMUSG00000046500|Rln3=ENSMUSG00000045232|Dpf3=ENSMUSG00000021221
Inh_Sidt1_Drd1_Pax6_1	0	5	Pcdh7=ENSMUSG00000029108|Col6a1=ENSMUSG00000001119|Col23a1=ENSMUSG00000063564|Six3=ENSMUSG00000038805|Chst9=ENSMUSG00000047161
Inh_Pax2_Cdh3_1	0	4	Erbb4=ENSMUSG00000062209|Mcub=ENSMUSG00000027994|Rab38=ENSMUSG00000030559|Ptprk=ENSMUSG00000019889
Inh_Pax3_Galr1	0	3	Pax3=ENSMUSG00000004872|Nr4a2=ENSMUSG00000026826|Csgalnact1=ENSMUSG00000036356
Ex_Ebf2_Slc38a11	0	4	Sulf1=ENSMUSG00000016918|Bnc2=ENSMUSG00000028487|D930020B18Rik=ENSMUSG00000047642|Fbln1=ENSMUSG00000006369
Inh_Six3_Krt18	0	4	Col19a1=ENSMUSG00000026141|Onecut3=ENSMUSG00000045518|Baiap3=ENSMUSG00000047507|Six3=ENSMUSG00000038805
Ex_Hoxc6_Met_1	0	3	Hpse=ENSMUSG00000035273|Met=ENSMUSG00000009376|Mylk=ENSMUSG00000022836
Inh_Pax7_Arhgap28_4	0	5	Pax7=ENSMUSG00000028736|Nxph1=ENSMUSG00000046178|Gpc5=ENSMUSG00000022112|Cpne4=ENSMUSG00000032564|Cacng5=ENSMUSG00000040373
Ex_Dmrta2_Csf2rb2_4	0	3	Htr2a=ENSMUSG00000034997|Hcrtr2=ENSMUSG00000032360|Csf2rb2=ENSMUSG00000071714
Ex_Evx1_Cox4i2	0	4	Oprk1=ENSMUSG00000025905|Rpl7=ENSMUSG00000043716|Pth2r=ENSMUSG00000025946|Pitx1=ENSMUSG00000021506
Inh_Tfap2b_Il7_1	0	3	Frem1=ENSMUSG00000059049|Dmbx1=ENSMUSG00000028707|Col6a1=ENSMUSG00000001119
Ex_Dmrta2_Lrrc31_9130008F23Rik	0	3	Kcnh1=ENSMUSG00000058248|Dach2=ENSMUSG00000025592|Lrrc31=ENSMUSG00000074653
Ex_Lmx1a_Samd3	0	3	Rcn1=ENSMUSG00000005973|Trdn=ENSMUSG00000019787|Gm3252=ENSMUSG00000094628
Ex_Onecut3_Erfl_2	0	3	Erfl=ENSMUSG00000108367|Greb1=ENSMUSG00000036523|Skor2=ENSMUSG00000091519
Inh_Pax2_Olfr372_2	0	3	Smpdl3b=ENSMUSG00000028885|Cdh3=ENSMUSG00000061048|Upp1=ENSMUSG00000020407
Ex_Ebf2_Abcc9_4	0	4	Galnt3=ENSMUSG00000026994|Tac1=ENSMUSG00000061762|Hhip=ENSMUSG00000064325|Kcnmb1=ENSMUSG00000020155
Inh_Fbxl7_Lrrc63	0	4	Sphkap=ENSMUSG00000026163|Gata3=ENSMUSG00000015619|Foxp2=ENSMUSG00000029563|Atp6ap1l=ENSMUSG00000078958
Ex_Sox6_Erfl	0	3	Tfap2b=ENSMUSG00000025927|Bnc2=ENSMUSG00000028487|Sox6=ENSMUSG00000051910
Inh_Onecut3_Npb_2	0	4	Mrpl44=ENSMUSG00000026248|Sphkap=ENSMUSG00000026163|Defb1=ENSMUSG00000044748|Six3=ENSMUSG00000038805
Ex_Hoxc6_Slc7a13_1	0	4	Iqcj=ENSMUSG00000051777|Adgrl4=ENSMUSG00000039167|Lrrc38=ENSMUSG00000028584|Hoxa7=ENSMUSG00000038236
Inh_Nkx2-2_Catsper4	0	4	Creg2=ENSMUSG00000050967|Foxa2=ENSMUSG00000037025|Penk=ENSMUSG00000045573|Wnt16=ENSMUSG00000029671
Inh_Lhx1_Fgf5	0	4	Pax6=ENSMUSG00000027168|Qrfpr=ENSMUSG00000058400|Ntng1=ENSMUSG00000059857|Fgf5=ENSMUSG00000029337
Inh_Foxd3_Slc16a12_2	0	4	En1=ENSMUSG00000058665|Niban1=ENSMUSG00000026483|Ddo=ENSMUSG00000063428|Nts=ENSMUSG00000019890
Inh_Gata3_Wnt16	0	3	Wnt16=ENSMUSG00000029671|Crhbp=ENSMUSG00000021680|Hoxc4=ENSMUSG00000075394
Inh_Lhx6_Sst_Ccna1_2	0	0
Ex_Ebf2_Gpsm3_2	0	4	Tfap2b=ENSMUSG00000025927|Tlr4=ENSMUSG00000039005|Cftr=ENSMUSG00000041301|Synpr=ENSMUSG00000056296
Ex_Foxb1_Nat8f6_2	0	3	Eya1=ENSMUSG00000025932|Foxb1=ENSMUSG00000059246|Etv1=ENSMUSG00000004151
Ex_Sox6_Twist1	0	4	Htr5b=ENSMUSG00000050534|Gstm6=ENSMUSG00000068762|Sox6=ENSMUSG00000051910|Cbln1=ENSMUSG00000031654
Ex_Lmx1b_Cd36_2	0	2	Kcnmb2=ENSMUSG00000037610|Rbm47=ENSMUSG00000070780
Ex_Phox2b_Mdfic2_1	0	4	Pgr15l=ENSMUSG00000031212|Phox2b=ENSMUSG00000012520|Mdfic2=ENSMUSG00000090667|Npsr1=ENSMUSG00000043659
Inh_Gata3_Dhrs3_Sox14_5	0	3	4930469K13Rik=ENSMUSG00000085684|Gli3=ENSMUSG00000021318|Col8a1=ENSMUSG00000068196
Inh_Onecut3_Npb_1	0	4	Eya1=ENSMUSG00000025932|Tfap2b=ENSMUSG00000025927|Npb=ENSMUSG00000044034|Sst=ENSMUSG00000004366
Ex_Lmx1a_Odad2_1	0	5	C1ql3=ENSMUSG00000049630|Rab3b=ENSMUSG00000003411|Cdh23=ENSMUSG00000012819|Maf=ENSMUSG00000055435|Galr1=ENSMUSG00000024553
Ex_Pou4f3_Wfdc10_2	0	3	Wfdc10=ENSMUSG00000070529|Pou6f2=ENSMUSG00000009734|Pou4f3=ENSMUSG00000024497
Inh_Sox8_Calcrl_8	0	0
Ex_Nkx2-4_Spp1_2	0	3	Gulp1=ENSMUSG00000056870|Mettl11b=ENSMUSG00000040113|Etv1=ENSMUSG00000004151
Ex_Pax6_Vgll3_1	0	4	Pax6=ENSMUSG00000027168|Cadps2=ENSMUSG00000017978|Vwa5a=ENSMUSG00000023186|Nxph3=ENSMUSG00000046719
Inh_Plpp4_Aox3_3	0	0
Ex_Fezf2_Cnksr3_Areg	0	2	Satb2=ENSMUSG00000038331|Areg=ENSMUSG00000029378
Inh_Frmd7_Stk33_2	0	3	Fn1=ENSMUSG00000026193|Grem1=ENSMUSG00000074934|Slc12a8=ENSMUSG00000035506
Inh_Pax3_Calcrl	0	3	Pax3=ENSMUSG00000004872|C1ql3=ENSMUSG00000049630|Tac1=ENSMUSG00000061762
Ex_Phox2b_Chodl	0	4	Tfap2b=ENSMUSG00000025927|Pdyn=ENSMUSG00000027400|Sema3e=ENSMUSG00000063531|Ptprk=ENSMUSG00000019889
Fibro_Eya2_Meox2	0	3	Cdh19=ENSMUSG00000047216|Kcnmb2=ENSMUSG00000037610|Cemip=ENSMUSG00000052353
Inh_Pax7_Qrfpr_3	0	2	Qrfpr=ENSMUSG00000058400|Plac9a=ENSMUSG00000095304
Inh_Pax2_Irx4_2	0	3	Pax8=ENSMUSG00000026976|Skor1=ENSMUSG00000022245|Irx4=ENSMUSG00000021604
Inh_Hoxc4_Fbln2_2	0	4	Gulp1=ENSMUSG00000056870|Ddr2=ENSMUSG00000026674|Dach1=ENSMUSG00000055639|Zbtb42=ENSMUSG00000037638
Inh_Gata3_Qrfprl_2	0	4	Penk=ENSMUSG00000045573|Necab1=ENSMUSG00000040536|Tal1=ENSMUSG00000028717|Ebf2=ENSMUSG00000022053
Ex_Lhx9_Acp7	0	3	Rprml=ENSMUSG00000046215|Edn1=ENSMUSG00000021367|Prdm6=ENSMUSG00000069378
Ex_Pax2_Mafb_2	0	3	Clrn1=ENSMUSG00000043850|Calcr=ENSMUSG00000023964|Ano2=ENSMUSG00000038115
Inh_Pax2_Tgm6_1	0	3	Kcng1=ENSMUSG00000074575|Dcn=ENSMUSG00000019929|Plscr2=ENSMUSG00000032372
Ex_Lamc3_Fzd9_2	0	2	Myot=ENSMUSG00000024471|Plce1=ENSMUSG00000024998
Ex_Fibcd1_Apela_Rab3b	0	0
Inh_Hoxa5_Galr1_2	0	4	A830018L16Rik=ENSMUSG00000057715|Prox1=ENSMUSG00000010175|Hoxb8=ENSMUSG00000056648|Clic5=ENSMUSG00000023959
Ex_Plekhg1_Fign_Ppp1r3a_3	0	3	Cox5b=ENSMUSG00000061518|Ppp1r3a=ENSMUSG00000042717|Npsr1=ENSMUSG00000043659
Inh_Lhx6_Esr2_7	0	4	Ttpa=ENSMUSG00000073988|Moxd1=ENSMUSG00000020000|Cdh13=ENSMUSG00000031841|Esr2=ENSMUSG00000021055
Ex_Hmx2_Vip_2	0	5	Plcl1=ENSMUSG00000038349|Mecom=ENSMUSG00000027684|Ndnf=ENSMUSG00000049001|Hmx2=ENSMUSG00000050100|Greb1=ENSMUSG00000036523
Inh_Lamp5_Ndnf_Tac2_Htr2c	0	5	Itga8=ENSMUSG00000026768|Sox5=ENSMUSG00000041540|Gria1=ENSMUSG00000020524|Cxcl14=ENSMUSG00000021508|Egln3=ENSMUSG00000035105
Ex_Pax6_Tmc1	0	4	Cdh7=ENSMUSG00000026312|Papln=ENSMUSG00000021223|Tmc1=ENSMUSG00000024749|Tcf7l2=ENSMUSG00000024985
Ex_Slc30a3_Best3_4	0	2	Baz1a=ENSMUSG00000035021|Esr2=ENSMUSG00000021055
Inh_Onecut3_Crabp1_2	0	4	En1=ENSMUSG00000058665|Lypd6b=ENSMUSG00000026765|Chat=ENSMUSG00000021919|Crabp1=ENSMUSG00000032291
Ex_Lmx1a_Cckar_3	0	3	Ngfr=ENSMUSG00000000120|Slc22a3=ENSMUSG00000023828|Ccdc192=ENSMUSG00000058925
Ex_Phox2b_Bmp3_4	0	4	Gpr101=ENSMUSG00000036357|Phox2b=ENSMUSG00000012520|Nr2f2=ENSMUSG00000030551|Drd2=ENSMUSG00000032259
Ex_C1ql4_Drd1_5	0	0
Ex_Ebf3_Adam33_7	0	3	Grem2=ENSMUSG00000050069|Tekt2=ENSMUSG00000028845|Tlx1=ENSMUSG00000025215
Ex_Nxph4_Sema5a	0	0
Inh_Ppp1r1b_Drd2_Wwtr1	0	4	Ier5=ENSMUSG00000056708|Stard5=ENSMUSG00000046027|Adora2a=ENSMUSG00000020178|Sox1=ENSMUSG00000096014
Inh_Sp8_Draxin	0	6	Pax6=ENSMUSG00000027168|Pou3f2=ENSMUSG00000095139|Myt1l=ENSMUSG00000061911|Sp8=ENSMUSG00000048562|Efna5=ENSMUSG00000048915|Ttr=ENSMUSG00000061808
Inh_Lhx8_Arhgef38_5	0	5	Chn2=ENSMUSG00000004633|Cdh23=ENSMUSG00000012819|Cacna2d3=ENSMUSG00000021991|Cpne4=ENSMUSG00000032564|Nkx2-1=ENSMUSG00000001496
Inh_Tfap2b_Dcn_2	0	4	Cdh23=ENSMUSG00000012819|Dcn=ENSMUSG00000019929|Zic4=ENSMUSG00000036972|Bcl11b=ENSMUSG00000048251
Ex_Tfap2d_Bnip5_1	0	6	Cfap77=ENSMUSG00000079502|Pde11a=ENSMUSG00000075270|Gpr149=ENSMUSG00000043441|Npffr1=ENSMUSG00000020090|Adarb2=ENSMUSG00000052551|Bnip5=ENSMUSG00000048905
Ex_Dsp_Gsg1l	0	0
Inh_Lhx8_Arhgef38_8	0	3	Lhx8=ENSMUSG00000096225|Prdm16=ENSMUSG00000039410|Sox6=ENSMUSG00000051910
Ex_Vsx2_Hmga2_1	0	4	Stat1=ENSMUSG00000026104|Lhx3=ENSMUSG00000026934|Fat4=ENSMUSG00000046743|Hmga2=ENSMUSG00000056758
Inh_Onecut1_Sncg_1	0	4	Pgr15l=ENSMUSG00000031212|Tmem132c=ENSMUSG00000034324|Hoxb5=ENSMUSG00000038700|Otp=ENSMUSG00000021685
Ex_Evx2_Prdm6_2	0	3	Vcan=ENSMUSG00000021614|Meox2=ENSMUSG00000036144|Prdm6=ENSMUSG00000069378
Inh_Gata3_Cd200r1_4	0	3	Nxph2=ENSMUSG00000069132|Il23r=ENSMUSG00000049093|Rtn4rl1=ENSMUSG00000045287
Inh_Pax2_Satb2_2	0	5	Pax8=ENSMUSG00000026976|Ngf=ENSMUSG00000027859|Pde5a=ENSMUSG00000053965|Syt5=ENSMUSG00000004961|Ebf2=ENSMUSG00000022053
Inh_Sncg_Np2yr_Whrn_1	0	0
Inh_Lhx6_Iqca_5	0	4	Iqca=ENSMUSG00000026301|Ptprt=ENSMUSG00000053141|Gpr101=ENSMUSG00000036357|Rxfp2=ENSMUSG00000053368
Inh_Gbx1_Htr1a_1	0	5	Sertm1=ENSMUSG00000056306|Corin=ENSMUSG00000005220|Adamtsl3=ENSMUSG00000070469|Robo3=ENSMUSG00000032128|Htr1a=ENSMUSG00000021721
Inh_Pax2_Chrna2_2	0	4	Rgs4=ENSMUSG00000038530|Slc26a7=ENSMUSG00000040569|Otp=ENSMUSG00000021685|Kif26a=ENSMUSG00000021294
Ex_Sim1_Ucn3_3	0	2	Penk=ENSMUSG00000045573|Ucn3=ENSMUSG00000044988
Inh_Fbxl7_Cyp26b1_6	0	3	C1ql2=ENSMUSG00000036907|Cyp26b1=ENSMUSG00000063415|Tmem200a=ENSMUSG00000049420
Ex_Dmrta2_Tnfaip8l3_1	0	4	Pitx2=ENSMUSG00000028023|Sema3e=ENSMUSG00000063531|Orai3=ENSMUSG00000043964|Casr=ENSMUSG00000051980
Chol_Tbx20_S100a11_7	0	3	Lama2=ENSMUSG00000019899|Kcns3=ENSMUSG00000043673|Uts2b=ENSMUSG00000056423
Inh_Gbx1_Olfr920	0	3	Syndig1=ENSMUSG00000074736|Corin=ENSMUSG00000005220|D7Ertd443e=ENSMUSG00000030994
Inh_Gata3_Qrfprl_1	0	4	Qrfprl=ENSMUSG00000029917|Plagl1=ENSMUSG00000019817|Drd2=ENSMUSG00000032259|Sox14=ENSMUSG00000053747
Ex_Tfap2b_Ramp3_1	0	4	Tfap2b=ENSMUSG00000025927|Slc39a12=ENSMUSG00000036949|Gpx3=ENSMUSG00000018339|Adamts12=ENSMUSG00000047497
Ex_Foxb1_Shoc1	0	3	Dnah14=ENSMUSG00000047369|Nr4a2=ENSMUSG00000026826|Qrfprl=ENSMUSG00000029917
Inh_Hoxb5_Dmrt3_1	0	3	Tpbg=ENSMUSG00000035274|Trhr=ENSMUSG00000038760|Dmrt3=ENSMUSG00000042372
Ex_C1ql4_Cpne7_4	0	4	Meis1=ENSMUSG00000020160|Dlk1=ENSMUSG00000040856|Prlr=ENSMUSG00000005268|Tcf7l2=ENSMUSG00000024985
Inh_Hoxc4_F5_2	0	3	Insrr=ENSMUSG00000005640|Crym=ENSMUSG00000030905|Epha3=ENSMUSG00000052504
Ex_Nxph4_Zar1l_1	0	4	Zar1l=ENSMUSG00000056586|Nr2f2=ENSMUSG00000030551|C1ql1=ENSMUSG00000045532|Grp=ENSMUSG00000024517
Inh_Six3_Casr	0	3	Scn5a=ENSMUSG00000032511|Calcoco1=ENSMUSG00000023055|Sst=ENSMUSG00000004366
Ex_Fezf2_Cdc25c_3	0	3	Syt10=ENSMUSG00000063260|Pdlim1=ENSMUSG00000055044|Slit1=ENSMUSG00000025020
Ex_Phox2b_Hgf	0	5	Adgrg2=ENSMUSG00000031298|Hgf=ENSMUSG00000028864|Phox2b=ENSMUSG00000012520|Abi3bp=ENSMUSG00000035258|H2-Q2=ENSMUSG00000091705
Ex_Phox2b_Alkal2_2	0	5	Ntsr1=ENSMUSG00000027568|Il1rapl2=ENSMUSG00000059203|Tox=ENSMUSG00000041272|Phox2b=ENSMUSG00000012520|Npr3=ENSMUSG00000022206
Inh_Six3_Frem2	0	3	Mdfic2=ENSMUSG00000090667|Onecut1=ENSMUSG00000043013|Otx1=ENSMUSG00000005917
Ex_Zic1_Mybpc1	0	3	Cpa6=ENSMUSG00000042501|Sox6=ENSMUSG00000051910|Sostdc1=ENSMUSG00000036169
Fibro_Eya2_Ccdc192_2	0	0
Inh_Pax2_Erfl_5	0	0
Ex_Nkx2-4_Ppp1r17_2	0	0
Inh_Ppp1r1b_Drd1_Rbp1_2	0	0
Inh_Htr3a_Bmp3_2	0	3	Slc17a8=ENSMUSG00000019935|Htr3a=ENSMUSG00000032269|Cpne5=ENSMUSG00000024008
Inh_Pax2_Igfbp4	0	4	Tfap2b=ENSMUSG00000025927|Abca4=ENSMUSG00000028125|Sema3a=ENSMUSG00000028883|Glp1r=ENSMUSG00000024027
Chol_Irx4_Matn1_1	0	3	Cox5b=ENSMUSG00000061518|Npnt=ENSMUSG00000040998|Slc18a3=ENSMUSG00000100241
Ex_Lhx2_Nek11_1	0	5	Serpine2=ENSMUSG00000026249|Cbln4=ENSMUSG00000067578|Egfem1=ENSMUSG00000063600|Plscr5=ENSMUSG00000095654|Nek11=ENSMUSG00000035032
Ex_Tfap2d_Erfl	0	4	Snorc=ENSMUSG00000026258|Stum=ENSMUSG00000053963|Mal=ENSMUSG00000027375|Erfl=ENSMUSG00000108367
Ex_Lhx9_Tyrp1_4	0	2	Lrrc52=ENSMUSG00000040485|Hgf=ENSMUSG00000028864
Ex_Phox2b_Cyp39a1_Mdfic2_5	0	4	Phox2b=ENSMUSG00000012520|Met=ENSMUSG00000009376|Ebf2=ENSMUSG00000022053|Fbn2=ENSMUSG00000024598
Ex_Pou6f2_Evx2_1	0	3	Mafb=ENSMUSG00000074622|Chrna3=ENSMUSG00000032303|Prdm6=ENSMUSG00000069378
Ex_Pou4f2_Sult3a2_11	0	4	Npas1=ENSMUSG00000001988|Nr2f2=ENSMUSG00000030551|Ttc29=ENSMUSG00000037101|Gli3=ENSMUSG00000021318
Ex_Fezf2_Acp7	0	0
Ex_Plekhg1_Col27a1_C1ql2_1	0	2	C1ql2=ENSMUSG00000036907|Ttr=ENSMUSG00000061808
Ex_Dmrta2_Arhgap36_1	0	6	Lmx1a=ENSMUSG00000026686|Tgfb2=ENSMUSG00000039239|Atp5e=ENSMUSG00000016252|Reln=ENSMUSG00000042453|Nr2f2=ENSMUSG00000030551|Pou6f2=ENSMUSG00000009734
Inh_Pde11a_Pgm5_1	0	3	Tshz2=ENSMUSG00000047907|Crym=ENSMUSG00000030905|Impg1=ENSMUSG00000032343
Inh_Frmd7_Aox3_2	0	5	Il1rapl2=ENSMUSG00000059203|Pde5a=ENSMUSG00000053965|Nppa=ENSMUSG00000041616|Tex47=ENSMUSG00000040514|Grik4=ENSMUSG00000032017
Ex_C1ql4_Tekt2	0	3	Neurod2=ENSMUSG00000038255|Prlr=ENSMUSG00000005268|C1ql4=ENSMUSG00000001076
Ex_Pax5_Lnp1_1	0	3	Cnih3=ENSMUSG00000026514|Pax5=ENSMUSG00000014030|Myo5b=ENSMUSG00000025885
Inh_Vwc2l_Otogl1_3	0	2	Rgs20=ENSMUSG00000002459|4930523C07Rik=ENSMUSG00000090394
Inh_Pax3_Vmn1r207_12	0	2	Col6a5=ENSMUSG00000091345|Vmn1r209=ENSMUSG00000071491
Ex_Dmbx1_Art4	0	3	Mecom=ENSMUSG00000027684|Sox5=ENSMUSG00000041540|Pou4f1=ENSMUSG00000048349
Inh_Foxp2_Tmem233_2	0	4	Tmod1=ENSMUSG00000028328|Tmem233=ENSMUSG00000079278|Cadps2=ENSMUSG00000017978|Syt10=ENSMUSG00000063260
Inh_Lhx1_Smoc2_1	0	5	Tal1=ENSMUSG00000028717|Adamtsl3=ENSMUSG00000070469|Dlk1=ENSMUSG00000040856|Smoc2=ENSMUSG00000023886|Galnt14=ENSMUSG00000024064
Inh_Pax5_Irs4_1	0	4	Gpr101=ENSMUSG00000036357|Npy=ENSMUSG00000029819|Plpp4=ENSMUSG00000070366|Sostdc1=ENSMUSG00000036169
Inh_Six3_Wdr72_2	0	2	Emx1=ENSMUSG00000033726|Wdr72=ENSMUSG00000044976
Inh_Pax3_Lgr6	0	3	Pax3=ENSMUSG00000004872|Foxp2=ENSMUSG00000029563|Dock5=ENSMUSG00000044447
Ex_Tfap2b_Flt4	0	3	Col24a1=ENSMUSG00000028197|Foxb1=ENSMUSG00000059246|Cartpt=ENSMUSG00000021647
Ex_Pou4f1_Hmx2	0	3	Eya1=ENSMUSG00000025932|Foxd3=ENSMUSG00000067261|Npas1=ENSMUSG00000001988
Ex_Fezf2_Lhx9_3	0	5	Olfm3=ENSMUSG00000027965|Nr4a3=ENSMUSG00000028341|Col23a1=ENSMUSG00000063564|Dlk1=ENSMUSG00000040856|Rcan2=ENSMUSG00000039601
Inh_Foxp2_Btc_3	0	3	C1ql2=ENSMUSG00000036907|Trpc6=ENSMUSG00000031997|Edn1=ENSMUSG00000021367
Ex_Pax6_Slc5a7_1	0	4	Zeb2=ENSMUSG00000026872|Tmsb4x=ENSMUSG00000049775|Zic1=ENSMUSG00000032368|Grp=ENSMUSG00000024517
Ex_Rorb_Fibcd1_Megf11	0	4	Satb2=ENSMUSG00000038331|Fibcd1=ENSMUSG00000026841|Slc2a9=ENSMUSG00000005107|Pdzrn3=ENSMUSG00000035357
Ex_Nkx2-4_Calcr_6	0	3	Prokr2=ENSMUSG00000050558|Adgrf5=ENSMUSG00000056492|Tll2=ENSMUSG00000025013
Ex_Tfap2b_Sult3a2_1	0	5	Tox=ENSMUSG00000041272|Ebf2=ENSMUSG00000022053|Foxb1=ENSMUSG00000059246|Onecut2=ENSMUSG00000045991|Gda=ENSMUSG00000058624
Inh_Nkx2-2_Dact1	0	4	Itga8=ENSMUSG00000026768|Penk=ENSMUSG00000045573|Hpgd=ENSMUSG00000031613|Otx1=ENSMUSG00000005917
Inh_Ppp1r1b_Drd1_Prima1	0	3	Ddit4l=ENSMUSG00000046818|Ebf1=ENSMUSG00000057098|Sh3rf2=ENSMUSG00000057719
Ex_Evx2_Lmcd1_2	0	3	Bmpr1b=ENSMUSG00000052430|Htr1d=ENSMUSG00000070687|Pde8a=ENSMUSG00000025584
Ex_Tfap2b_Met_1	0	3	Met=ENSMUSG00000009376|Defb1=ENSMUSG00000044748|Foxb1=ENSMUSG00000059246
Inh_Irx4_Trh	0	3	Trh=ENSMUSG00000005892|Adora2b=ENSMUSG00000018500|Glp1r=ENSMUSG00000024027
Inh_Sox1_Chrna5	0	2	Gm9008=ENSMUSG00000072476|Chrna5=ENSMUSG00000035594
Ex_Evx2_Clec9a	0	3	C1ql2=ENSMUSG00000036907|Nts=ENSMUSG00000019890|Gpr141=ENSMUSG00000053101
Inh_Pax7_Egflam_2	0	0
Inh_Pax2_Irag1	0	2	Qrfprl=ENSMUSG00000029917|Scara5=ENSMUSG00000022032
Ex_Gabra6_Optc	0	2	Gabra6=ENSMUSG00000020428|Sorcs1=ENSMUSG00000043531
Inh_Frmd7_Trhr_6	0	4	Pard3b=ENSMUSG00000052062|Lingo2=ENSMUSG00000045083|Rhcg=ENSMUSG00000030549|Adm=ENSMUSG00000030790
Ex_Lhx9_Nps_4	0	1	Nps=ENSMUSG00000073804
Ex_Ebf2_Nr5a2_1	0	5	Nr5a2=ENSMUSG00000026398|Fign=ENSMUSG00000075324|Ebf2=ENSMUSG00000022053|Pou6f2=ENSMUSG00000009734|Sv2c=ENSMUSG00000051111
Ex_Irx2_Kcng4_Slc43a3	0	3	Myo3b=ENSMUSG00000042064|Pde11a=ENSMUSG00000075270|Gm5741=ENSMUSG00000095845
Inh_Nkx2-2_Mc4r_1	0	4	Penk=ENSMUSG00000045573|Trim14=ENSMUSG00000039853|Rasef=ENSMUSG00000043003|Sox14=ENSMUSG00000053747
Ex_Tfap2d_Mgst2_1	0	6	Dkk3=ENSMUSG00000030772|Defb1=ENSMUSG00000044748|Lmo7=ENSMUSG00000033060|Zic1=ENSMUSG00000032368|Meis1=ENSMUSG00000020160|Rorb=ENSMUSG00000036192
Ex_Ccn3_Fezf2_Ptprc_3	0	3	Ptprc=ENSMUSG00000026395|Spata13=ENSMUSG00000021990|Onecut2=ENSMUSG00000045991
Ex_Slc30a3_Lrmp_Il1rl2_Slc17a6	0	3	Il1rl2=ENSMUSG00000070942|Poglut3=ENSMUSG00000034487|Hspb3=ENSMUSG00000051456
Ex_Sall3_Efemp1_2	0	3	Nr4a3=ENSMUSG00000028341|C1ql1=ENSMUSG00000045532|Sall3=ENSMUSG00000024565
Inh_Gata3_Il23r	0	3	Rgs16=ENSMUSG00000026475|Il23r=ENSMUSG00000049093|Scube2=ENSMUSG00000007279
Ex_C1ql4_Olfr48	0	3	Rxfp1=ENSMUSG00000034009|C1ql4=ENSMUSG00000001076|Tcf7l2=ENSMUSG00000024985
Inh_Pax8_Sp9_3	0	0
Inh_Tfap2a_Slc6a12	0	3	Tnn=ENSMUSG00000026725|Pappa=ENSMUSG00000028370|Slc6a12=ENSMUSG00000030109
Inh_Gata3_Fam90a1b	0	4	A830018L16Rik=ENSMUSG00000057715|Itga6=ENSMUSG00000027111|Cntnap3=ENSMUSG00000033063|Clic5=ENSMUSG00000023959
Inh_Htr3a_Grpr_1	0	5	Cdh20=ENSMUSG00000050840|Rarres1=ENSMUSG00000049404|Ntng1=ENSMUSG00000059857|Rgs12=ENSMUSG00000029101|Ndnf=ENSMUSG00000049001
Ex_Defb1_Ldoc1_2	0	4	Kcnq5=ENSMUSG00000028033|Col4a4=ENSMUSG00000067158|Defb1=ENSMUSG00000044748|Cck=ENSMUSG00000032532
Inh_Nkx2-2_Svep1_1	0	4	Cpa6=ENSMUSG00000042501|Svep1=ENSMUSG00000028369|Sostdc1=ENSMUSG00000036169|Rai14=ENSMUSG00000022246
Ex_Foxb1_Vipr2	0	0
Inh_Vip_Slc17a8	0	3	Grpr=ENSMUSG00000031364|Mob3b=ENSMUSG00000073910|Tacr1=ENSMUSG00000030043
Ex_Tcf7l2_Lhx2_Ros1_2	0	3	Gm21954=ENSMUSG00000094962|Peg10=ENSMUSG00000092035|Lpl=ENSMUSG00000015568
Ex_Dmbx1_Plet1_1	0	3	Bnc2=ENSMUSG00000028487|Dmbx1=ENSMUSG00000028707|Phldb2=ENSMUSG00000033149
Inh_Pax8_Otp_2	0	5	Pgr15l=ENSMUSG00000031212|Adgrg2=ENSMUSG00000031298|Bhlhe22=ENSMUSG00000025128|Npy2r=ENSMUSG00000028004|Cbln2=ENSMUSG00000024647
Inh_Lhx1_Dlk1_7	0	4	Arx=ENSMUSG00000035277|Qrfpr=ENSMUSG00000058400|Foxp2=ENSMUSG00000029563|Esr1=ENSMUSG00000019768
Inh_Sox6_Chrna5_1	0	3	Pax7=ENSMUSG00000028736|Corin=ENSMUSG00000005220|Robo3=ENSMUSG00000032128
Inh_Pax8_Sox6_1	0	3	Nxph2=ENSMUSG00000069132|Pax8=ENSMUSG00000026976|Sox6=ENSMUSG00000051910
Inh_Sncg_Pvalb	0	3	Traf3ip3=ENSMUSG00000037318|Oprd1=ENSMUSG00000050511|Pde3a=ENSMUSG00000041741
Inh_Pax5_Olig3_2	0	3	Prox1=ENSMUSG00000010175|Kcnmb1=ENSMUSG00000020155|Dlk1=ENSMUSG00000040856
Inh_Foxp2_Ntrk1_3	0	4	Bhlhe22=ENSMUSG00000025128|Bnc2=ENSMUSG00000028487|Ntf3=ENSMUSG00000049107|Gas7=ENSMUSG00000033066
Ng_Lhx1_Trp73	0	2	Lef1=ENSMUSG00000027985|Trp73=ENSMUSG00000029026
Inh_Foxp2_Bmp3_4	0	3	Islr2=ENSMUSG00000051243|Glp1r=ENSMUSG00000024027|Skor2=ENSMUSG00000091519
Inh_Frmd7_Iigp1	0	0
Ex_Dmrta2_Frem1	0	6	Kcnh1=ENSMUSG00000058248|Gm21954=ENSMUSG00000094962|Pitx2=ENSMUSG00000028023|Reln=ENSMUSG00000042453|Nr2f2=ENSMUSG00000030551|Pou6f2=ENSMUSG00000009734
Ex_Sim1_Nkx2-2_Asb4_1	0	4	Oxt=ENSMUSG00000027301|Kcns3=ENSMUSG00000043673|Kcnk13=ENSMUSG00000045404|Arhgap28=ENSMUSG00000024043
Inh_Six6_Vipr2_9	0	4	Sulf1=ENSMUSG00000016918|Dpy19l2=ENSMUSG00000085576|Lhx1=ENSMUSG00000018698|Csta2=ENSMUSG00000095620
Ex_Lhx9_Mstn_Pld5	0	2	Ptprc=ENSMUSG00000026395|Iyd=ENSMUSG00000019762
Inh_Gbx1_Atp8b1_5	0	4	Mme=ENSMUSG00000027820|Usp43=ENSMUSG00000020905|Rflnb=ENSMUSG00000020846|Tshr=ENSMUSG00000020963
Ex_Tfap2b_Peizo2	0	4	Rxfp1=ENSMUSG00000034009|Foxp2=ENSMUSG00000029563|Foxb1=ENSMUSG00000059246|Piezo2=ENSMUSG00000041482
Ex_Tfap2d_Sema3d_2	0	5	Zeb2=ENSMUSG00000026872|Reln=ENSMUSG00000042453|Gm10135=ENSMUSG00000063656|Scn5a=ENSMUSG00000032511|Slc38a4=ENSMUSG00000022464
Ex_Rorb_Endou_1	0	4	Tox=ENSMUSG00000041272|Aldh1l1=ENSMUSG00000030088|Stard5=ENSMUSG00000046027|Endou=ENSMUSG00000022468
Inh_Frmd7_Olfr142_3	0	0
Inh_Sp8_Vip_2	0	4	Cpa6=ENSMUSG00000042501|Sfrp2=ENSMUSG00000027996|Vip=ENSMUSG00000019772|Slc24a4=ENSMUSG00000041771
Ex_Hoxb5_Prdm16_4	0	4	Ecel1=ENSMUSG00000026247|C1ql3=ENSMUSG00000049630|Adam33=ENSMUSG00000027318|Prdm16=ENSMUSG00000039410
Ex_Irx3_Ccdc192_2	0	5	Tfap2d=ENSMUSG00000042596|Phex=ENSMUSG00000057457|Nr4a3=ENSMUSG00000028341|Mctp2=ENSMUSG00000032776|Cited2=ENSMUSG00000039910
Inh_Tfap2b_Adamtsl2	0	3	Adamtsl2=ENSMUSG00000036040|Gpc3=ENSMUSG00000055653|Irx4=ENSMUSG00000021604
Ex_Lmx1a_Kcp_2	0	4	Lmx1a=ENSMUSG00000026686|Trpc5=ENSMUSG00000041710|Cdh23=ENSMUSG00000012819|Onecut1=ENSMUSG00000043013
NorEx_Phox2b_Pmnt_2	0	2	Tmem132d=ENSMUSG00000034310|Hk2=ENSMUSG00000000628
Inh_Nrk_Kctd16	0	3	Pard3b=ENSMUSG00000052062|Egfem1=ENSMUSG00000063600|Muc3a=ENSMUSG00000094840
Inh_Dmbx1_Chst3	0	2	Dmbx1=ENSMUSG00000028707|Chst3=ENSMUSG00000057337
Fibro_Eya2_Unc5c_4	0	0
Ex_Phox2b_Chrna5_3	0	3	Nptx2=ENSMUSG00000059991|Crabp1=ENSMUSG00000032291|Dsc3=ENSMUSG00000059898
Chol_Ecel1_Crabp2_2	0	3	Cd44=ENSMUSG00000005087|Ndnf=ENSMUSG00000049001|Fbn2=ENSMUSG00000024598
Inh_Lhx6_Serpinb1b_2	0	4	Wls=ENSMUSG00000028173|Nr4a3=ENSMUSG00000028341|Stk32b=ENSMUSG00000029123|Nmu=ENSMUSG00000029236
Inh_Frmd7_Trim55_2	0	2	Meox2=ENSMUSG00000036144|Gcnt1=ENSMUSG00000038843
Inh_Htr3a_Pdzph1_3	0	3	Cldn10=ENSMUSG00000022132|Htr3a=ENSMUSG00000032269|Glis3=ENSMUSG00000052942
Ex_Phox2b_Bmp3_2	0	4	Eya1=ENSMUSG00000025932|Kcnq5=ENSMUSG00000028033|Thbs4=ENSMUSG00000021702|Myo5b=ENSMUSG00000025885
Inh_Sall3_Trhr_4	0	5	Fhl2=ENSMUSG00000008136|Ecrg4=ENSMUSG00000026051|Shisa4=ENSMUSG00000041889|Tafa1=ENSMUSG00000059187|Trhr=ENSMUSG00000038760
Ex_C1ql4_Trhr_3	0	4	Penk=ENSMUSG00000045573|Nptx2=ENSMUSG00000059991|Npas1=ENSMUSG00000001988|Krt2=ENSMUSG00000064201
Ex_Pax6_Pappa2_3	0	4	Cpa6=ENSMUSG00000042501|Pax6=ENSMUSG00000027168|Plch1=ENSMUSG00000036834|Epop=ENSMUSG00000043439
Inh_Pax6_Pou6f2_Pdgfd_4	0	4	Sctr=ENSMUSG00000026387|Klf8=ENSMUSG00000041649|Fosb=ENSMUSG00000003545|Cdh23=ENSMUSG00000012819
Ex_Vsx2_Prok1	0	3	St18=ENSMUSG00000033740|Prok1=ENSMUSG00000070368|Col11a1=ENSMUSG00000027966
Inh_Ppp1r1b_Drd1_Zp3r_2	0	0
Ex_Ebf2_Ltbp1_1	0	4	Scml2=ENSMUSG00000000037|Bnc2=ENSMUSG00000028487|Ltbp1=ENSMUSG00000001870|Galr1=ENSMUSG00000024553
Inh_Dlk1_Apbb1ip_2	0	5	Slc6a5=ENSMUSG00000039728|Igf1=ENSMUSG00000020053|Sox14=ENSMUSG00000053747|Coch=ENSMUSG00000020953|Dlk1=ENSMUSG00000040856
Inh_Lhx6_Sst_Crh_Nnmt_3	0	3	Kmo=ENSMUSG00000039783|Cftr=ENSMUSG00000041301|Col6a5=ENSMUSG00000091345
Inh_Pax2_Lama4_1	0	3	Gpc3=ENSMUSG00000055653|Tmem215=ENSMUSG00000046593|Hpse=ENSMUSG00000035273
NG_Draxin_11	0	3	Meis2=ENSMUSG00000027210|Draxin=ENSMUSG00000029005|Rbfox3=ENSMUSG00000025576
Inh_Pax6_Cdh23	0	4	Prdm12=ENSMUSG00000079466|Unc5d=ENSMUSG00000063626|Foxd1=ENSMUSG00000078302|Sst=ENSMUSG00000004366
Inh_Dlk1_Olfr48	0	4	Olfr48=ENSMUSG00000075072|Ndnf=ENSMUSG00000049001|Ebf3=ENSMUSG00000010476|Cdh23=ENSMUSG00000012819
Inh_Lhx6_Asb4	0	4	Lhx6=ENSMUSG00000026890|Kcnmb2=ENSMUSG00000037610|Tmem132d=ENSMUSG00000034310|Asb4=ENSMUSG00000042607
Inh_Pax2_Chrnb3	0	3	Stk32b=ENSMUSG00000029123|Slc6a5=ENSMUSG00000039728|Chrnb3=ENSMUSG00000031492
Ex_Hoxb5_Prdm16_5	0	3	Pappa=ENSMUSG00000028370|Prdm16=ENSMUSG00000039410|Adamtsl3=ENSMUSG00000070469
Inh_Tfap2b_Gabrq_3	0	5	Tfap2b=ENSMUSG00000025927|Gpr101=ENSMUSG00000036357|Penk=ENSMUSG00000045573|Bcl11a=ENSMUSG00000000861|Myo5b=ENSMUSG00000025885
Ex_Lhx9_Prdm8_1	0	0
Inh_Otx2_Samsn1_2	0	3	Chrnb3=ENSMUSG00000031492|Sox14=ENSMUSG00000053747|Samsn1=ENSMUSG00000022876
Ex_Pou4f3_Mdfic2	0	4	Zeb2=ENSMUSG00000026872|Mdfic2=ENSMUSG00000090667|Hoxb8=ENSMUSG00000056648|Egflam=ENSMUSG00000042961
Inh_Gata3_Trh	0	4	Nckap5=ENSMUSG00000049690|Cdh23=ENSMUSG00000012819|C1ql1=ENSMUSG00000045532|Shisal2b=ENSMUSG00000042655
Endo_Flt1_Acta2_Olfr558_2	0	0
Ex_Gata3_Svs5	0	2	Svs5=ENSMUSG00000017004|Mdga1=ENSMUSG00000043557
Ex_Pax6_Gna14_2	0	4	Pappa2=ENSMUSG00000073530|Zeb2=ENSMUSG00000026872|Pax6=ENSMUSG00000027168|Pou6f2=ENSMUSG00000009734
Ex_Otx2_Dynlrb2	0	4	Cntnap5b=ENSMUSG00000067028|Glra2=ENSMUSG00000018589|Shisal2a=ENSMUSG00000059816|Samd3=ENSMUSG00000051354
Inh_Pax2_Sostdc1	0	3	Pax8=ENSMUSG00000026976|Npas1=ENSMUSG00000001988|Prrxl1=ENSMUSG00000041730
Ex_Tlx1_Hgf	0	4	Tmem163=ENSMUSG00000026347|Ndnf=ENSMUSG00000049001|Nts=ENSMUSG00000019890|Myo5b=ENSMUSG00000025885
Ex_Ebf2_Antxr2	0	4	Nckap5=ENSMUSG00000049690|Shox2=ENSMUSG00000027833|Pthlh=ENSMUSG00000048776|Ntn1=ENSMUSG00000020902
Ex_Lmx1b_Tex47_3	0	3	Serpinb7=ENSMUSG00000067001|Serpinb8=ENSMUSG00000026315|Slc17a8=ENSMUSG00000019935
Inh_Tfap2b_Acsm2	0	2	Erfl=ENSMUSG00000108367|Acsm5=ENSMUSG00000030972
Inh_Sox8_Calcrl_3	0	3	Nr4a3=ENSMUSG00000028341|Spata13=ENSMUSG00000021990|Tll2=ENSMUSG00000025013
Inh_Lhx6_Sst_Col6a5_1	0	3	Ngf=ENSMUSG00000027859|Zfp804b=ENSMUSG00000092094|Col6a5=ENSMUSG00000091345
Ex_Hoxb5_Epsti1_2	0	4	Prdm16=ENSMUSG00000039410|A630023A22Rik=ENSMUSG00000095493|Zic1=ENSMUSG00000032368|Prr16=ENSMUSG00000073565
Inh_Bhlhe22_Cdh23_2	0	3	Prox1=ENSMUSG00000010175|Corin=ENSMUSG00000005220|Cdh23=ENSMUSG00000012819
Inh_Lmo2_Dsg2_2	0	4	Dlx1=ENSMUSG00000041911|Kcnmb2=ENSMUSG00000037610|Cadps2=ENSMUSG00000017978|Foxp4=ENSMUSG00000023991
Inh_Sall3_Cytip_2	0	4	Ccdc190=ENSMUSG00000070532|Kcnh1=ENSMUSG00000058248|Egr2=ENSMUSG00000037868|H2bc4=ENSMUSG00000018102
Ex_Pax2_C1ql4	0	4	Hgf=ENSMUSG00000028864|Otp=ENSMUSG00000021685|Ctxn3=ENSMUSG00000069372|Pax2=ENSMUSG00000004231
Inh_Pax2_Igfbpl1_2	0	4	Npy2r=ENSMUSG00000028004|Igfbpl1=ENSMUSG00000035551|Tfap2a=ENSMUSG00000021359|Sntg2=ENSMUSG00000020672
Inh_Gbx2_Chrna5_2	0	3	Chrna5=ENSMUSG00000035594|Slc26a3=ENSMUSG00000001225|Glis3=ENSMUSG00000052942
Inh_Pax2_Sgo2b_6	0	3	Cadps2=ENSMUSG00000017978|Prrxl1=ENSMUSG00000041730|Col23a1=ENSMUSG00000063564
Inh_Pax2_Hoxb5_Otp_2	0	5	Satb2=ENSMUSG00000038331|Fam163a=ENSMUSG00000015484|Scube2=ENSMUSG00000007279|Hoxb6=ENSMUSG00000000690|Otp=ENSMUSG00000021685
Inh_Hoxc4_Ttc6_2	0	4	Col9a1=ENSMUSG00000026147|Dkk2=ENSMUSG00000028031|Crabp1=ENSMUSG00000032291|Vcan=ENSMUSG00000021614
Fibro_Eya2_Ccdc192_4	0	4	Gm26992=ENSMUSG00000098078|Nr4a3=ENSMUSG00000028341|Slc13a4=ENSMUSG00000029843|Dock8=ENSMUSG00000052085
Ex_Samd3_Slc38a11_1	0	4	Samd3=ENSMUSG00000051354|Csgalnact1=ENSMUSG00000036356|Syt10=ENSMUSG00000063260|Slc5a7=ENSMUSG00000023945
Ex_Ebf2_Spef2_2	0	5	Lypd6=ENSMUSG00000050447|Tspan18=ENSMUSG00000027217|Tafa1=ENSMUSG00000059187|Spef2=ENSMUSG00000072663|Igfbp6=ENSMUSG00000023046
Inh_Onecut3_Aass_2	0	3	Nostrin=ENSMUSG00000034738|Aass=ENSMUSG00000029695|Esrrb=ENSMUSG00000021255
Inh_Nkx2-2_Antxr2	0	5	Gata3=ENSMUSG00000015619|Slc38a11=ENSMUSG00000061171|Hs3st4=ENSMUSG00000078591|Galnt14=ENSMUSG00000024064|Tcf7l2=ENSMUSG00000024985
Ex_Tcf7l2_Fbln1_Slc38a11_1	0	5	Prokr2=ENSMUSG00000050558|Lpar1=ENSMUSG00000038668|Tafa4=ENSMUSG00000046500|Ankfn1=ENSMUSG00000047773|Rreb1=ENSMUSG00000039087
Inh_Pax8_Mup6_Qrfpr	0	2	Mup6=ENSMUSG00000078689|Hpse2=ENSMUSG00000074852
Ex_Skor1_Frem1_3	0	5	Pld5=ENSMUSG00000055214|Gpc4=ENSMUSG00000031119|Dchs2=ENSMUSG00000102692|Rspo3=ENSMUSG00000019880|Tcf7l2=ENSMUSG00000024985
Inh_Lhx8_Arhgef38_7	0	4	Zfp804b=ENSMUSG00000092094|Cdh23=ENSMUSG00000012819|Cartpt=ENSMUSG00000021647|Adgrf5=ENSMUSG00000056492
Inh_Tfap2a_Pthlh_3	0	3	Svep1=ENSMUSG00000028369|Pax2=ENSMUSG00000004231|Afap1l2=ENSMUSG00000025083
Ex_Nkx2-4_Cdkn1c_1	0	4	Pcp4l1=ENSMUSG00000038370|Nkx2-4=ENSMUSG00000054160|Nfib=ENSMUSG00000008575|Crhr2=ENSMUSG00000003476
Ex_Skor1_Slc5a7_1	0	4	Lef1=ENSMUSG00000027985|Samd3=ENSMUSG00000051354|Chat=ENSMUSG00000021919|Mllt6=ENSMUSG00000038437
Ex_Plekhg1_Epha1_Cd44_2	0	5	Speg=ENSMUSG00000026207|Rxfp1=ENSMUSG00000034009|Kcnip1=ENSMUSG00000053519|Hcn1=ENSMUSG00000021730|Snx31=ENSMUSG00000013611
NG_Draxin_6	0	4	Zfp385b=ENSMUSG00000027016|Lama2=ENSMUSG00000019899|Mfap4=ENSMUSG00000042436|Hecw1=ENSMUSG00000021301
Ex_Evx2_Pkhd1l1	0	3	Erbb4=ENSMUSG00000062209|Met=ENSMUSG00000009376|Cartpt=ENSMUSG00000021647
Ex_Tfap2b_Adam18	0	3	Ndnf=ENSMUSG00000049001|Nfix=ENSMUSG00000001911|Foxb1=ENSMUSG00000059246
Inh_Otx1_Nrtn_3	0	5	Asic4=ENSMUSG00000033007|Eya2=ENSMUSG00000017897|Spp1=ENSMUSG00000029304|Cpne4=ENSMUSG00000032564|L3mbtl4=ENSMUSG00000041565
Inh_Pax2_Met_3	0	4	Gbx1=ENSMUSG00000067724|Tmem132c=ENSMUSG00000034324|Met=ENSMUSG00000009376|Fbn2=ENSMUSG00000024598
Inh_Gata3_Sp9_3	0	4	St18=ENSMUSG00000033740|Syt2=ENSMUSG00000026452|Pdpn=ENSMUSG00000028583|Sox6=ENSMUSG00000051910
Ex_Lhx9_Npsr1_2	0	3	Col5a2=ENSMUSG00000026042|Nr5a2=ENSMUSG00000026398|Prkcq=ENSMUSG00000026778
Ex_Dmrta2_Cd274	0	4	Dmrta2=ENSMUSG00000047143|Sim1=ENSMUSG00000019913|Fbln1=ENSMUSG00000006369|Adcyap1=ENSMUSG00000024256
Inh_Six3_Smad6_1	0	4	Nppc=ENSMUSG00000026241|Eya4=ENSMUSG00000010461|Slitrk6=ENSMUSG00000045871|Lgals1=ENSMUSG00000068220
Ex_Ebf3_Adam33_2	0	4	Niban1=ENSMUSG00000026483|Synpr=ENSMUSG00000056296|Tlx3=ENSMUSG00000040610|Sntb1=ENSMUSG00000060429
Inh_Sp8_Abcb5	0	3	Pld5=ENSMUSG00000055214|Prss23=ENSMUSG00000039405|Col14a1=ENSMUSG00000022371
Ex_Lmx1a_Csf2rb2_4	0	0
Ex_Lmx1b_Gabre	0	4	Tac1=ENSMUSG00000061762|Hoxb5=ENSMUSG00000038700|Angpt1=ENSMUSG00000022309|Megf10=ENSMUSG00000024593
Ex_Lhx9_Cav1	0	4	Pde11a=ENSMUSG00000075270|Arhgap36=ENSMUSG00000036198|Th=ENSMUSG00000000214|Hpgd=ENSMUSG00000031613
Inh_Gata3_Svs5	0	3	Epyc=ENSMUSG00000019936|Naip6=ENSMUSG00000078942|Fgf10=ENSMUSG00000021732
Inh_Otx1_Maf_1	0	0
Ex_Phox2b_Sh2d6	0	4	Stk32b=ENSMUSG00000029123|Phox2b=ENSMUSG00000012520|Hoxb7=ENSMUSG00000038721|Cntnap3=ENSMUSG00000033063
Ex_Hmx2_Col5a2	0	3	Col5a2=ENSMUSG00000026042|Prdm16=ENSMUSG00000039410|Pou4f1=ENSMUSG00000048349
Inh_Gata3_Pou6f2_Olfr48_2	0	4	Hmcn1=ENSMUSG00000066842|Olfr48=ENSMUSG00000075072|Penk=ENSMUSG00000045573|Hoxb4=ENSMUSG00000038692
Ex_Plekhg1_Epha1_Smoc2_1	0	0
Inh_Pax2_Chrdl2_2	0	4	Rgs12=ENSMUSG00000029101|Chrdl2=ENSMUSG00000030732|Npr3=ENSMUSG00000022206|Hpse2=ENSMUSG00000074852
Inh_Nkx2-2_Tspo2_1	0	4	Nkx2-2=ENSMUSG00000027434|Dach2=ENSMUSG00000025592|Bhlhe22=ENSMUSG00000025128|Emx2=ENSMUSG00000043969
Inh_Tfap2a_Pthlh_1	0	4	Tfap2b=ENSMUSG00000025927|Hopx=ENSMUSG00000059325|Antxr2=ENSMUSG00000029338|Inhba=ENSMUSG00000041324
CholEx_Lhx9_Evx2_Crabp1	0	3	Eya1=ENSMUSG00000025932|Chat=ENSMUSG00000021919|Crybg3=ENSMUSG00000022723
Ex_Lhx3_Sp8	0	3	Lhx3=ENSMUSG00000026934|Bnc2=ENSMUSG00000028487|Grik3=ENSMUSG00000001985
Ex_Nkx6-1_Foxd3_3	0	3	Npffr2=ENSMUSG00000035528|Nkx6-1=ENSMUSG00000035187|Adarb2=ENSMUSG00000052551
Ex_Ebf2_Mgp	0	2	Nppc=ENSMUSG00000026241|Ucn3=ENSMUSG00000044988
Ex_Lhx9_Adgrg2_4	0	4	Kcnq5=ENSMUSG00000028033|Tnc=ENSMUSG00000028364|Nts=ENSMUSG00000019890|Edaradd=ENSMUSG00000095105
Inh_Gata3_Cd200r1_3	0	2	Slc9a4=ENSMUSG00000026065|Il23r=ENSMUSG00000049093
Ex_Skor1_Chodl	0	3	Tbr1=ENSMUSG00000035033|Chrdl1=ENSMUSG00000031283|Kcnmb2=ENSMUSG00000037610
Inh_Lhx6_Car8_1	0	7	Pde1a=ENSMUSG00000059173|Reln=ENSMUSG00000042453|Cntn6=ENSMUSG00000030092|Mctp2=ENSMUSG00000032776|Fat3=ENSMUSG00000074505|Vcan=ENSMUSG00000021614|Baiap2l2=ENSMUSG00000018126
Ex_Pitx2_Zbtb7c_4	0	4	Cobll1=ENSMUSG00000034903|Col11a1=ENSMUSG00000027966|Pitx2=ENSMUSG00000028023|Vsx2=ENSMUSG00000021239
Ex_Plekhg1_Col27a1_Calca	0	4	Col27a1=ENSMUSG00000045672|Doc2b=ENSMUSG00000020848|Piezo2=ENSMUSG00000041482|Trpm6=ENSMUSG00000024727
Ex_Tfap2b_Kdr	0	5	Pde3a=ENSMUSG00000041741|Zfp383=ENSMUSG00000099689|Ebf3=ENSMUSG00000010476|Foxb1=ENSMUSG00000059246|Gna14=ENSMUSG00000024697
Fibro_Eya2_Lypd2_3	0	2	Mfap5=ENSMUSG00000030116|Thbs4=ENSMUSG00000021702
Inh_Pax7_Egflam_6	0	0
Ex_Tcf7l2_C1ql4_2	0	3	Hoxd3=ENSMUSG00000079277|Ntsr1=ENSMUSG00000027568|Tcf7l2=ENSMUSG00000024985
Inh_Gata3_Sp9_2	0	4	St18=ENSMUSG00000033740|Plcl1=ENSMUSG00000038349|Col4a5=ENSMUSG00000031274|Glp1r=ENSMUSG00000024027
Ex_Sox6_Edn1_1	0	4	Epb41l5=ENSMUSG00000026383|Nos1=ENSMUSG00000029361|Sult3a2=ENSMUSG00000090298|Llgl1=ENSMUSG00000020536
Inh_Pax3_Chrna5_1	0	4	Pax3=ENSMUSG00000004872|Ntng1=ENSMUSG00000059857|E130114P18Rik=ENSMUSG00000048747|Gfra1=ENSMUSG00000025089
Ex_Phox2b_Six2_3	0	3	C1ql2=ENSMUSG00000036907|Phox2b=ENSMUSG00000012520|Calcr=ENSMUSG00000023964
Ex_Ebf2_Arhgap36	0	3	Ebf4=ENSMUSG00000053552|Rxfp1=ENSMUSG00000034009|Ebf2=ENSMUSG00000022053
Ex_Ebf2_Bmp6	0	4	Barhl1=ENSMUSG00000026805|Shox2=ENSMUSG00000027833|Antxr2=ENSMUSG00000029338|Drd2=ENSMUSG00000032259
Inh_Nkx2-2_Ecel1_2	0	4	Tfap2b=ENSMUSG00000025927|Nkx2-2=ENSMUSG00000027434|Lmo3=ENSMUSG00000030226|Cpne7=ENSMUSG00000034796
Ex_Sim1_Bsx_3	0	4	Sim1=ENSMUSG00000019913|Serpinb1b=ENSMUSG00000051029|Sstr1=ENSMUSG00000035431|Fosl1=ENSMUSG00000024912
Ex_Fibcd1_Tacr3_3	0	5	Garnl3=ENSMUSG00000038860|Gm26992=ENSMUSG00000098078|Cped1=ENSMUSG00000062980|Fbln2=ENSMUSG00000064080|Ccbe1=ENSMUSG00000046318
Inh_Foxd3_Sp9	0	3	En1=ENSMUSG00000058665|Ndnf=ENSMUSG00000049001|Gal=ENSMUSG00000024907
NorEx_Phox2b_Mtnr1a	0	2	Shox2=ENSMUSG00000027833|Slc6a2=ENSMUSG00000055368
Ex_Ebf2_Spef2_5	0	5	Tox=ENSMUSG00000041272|Bnc2=ENSMUSG00000028487|Tmem132d=ENSMUSG00000034310|Cadps2=ENSMUSG00000017978|Megf11=ENSMUSG00000036466
Ex_Sim1_Otp_4	0	5	Gpr101=ENSMUSG00000036357|Sim1=ENSMUSG00000019913|Npsr1=ENSMUSG00000043659|Htr1b=ENSMUSG00000049511|Mei4=ENSMUSG00000043289
Ex_Plekhg1_Pth2r_Rxfp1_2	0	5	Pth2r=ENSMUSG00000025946|Cntnap5a=ENSMUSG00000070695|Irag1=ENSMUSG00000005611|Cdh8=ENSMUSG00000036510|Sntb1=ENSMUSG00000060429
Inh_Onecut3_Otx1	0	4	Spp1=ENSMUSG00000029304|Onecut3=ENSMUSG00000045518|Six3=ENSMUSG00000038805|Tcf7l2=ENSMUSG00000024985
Ex_Sim1_Crh_4	0	3	Oxt=ENSMUSG00000027301|Radx=ENSMUSG00000042498|Trim36=ENSMUSG00000033949
Inh_Lhx6_Sst_Th_Ephb1	0	2	Corin=ENSMUSG00000005220|Mybpc1=ENSMUSG00000020061
Inh_Lhx6_Sst_Edaradd	0	5	Cacna1e=ENSMUSG00000004110|Abtb2=ENSMUSG00000032724|Sox6=ENSMUSG00000051910|Npffr1=ENSMUSG00000020090|Edaradd=ENSMUSG00000095105
Inh_Tbx3_Serpina3n_1	0	3	Crispld1=ENSMUSG00000025776|Nr5a2=ENSMUSG00000026398|Tbx3=ENSMUSG00000018604
Inh_Pde11a_Pgm5_2	0	5	Gad2=ENSMUSG00000026787|Pde1a=ENSMUSG00000059173|Tac2=ENSMUSG00000025400|Scube1=ENSMUSG00000016763|Pgm5=ENSMUSG00000041731
Ex_Lhx2_Tlx1_4	0	4	Gpr39=ENSMUSG00000026343|Bnc2=ENSMUSG00000028487|Clec9a=ENSMUSG00000046080|Cck=ENSMUSG00000032532
Ex_Ebf2_Lpar1	0	3	Tfap2d=ENSMUSG00000042596|Nr4a2=ENSMUSG00000026826|Lpar1=ENSMUSG00000038668
Ex_Fbxl7_Tmem72_1	0	3	Tmem72=ENSMUSG00000048108|Sntb1=ENSMUSG00000060429|Boc=ENSMUSG00000022687
Ex_Tfap2d_Bhlhe23	0	5	Bhlhe23=ENSMUSG00000045493|Penk=ENSMUSG00000045573|Col27a1=ENSMUSG00000045672|Gm10135=ENSMUSG00000063656|Slc5a7=ENSMUSG00000023945
Nor_Phox2b_Prlh	0	2	Eya1=ENSMUSG00000025932|Prlh=ENSMUSG00000090550
Inh_Lhx1_Dlk1_6	0	4	Dlx1=ENSMUSG00000041911|Cd40=ENSMUSG00000017652|Ntsr1=ENSMUSG00000027568|Dlk1=ENSMUSG00000040856
Inh_Pax2_Hmga2_1	0	5	Lemd1=ENSMUSG00000079330|Necab1=ENSMUSG00000040536|Hmga2=ENSMUSG00000056758|Fat1=ENSMUSG00000070047|Slc9a3=ENSMUSG00000036123
Inh_Lhx6_Lamp5_Hcrtr2	0	3	Npy=ENSMUSG00000029819|Mctp2=ENSMUSG00000032776|Egfr=ENSMUSG00000020122
Ex_C1ql4_Islr2_3	0	2	Ppp1r17=ENSMUSG00000002930|Spx=ENSMUSG00000071112
Inh_Fbxl7_Frem1_1	0	5	Pde1a=ENSMUSG00000059173|Atp10a=ENSMUSG00000025324|Ebf2=ENSMUSG00000022053|Cck=ENSMUSG00000032532|Pax2=ENSMUSG00000004231
Inh_Six3_Drd3_2	0	0
Ex_Nxph4_Arhgap36	0	4	Nckap5=ENSMUSG00000049690|Barhl1=ENSMUSG00000026805|Eya4=ENSMUSG00000010461|Sst=ENSMUSG00000004366
Ex_Lhx9_Slc38a11_2	0	3	Hoxc4=ENSMUSG00000075394|Prdm6=ENSMUSG00000069378|Mc4r=ENSMUSG00000047259
Ex_Lmx1a_Kcp_1	0	5	Iqschfp=ENSMUSG00000102422|Penk=ENSMUSG00000045573|Cdh23=ENSMUSG00000012819|Npsr1=ENSMUSG00000043659|Ndufaf3=ENSMUSG00000070283
Ex_Sim1_Clca3a2_1	0	3	Prkcq=ENSMUSG00000026778|Acvr1c=ENSMUSG00000026834|Shisal2a=ENSMUSG00000059816
Ex_Slc30a3_Teddm3_4	0	0
Inh_Lhx6_Sst_Col6a5_5	0	5	Creg2=ENSMUSG00000050967|Rgs12=ENSMUSG00000029101|Btbd11=ENSMUSG00000020042|Cpne4=ENSMUSG00000032564|Cyp26a1=ENSMUSG00000024987
Ex_Lhx9_Calcr	0	4	Pdyn=ENSMUSG00000027400|C1ql1=ENSMUSG00000045532|Igsf11=ENSMUSG00000022790|Gfra1=ENSMUSG00000025089
Inh_Gata3_Sall1_4	0	3	6430628N08Rik=ENSMUSG00000034185|Hs3st2=ENSMUSG00000046321|Hmga2=ENSMUSG00000056758
Inh_Lhx1_Wnt5a_2	0	4	Npy=ENSMUSG00000029819|Galnt18=ENSMUSG00000038296|Calcb=ENSMUSG00000030666|Pvalb=ENSMUSG00000005716
Inh_Sox8_Cyp26b1	0	4	Cyp26b1=ENSMUSG00000063415|Eya4=ENSMUSG00000010461|Gm19410=ENSMUSG00000109372|Sntb1=ENSMUSG00000060429
Inh_Lhx8_Oprk1	0	4	Lhx8=ENSMUSG00000096225|Calb1=ENSMUSG00000028222|Nr2f2=ENSMUSG00000030551|Vsir=ENSMUSG00000020101
Chol_Ecel1_Nid1	0	3	Lhx8=ENSMUSG00000096225|Nfib=ENSMUSG00000008575|Sntg2=ENSMUSG00000020672
Inh_Pax8_Bmp4_2	0	4	Ccer2=ENSMUSG00000096257|Slc17a8=ENSMUSG00000019935|Plscr5=ENSMUSG00000095654|Trhr=ENSMUSG00000038760
Ex_Pou4f2_St14_3	0	3	Hmcn1=ENSMUSG00000066842|Gpc3=ENSMUSG00000055653|St14=ENSMUSG00000031995
Ex_C1ql4_Tnfrsf11b_3	0	4	Sulf1=ENSMUSG00000016918|Padi2=ENSMUSG00000028927|Zfp865=ENSMUSG00000074405|Ccn3=ENSMUSG00000037362
Ex_Plekhg1_Col27a1_C1ql2_2	0	4	Kcnj13=ENSMUSG00000079436|Pde1a=ENSMUSG00000059173|Stk32b=ENSMUSG00000029123|Abhd12b=ENSMUSG00000090121
Ex_Slc30a3_Shisa8_6	0	0
Inh_Pax5_Tll2	0	3	Necab1=ENSMUSG00000040536|Pou3f1=ENSMUSG00000090125|Tll2=ENSMUSG00000025013
Inh_Pax2_Egflam_1	0	4	Mecom=ENSMUSG00000027684|Calb2=ENSMUSG00000003657|Mei4=ENSMUSG00000043289|Hoxb5=ENSMUSG00000038700
Inh_Lhx6_Sst_Ccna1_1	0	4	Npas1=ENSMUSG00000001988|Cradd=ENSMUSG00000045867|Gfra2=ENSMUSG00000022103|Akr1c18=ENSMUSG00000021214
Inh_Pax2_Plscr2_2	0	3	C1qtnf7=ENSMUSG00000061535|Plscr2=ENSMUSG00000032372|Kcnh8=ENSMUSG00000035580
Inh_Pax2_Abcg8	0	3	Fras1=ENSMUSG00000034687|Cdh3=ENSMUSG00000061048|Abcg8=ENSMUSG00000024254
Inh_Six3_Drd3_1	0	4	Fgf5=ENSMUSG00000029337|Fat1=ENSMUSG00000070047|Otx1=ENSMUSG00000005917|Angpt1=ENSMUSG00000022309
Inh_Foxa2_Upp1_1	0	4	Ndnf=ENSMUSG00000049001|Rps23=ENSMUSG00000049517|Erg=ENSMUSG00000040732|L3mbtl4=ENSMUSG00000041565
Ex_Ebf2_Glp1r_3	0	0
Inh_Pax8_Bmp4_1	0	4	Pax8=ENSMUSG00000026976|Grm8=ENSMUSG00000024211|Nr1h4=ENSMUSG00000047638|L3mbtl4=ENSMUSG00000041565
Inh_Etv3l_Erfl_1	0	3	Npy2r=ENSMUSG00000028004|Ceacam10=ENSMUSG00000054169|Calca=ENSMUSG00000030669
Inh_Onecut3_Klk9	0	3	Adam18=ENSMUSG00000031552|Pou6f2=ENSMUSG00000009734|Prdm6=ENSMUSG00000069378
Inh_Isl1_Drd1_Folh1_1	0	3	Prok2=ENSMUSG00000030069|Zfp536=ENSMUSG00000043456|Drd3=ENSMUSG00000022705
Inh_Foxd3_Bnc2_3	0	4	Bnc2=ENSMUSG00000028487|Klk12=ENSMUSG00000044430|Bcl11b=ENSMUSG00000048251|Tmc1=ENSMUSG00000024749
Ex_Pax6_Mtnr1a	0	4	Reln=ENSMUSG00000042453|Slco1c1=ENSMUSG00000030235|Pmfbp1=ENSMUSG00000031727|Grp=ENSMUSG00000024517
Ex_Slc30a3_Teddm3_1	0	4	Romo1=ENSMUSG00000067847|Ptprt=ENSMUSG00000053141|Penk=ENSMUSG00000045573|Teddm3=ENSMUSG00000090356
CholEx_Hmx3_Wnt10a	0	3	Hmcn1=ENSMUSG00000066842|Mecom=ENSMUSG00000027684|Foxd3=ENSMUSG00000067261
Ex_Lmx1a_Scart2_1	0	3	Nrp2=ENSMUSG00000025969|Cnbd1=ENSMUSG00000073991|Csf2rb2=ENSMUSG00000071714
Inh_Nkx2-2_Lcp1	0	5	Prkcq=ENSMUSG00000026778|Shox2=ENSMUSG00000027833|Tal1=ENSMUSG00000028717|Ntn1=ENSMUSG00000020902|St3gal1=ENSMUSG00000013846
Ex_Lmx1a_Crhbp_2	0	3	Dach2=ENSMUSG00000025592|Gadd45b=ENSMUSG00000015312|Rrad=ENSMUSG00000031880
Ex_Nkx6-1_Atp6v1c2	0	3	Pappa2=ENSMUSG00000073530|Pou3f1=ENSMUSG00000090125|Atp6v1c2=ENSMUSG00000020566
Ex_Lhx2_Hgf_4	0	3	Tlr5=ENSMUSG00000079164|Dpp4=ENSMUSG00000035000|C1qtnf7=ENSMUSG00000061535
Inh_Pax2_Cdh3_2	0	3	Rxfp2=ENSMUSG00000053368|Ano1=ENSMUSG00000031075|Sst=ENSMUSG00000004366
Inh_Pax7_Egflam_7	0	3	Pax7=ENSMUSG00000028736|C1ql1=ENSMUSG00000045532|Plce1=ENSMUSG00000024998
Ex_C1ql4_Drd1_7	0	2	Btg2=ENSMUSG00000020423|Spx=ENSMUSG00000071112
Ex_Ebf2_Npff_1	0	3	Sulf1=ENSMUSG00000016918|Calcrl=ENSMUSG00000059588|Npff=ENSMUSG00000023052
Ex_Sim1_Th_2	0	3	Tcf24=ENSMUSG00000099032|Adgb=ENSMUSG00000050994|Gch1=ENSMUSG00000037580
Ex_Fezf2_Col6a1_Gpr139	0	3	Col23a1=ENSMUSG00000063564|Krt80=ENSMUSG00000037185|Mdga1=ENSMUSG00000043557
Ex_Tfap2b_Ramp3_3	0	3	B3gnt7=ENSMUSG00000079445|Ano3=ENSMUSG00000074968|Gna14=ENSMUSG00000024697
Ex_Tlx1_Tmem215_3	0	3	Apbb1ip=ENSMUSG00000026786|Drd3=ENSMUSG00000022705|Tlx1=ENSMUSG00000025215
Ex_Pitx2_Zbtb7c_7	0	3	C1ql2=ENSMUSG00000036907|Calcr=ENSMUSG00000023964|Skor2=ENSMUSG00000091519
Inh_Pax2_Tgm6_3	0	3	Pth2r=ENSMUSG00000025946|Nts=ENSMUSG00000019890|Sst=ENSMUSG00000004366
Ex_Tfap2b_Plce1_1	0	5	Tfap2b=ENSMUSG00000025927|Npas2=ENSMUSG00000026077|Sox6=ENSMUSG00000051910|Ebf2=ENSMUSG00000022053|Pou6f2=ENSMUSG00000009734
Ex_Plekhg1_Col27a1_Egflam_2	0	3	Gucy2c=ENSMUSG00000042638|Grin2c=ENSMUSG00000020734|Fbln1=ENSMUSG00000006369
Inh_Pax2_Hoxb5_Sycp2l_2	0	3	Iqca=ENSMUSG00000026301|Hs3st4=ENSMUSG00000078591|Bmp4=ENSMUSG00000021835
Ex_Dmrta2_Fam83b_1	0	3	Dmrta2=ENSMUSG00000047143|Fam83b=ENSMUSG00000032358|Chst9=ENSMUSG00000047161
Ex_Dmrta2_Greb1_2	0	2	Ednra=ENSMUSG00000031616|Rrad=ENSMUSG00000031880
Inh_Pax8_Pkhd1l1_3	0	4	Ngf=ENSMUSG00000027859|Pax5=ENSMUSG00000014030|Met=ENSMUSG00000009376|Grin2c=ENSMUSG00000020734
Inh_Pax5_Lcp1	0	5	Pth2r=ENSMUSG00000025946|Pax5=ENSMUSG00000014030|Pnoc=ENSMUSG00000045731|Piezo2=ENSMUSG00000041482|Mc4r=ENSMUSG00000047259
Ex_Nkx2-4_Ednra_1	0	3	Whrn=ENSMUSG00000039137|Chrnb3=ENSMUSG00000031492|Foxb1=ENSMUSG00000059246
Inh_Pax8_Sp9_4	0	0
Ex_Pou4f1_Htr5b_12	0	0
Inh_Lhx6_Crhbp_3	0	5	Pde11a=ENSMUSG00000075270|Ror1=ENSMUSG00000035305|Sox6=ENSMUSG00000051910|Crhbp=ENSMUSG00000021680|Nkx2-1=ENSMUSG00000001496
Inh_Htr3a_Prom1_1	0	4	Lingo2=ENSMUSG00000045083|Gabrd=ENSMUSG00000029054|Rgs12=ENSMUSG00000029101|Tmem132c=ENSMUSG00000034324
Ex_Ebf2_Fer1l6_2	0	4	Mctp2=ENSMUSG00000032776|Hmga2=ENSMUSG00000056758|Hoxb7=ENSMUSG00000038721|Sntb1=ENSMUSG00000060429
Inh_Six3_Tmem45b	0	3	Nos1=ENSMUSG00000029361|Tmem45b=ENSMUSG00000041737|Sox14=ENSMUSG00000053747
Ex_Tfap2b_Klk12	0	3	Hs3st2=ENSMUSG00000046321|Zic4=ENSMUSG00000036972|Abca13=ENSMUSG00000004668
Inh_Gata3_Pdlim3_4	0	2	Crhbp=ENSMUSG00000021680|Dsg3=ENSMUSG00000056632
Inh_Pax2_Vgll3_11	0	4	Parvb=ENSMUSG00000022438|Fbln1=ENSMUSG00000006369|Hoxc6=ENSMUSG00000001661|Vgll3=ENSMUSG00000091243
Ex_Fezf2_Dlk1_Meis2	0	3	C1qtnf7=ENSMUSG00000061535|Egr3=ENSMUSG00000033730|Pced1b=ENSMUSG00000044250
Ex_Rorb_Cth	0	3	Erbb4=ENSMUSG00000062209|Cth=ENSMUSG00000028179|Ly6g6e=ENSMUSG00000013766
Ex_Phox2a_Nms	0	2	Nms=ENSMUSG00000067604|Piezo2=ENSMUSG00000041482
Inh_Lhx6_Sst_Npffr1_Rgs6	0	5	Lhx6=ENSMUSG00000026890|Zfp804b=ENSMUSG00000092094|Csgalnact1=ENSMUSG00000036356|Rgs6=ENSMUSG00000021219|Gna14=ENSMUSG00000024697
Ex_Sox6_Trpa1	0	0
Chol_Tbx20_S100a11_3	0	3	Nppb=ENSMUSG00000029019|Met=ENSMUSG00000009376|Tbx20=ENSMUSG00000031965
Ex_Lhx2_Nek11_9	0	3	Zeb2=ENSMUSG00000026872|Tox=ENSMUSG00000041272|Pth2=ENSMUSG00000038300
Ex_Fezf2_Egflam_Adamts10	0	3	Fn1=ENSMUSG00000026193|Cald1=ENSMUSG00000029761|Chrnb3=ENSMUSG00000031492
Inh_Emx2_Pirt_2	0	3	Colq=ENSMUSG00000057606|Adamts12=ENSMUSG00000047497|Tcf7l2=ENSMUSG00000024985
Inh_Gata3_Tnni3_3	0	3	Kcnc4=ENSMUSG00000027895|E130114P18Rik=ENSMUSG00000048747|Tnnt1=ENSMUSG00000064179
Inh_Dmrt3_Tarm1_1	0	3	Col5a2=ENSMUSG00000026042|Nectin3=ENSMUSG00000022656|Dmrt3=ENSMUSG00000042372
Inh_Gata3_Slc26a7	0	5	Tent5d=ENSMUSG00000073007|Slc26a7=ENSMUSG00000040569|Pou6f2=ENSMUSG00000009734|Glp1r=ENSMUSG00000024027|Arhgap28=ENSMUSG00000024043
Inh_Pax2_Dmrt3_5	0	3	C1ql2=ENSMUSG00000036907|Gli3=ENSMUSG00000021318|Sst=ENSMUSG00000004366
Fibro_Eya2_Dapl1	0	1	Dapl1=ENSMUSG00000026989
Ex_Phox2b_Alkal2_1	0	3	Phox2a=ENSMUSG00000007946|Tll1=ENSMUSG00000053626|Tlx3=ENSMUSG00000040610
Inh_Gata3_Olfr48_5	0	3	Npy2r=ENSMUSG00000028004|Naip6=ENSMUSG00000078942|Galr1=ENSMUSG00000024553
Ex_Phox2a_Fam83b	0	3	St8sia2=ENSMUSG00000025789|Cartpt=ENSMUSG00000021647|Abi3bp=ENSMUSG00000035258
Ex_Sim1_Crh_3	0	4	Oxt=ENSMUSG00000027301|Penk=ENSMUSG00000045573|Sema3c=ENSMUSG00000028780|Dnah11=ENSMUSG00000018581
Inh_Htr3a_Ibsp_5	0	4	Arhgap6=ENSMUSG00000031355|Ibsp=ENSMUSG00000029306|Sncaip=ENSMUSG00000024534|Ccbe1=ENSMUSG00000046318
Ex_Neurod6_Dnah11_4	0	7	Rpl7a=ENSMUSG00000062647|Neurod6=ENSMUSG00000037984|Kitl=ENSMUSG00000019966|Kcns3=ENSMUSG00000043673|Dnah11=ENSMUSG00000018581|Pvalb=ENSMUSG00000005716|Tcf7l2=ENSMUSG00000024985
Inh_Tfap2b_Aym1_1	0	4	Ptma=ENSMUSG00000026238|Dmbx1=ENSMUSG00000028707|Aym1=ENSMUSG00000053873|Smo=ENSMUSG00000001761
Ex_Pax2_Sprr2b	0	2	Tnmd=ENSMUSG00000031250|Sprr2b=ENSMUSG00000050092
Ex_Phox2b_Nr1h4_2	0	4	Gm45194=ENSMUSG00000109156|Phox2b=ENSMUSG00000012520|Epha3=ENSMUSG00000052504|Sapcd1=ENSMUSG00000036185
Inh_Lhx6_Gpr174_1	0	3	Gpr174=ENSMUSG00000073008|Qrfprl=ENSMUSG00000029917|Sox6=ENSMUSG00000051910
Ex_C1ql4_Serpina3g	0	5	C1ql2=ENSMUSG00000036907|Ldb2=ENSMUSG00000039706|Nwd2=ENSMUSG00000090061|Tacr1=ENSMUSG00000030043|Pou4f1=ENSMUSG00000048349
Ng_Lhx1_Mab21l3_2	0	3	Trp73=ENSMUSG00000029026|Kcnip1=ENSMUSG00000053519|Ttr=ENSMUSG00000061808
Inh_Foxd3_Bnc2_2	0	4	En1=ENSMUSG00000058665|Foxd3=ENSMUSG00000067261|Sapcd1=ENSMUSG00000036185|Sall3=ENSMUSG00000024565
Inh_Nkx2-2_Gm16223_1	0	4	A830018L16Rik=ENSMUSG00000057715|Lhx6=ENSMUSG00000026890|Nkx2-2=ENSMUSG00000027434|Gfra1=ENSMUSG00000025089
Inh_Arhgap31_Cryba2	0	3	Cryba2=ENSMUSG00000006546|Dbi=ENSMUSG00000026385|Aldh1a2=ENSMUSG00000013584
Inh_Tfap2b_Papln	0	3	Nckap5=ENSMUSG00000049690|Cdh23=ENSMUSG00000012819|Nme8=ENSMUSG00000041138
Inh_Foxd3_Gm525_1	0	5	Tram1=ENSMUSG00000025935|Igfbp5=ENSMUSG00000026185|Jph2=ENSMUSG00000017817|Gabrq=ENSMUSG00000031344|Foxd3=ENSMUSG00000067261
Ex_Tcf24_Dnajc22	0	2	Tcf24=ENSMUSG00000099032|Igfbpl1=ENSMUSG00000035551
Ex_C1ql4_Krt73	0	4	Casz1=ENSMUSG00000028977|Cemip=ENSMUSG00000052353|Hs3st2=ENSMUSG00000046321|Krt73=ENSMUSG00000063661
Inh_Vip_Crh_2	0	4	Crh=ENSMUSG00000049796|Corin=ENSMUSG00000005220|Prkd3=ENSMUSG00000024070|Trpm3=ENSMUSG00000052387
Inh_Pax8_Psd4	0	4	Nxph2=ENSMUSG00000069132|Rgs12=ENSMUSG00000029101|Kctd8=ENSMUSG00000037653|Met=ENSMUSG00000009376
Endo_Flt1_Lrg1_5	0	2	Sulf1=ENSMUSG00000016918|Tmem252=ENSMUSG00000048572
Inh_Sox2_Ikzf1_3	0	4	Cbln4=ENSMUSG00000067578|Bves=ENSMUSG00000071317|Sox14=ENSMUSG00000053747|Ntn1=ENSMUSG00000020902
Ex_Eya2_P2rx6_2	0	4	Ppp1r1c=ENSMUSG00000034683|Bnc2=ENSMUSG00000028487|Ppp1r1b=ENSMUSG00000061718|Cacng5=ENSMUSG00000040373
Inh_Pax7_Stc1_2	0	3	Cracdl=ENSMUSG00000026090|Pax7=ENSMUSG00000028736|Trh=ENSMUSG00000005892
Ex_C1ql4_Krt73_2	0	3	Gem=ENSMUSG00000028214|Krt2=ENSMUSG00000064201|Tcf7l2=ENSMUSG00000024985
Ex_Phox2b_Catspere1	0	3	Phox2b=ENSMUSG00000012520|Aff1=ENSMUSG00000029313|Dlk1=ENSMUSG00000040856
Inh_Irx3_Sox14	0	6	Ndnf=ENSMUSG00000049001|Npas1=ENSMUSG00000001988|Irx3=ENSMUSG00000031734|Sox14=ENSMUSG00000053747|Cntnap3=ENSMUSG00000033063|Sntb1=ENSMUSG00000060429
Ex_Ebf2_4930469K13Rik_1	0	4	Pde1a=ENSMUSG00000059173|Qrfpr=ENSMUSG00000058400|Hhip=ENSMUSG00000064325|4930469K13Rik=ENSMUSG00000085684
Ex_Dsp_Moxd1_2	0	0
Ex_Tfap2d_Pirt_1	0	5	Gpr149=ENSMUSG00000043441|Hrh1=ENSMUSG00000053004|Tmem26=ENSMUSG00000060044|Esrrb=ENSMUSG00000021255|Fbn2=ENSMUSG00000024598
Ex_Pou6f2_Evx2_2	0	4	Fat1=ENSMUSG00000070047|Ebf2=ENSMUSG00000022053|Zic1=ENSMUSG00000032368|Slc22a3=ENSMUSG00000023828
Ex_Trabd2b_Slc30a3_Met	0	0
Inh_Sp8_Abcb5_Krt73	0	4	Enox2=ENSMUSG00000031109|E130114P18Rik=ENSMUSG00000048747|Npsr1=ENSMUSG00000043659|Cxcl14=ENSMUSG00000021508
Ex_Sim1_Pgr15l_2	0	5	Pde11a=ENSMUSG00000075270|Moxd1=ENSMUSG00000020000|Ebf1=ENSMUSG00000057098|Foxg1=ENSMUSG00000020950|Galr1=ENSMUSG00000024553
Inh_Six3_Sox2_8	0	2	Hdc=ENSMUSG00000027360|Qrfprl=ENSMUSG00000029917
Ex_Pitx1_Kntc1	0	4	Tac1=ENSMUSG00000061762|Pitx1=ENSMUSG00000021506|Cntnap3=ENSMUSG00000033063|Mamdc2=ENSMUSG00000033207
CholEx_Hoxb5_Prdm16_1	0	3	Calcrl=ENSMUSG00000059588|Prdm16=ENSMUSG00000039410|Teddm3=ENSMUSG00000090356
Ex_Tlx1_Tmem215_2	0	3	Lmx1a=ENSMUSG00000026686|Kcnab1=ENSMUSG00000027827|Sall1=ENSMUSG00000031665
Ex_Phox2b_Zbbx_Nts_2	0	3	Tfap2b=ENSMUSG00000025927|Nts=ENSMUSG00000019890|Nek11=ENSMUSG00000035032
Inh_Pax5_Ceacam10	0	3	Ceacam10=ENSMUSG00000054169|Rab38=ENSMUSG00000030559|Pax2=ENSMUSG00000004231
Ex_Pax2_Nr5a2_2	0	3	Erbb4=ENSMUSG00000062209|Nr5a2=ENSMUSG00000026398|C1ql4=ENSMUSG00000001076
Inh_Frmd7_Aox3_4	0	3	Smim43=ENSMUSG00000085007|Lgr5=ENSMUSG00000020140|Cyp1b1=ENSMUSG00000024087
Ex_Pax6_Sntb1	0	4	Pax6=ENSMUSG00000027168|Cgnl1=ENSMUSG00000032232|Satb1=ENSMUSG00000023927|Tcf7l2=ENSMUSG00000024985
Ex_Sall3_Efemp1_1	0	4	C1ql1=ENSMUSG00000045532|Ccbe1=ENSMUSG00000046318|Sall3=ENSMUSG00000024565|Tcf7l2=ENSMUSG00000024985
Inh_Onecut3_Aass_3	0	5	Tmem163=ENSMUSG00000026347|Lemd1=ENSMUSG00000079330|Sp9=ENSMUSG00000068859|Met=ENSMUSG00000009376|Eya4=ENSMUSG00000010461
Inh_Gata3_Cd200r1_2	0	3	Myo1b=ENSMUSG00000018417|Prrx2=ENSMUSG00000039476|Cckbr=ENSMUSG00000030898
Inh_Foxp2_Foxd3_6	0	5	Foxp2=ENSMUSG00000029563|Lmo3=ENSMUSG00000030226|Igf1=ENSMUSG00000020053|Sstr1=ENSMUSG00000035431|Pax2=ENSMUSG00000004231
Inh_Pax2_Qrfpr	0	4	Sp9=ENSMUSG00000068859|Qrfpr=ENSMUSG00000058400|Colq=ENSMUSG00000057606|Glp1r=ENSMUSG00000024027
Ex_Fam163a_Npy2r	0	3	Htr1d=ENSMUSG00000070687|Calca=ENSMUSG00000030669|Skor2=ENSMUSG00000091519
Ex_Tfap2b_Cldn3_3	0	4	Tfap2b=ENSMUSG00000025927|Otof=ENSMUSG00000062372|Syt10=ENSMUSG00000063260|Chst9=ENSMUSG00000047161
Inh_Pou6f2_Fst	0	3	Tafa4=ENSMUSG00000046500|Igf1=ENSMUSG00000020053|Fst=ENSMUSG00000021765
Inh_Pax2_Ppp1r1c_2	0	3	Fras1=ENSMUSG00000034687|Gm17455=ENSMUSG00000090439|Hhip=ENSMUSG00000064325
Ex_Lhx2_Pth2_3	0	2	Ism1=ENSMUSG00000074766|Pth2=ENSMUSG00000038300
Ex_Vsx2_Npr3	0	4	Lhx4=ENSMUSG00000026468|Dach2=ENSMUSG00000025592|Il1rapl2=ENSMUSG00000059203|Abca13=ENSMUSG00000004668
Ex_Lmx1a_Bnc2	0	4	Lmx1a=ENSMUSG00000026686|Bnc2=ENSMUSG00000028487|Ror1=ENSMUSG00000035305|Angpt1=ENSMUSG00000022309
Inh_Otx2_Scgn	0	2	Gabrr2=ENSMUSG00000023267|L3mbtl4=ENSMUSG00000041565
Ex_Tfap2b_Crh	0	3	Crh=ENSMUSG00000049796|Calcr=ENSMUSG00000023964|Ror2=ENSMUSG00000021464
Inh_Pou6f2_Cartpt	0	3	Pappa2=ENSMUSG00000073530|Gad1=ENSMUSG00000070880|Cartpt=ENSMUSG00000021647
Ex_Lhx4_Vsx2_1	0	3	Lhx4=ENSMUSG00000026468|E130114P18Rik=ENSMUSG00000048747|Pcsk6=ENSMUSG00000030513
Ex_Lhx3_Tlcd1_3	0	3	Lhx3=ENSMUSG00000026934|Pappa=ENSMUSG00000028370|Ccbe1=ENSMUSG00000046318
Inh_Gata3_Edaradd	0	3	Hoxb5=ENSMUSG00000038700|Edaradd=ENSMUSG00000095105|Crhbp=ENSMUSG00000021680
Inh_Gata3_Nkx2-2_Clrn1	0	4	Clrn1=ENSMUSG00000043850|Tal1=ENSMUSG00000028717|Otx2=ENSMUSG00000021848|Zic4=ENSMUSG00000036972
Inh_Pax2_Vgll3_8	0	4	Grik3=ENSMUSG00000001985|Nr2f2=ENSMUSG00000030551|Hoxb7=ENSMUSG00000038721|Grin2c=ENSMUSG00000020734
Inh_Hoxb5_C1ql2_2	0	3	Tac1=ENSMUSG00000061762|Abcc9=ENSMUSG00000030249|Irx4=ENSMUSG00000021604
Inh_Pax2_Gli2_2	0	2	Brs3=ENSMUSG00000031130|Cyp26b1=ENSMUSG00000063415
Inh_Vip_Trim55_6	0	4	Ass1=ENSMUSG00000076441|Cntn4=ENSMUSG00000064293|Tac2=ENSMUSG00000025400|Meox2=ENSMUSG00000036144
Inh_Lhx1_Nkx2-4_2	0	3	Hapln1=ENSMUSG00000021613|Isl1=ENSMUSG00000042258|Nkx2-1=ENSMUSG00000001496
Inh_Pax2_Cfap299	0	6	Tmem163=ENSMUSG00000026347|Pax8=ENSMUSG00000026976|Col24a1=ENSMUSG00000028197|Pax5=ENSMUSG00000014030|Sema3a=ENSMUSG00000028883|Npas1=ENSMUSG00000001988
Inh_Fbxl7_Hmcn1_2	0	4	Dach2=ENSMUSG00000025592|Pax5=ENSMUSG00000014030|Serpinb1b=ENSMUSG00000051029|Megf10=ENSMUSG00000024593
Inh_Htr3a_Pdzph1_1	0	3	Qrfpr=ENSMUSG00000058400|Cdca7l=ENSMUSG00000021175|Stk32a=ENSMUSG00000039954
Ex_Skor1_Frem1_2	0	4	Cnga3=ENSMUSG00000026114|Tcerg1l=ENSMUSG00000091002|Rspo3=ENSMUSG00000019880|Heg1=ENSMUSG00000075254
Inh_Otx2_Pla2g5	0	3	Serpine2=ENSMUSG00000026249|Gabrr2=ENSMUSG00000023267|Chrna6=ENSMUSG00000031491
Ex_Fam163a_Prdm6_4	0	3	Ppp1r1c=ENSMUSG00000034683|Otp=ENSMUSG00000021685|Prdm6=ENSMUSG00000069378
Inh_Lhx8_Rspo2	0	3	Lhx8=ENSMUSG00000096225|Nr2f2=ENSMUSG00000030551|Csgalnact1=ENSMUSG00000036356
Inh_Ebf2_Stc1_1	0	4	Satb2=ENSMUSG00000038331|Npnt=ENSMUSG00000040998|Osbpl3=ENSMUSG00000029822|Onecut1=ENSMUSG00000043013
Ex_Lmx1a_Ngfr	0	4	Ndufb11=ENSMUSG00000031059|Cckar=ENSMUSG00000029193|Calca=ENSMUSG00000030669|Ngfr=ENSMUSG00000000120
Ex_Lmx1b_Tmem100_1	0	4	Nxph2=ENSMUSG00000069132|Lmx1b=ENSMUSG00000038765|Npy2r=ENSMUSG00000028004|Antxr2=ENSMUSG00000029338
Ex_Pitx2_Lamp3_3	0	3	C1ql1=ENSMUSG00000045532|Adarb2=ENSMUSG00000052551|Sostdc1=ENSMUSG00000036169
Ex_Sln_Pde1a	0	3	A730046J19Rik=ENSMUSG00000085139|Slit2=ENSMUSG00000031558|Eomes=ENSMUSG00000032446
Inh_Six6_Vipr2_4	0	4	Nms=ENSMUSG00000067604|Prokr2=ENSMUSG00000050558|Dkk2=ENSMUSG00000028031|Csta2=ENSMUSG00000095620
Ex_C1ql4_Calcr_2	0	4	Pde11a=ENSMUSG00000075270|Stk32b=ENSMUSG00000029123|Calcr=ENSMUSG00000023964|Spx=ENSMUSG00000071112
Inh_Pax2_Mmp2	0	2	Vwf=ENSMUSG00000001930|Cdh3=ENSMUSG00000061048
Inh_Sox1_Igfbp2_2	0	0
Ex_Nxph4_Olfr110_Cplx3	0	3	Fam241b=ENSMUSG00000020083|Hsd17b2=ENSMUSG00000031844|Olfr115=ENSMUSG00000092413
Inh_Pax2_Trh_2	0	4	Pth2r=ENSMUSG00000025946|Col24a1=ENSMUSG00000028197|Trh=ENSMUSG00000005892|Maf=ENSMUSG00000055435
Ex_Pou4f1_Htr5b_5	0	6	Pard3b=ENSMUSG00000052062|Htr5b=ENSMUSG00000050534|Fign=ENSMUSG00000075324|Il1rapl1=ENSMUSG00000052372|Ldb2=ENSMUSG00000039706|Sgcz=ENSMUSG00000039539
Inh_Hoxc4_Tfap2b	0	4	Tfap2b=ENSMUSG00000025927|Tacr3=ENSMUSG00000028172|Hoxa5=ENSMUSG00000038253|Skor2=ENSMUSG00000091519
Ex_Lmx1b_Drd1_1	0	3	Reln=ENSMUSG00000042453|Kit=ENSMUSG00000005672|Irx4=ENSMUSG00000021604
Ex_Dmrta2_Chrna6_5	0	3	Tekt2=ENSMUSG00000028845|Smpdl3b=ENSMUSG00000028885|Trpv1=ENSMUSG00000005952
Ex_Ebf2_Gng8	0	4	Drd5=ENSMUSG00000039358|Pou4f1=ENSMUSG00000048349|Adamts19=ENSMUSG00000053441|Atp8b1=ENSMUSG00000039529
Ex_Tfap2b_Slco1c1	0	4	Tfap2b=ENSMUSG00000025927|Ccdc173=ENSMUSG00000070883|Slco1c1=ENSMUSG00000030235|Tiam2=ENSMUSG00000023800
Inh_Gata2_Arid3c_2	0	3	Arid3c=ENSMUSG00000066224|Frem1=ENSMUSG00000059049|Dsg3=ENSMUSG00000056632
Inh_Otx1_Sox14_1	0	3	Sox2=ENSMUSG00000074637|Otx1=ENSMUSG00000005917|Dlk1=ENSMUSG00000040856
Inh_Hoxc4_Chrdl2_5	0	3	Chrdl2=ENSMUSG00000030732|Pou6f2=ENSMUSG00000009734|Zfpm2=ENSMUSG00000022306
Ex_Fbxl7_Chrnb4	0	4	Pax6=ENSMUSG00000027168|Stpg2=ENSMUSG00000047940|Drd2=ENSMUSG00000032259|Chrnb4=ENSMUSG00000035200
Ex_Tfap2d_Crhr2_3	0	3	Tfap2d=ENSMUSG00000042596|Lpar1=ENSMUSG00000038668|Myzap=ENSMUSG00000041361
Ex_Sim1_Spc25	0	4	Tanc1=ENSMUSG00000035168|Nostrin=ENSMUSG00000034738|Spc25=ENSMUSG00000005233|Trh=ENSMUSG00000005892
Ex_Vsx2_Tnnt1_2	0	3	Pax6=ENSMUSG00000027168|4930505A04Rik=ENSMUSG00000040919|Sla=ENSMUSG00000022372
Inh_Gbx1_Htr1a_7	0	4	Cobll1=ENSMUSG00000034903|Cnbd1=ENSMUSG00000073991|Gm8113=ENSMUSG00000089901|Cartpt=ENSMUSG00000021647
Inh_Lhx6_Esr2_9	0	4	Sulf1=ENSMUSG00000016918|Etv1=ENSMUSG00000004151|Esr2=ENSMUSG00000021055|Rorb=ENSMUSG00000036192
Inh_Lhx6_Moxd1_3	0	5	Sema3c=ENSMUSG00000028780|Fat1=ENSMUSG00000070047|Cpne4=ENSMUSG00000032564|Cntnap3=ENSMUSG00000033063|Rxfp3=ENSMUSG00000060735
Ex_Lmx1b_Prkcq_Dynap_2	0	2	Plagl1=ENSMUSG00000019817|Dynap=ENSMUSG00000024512
Ex_Hoxb3_Ldlrap1_3	0	2	Cpa6=ENSMUSG00000042501|Gh=ENSMUSG00000020713
Inh_Pax5_Erfl_3	0	4	Grpr=ENSMUSG00000031364|Pax5=ENSMUSG00000014030|Cfap100=ENSMUSG00000048794|Ngfr=ENSMUSG00000000120
Ex_Defb1_Cnga3	0	3	Tfap2b=ENSMUSG00000025927|Tstd1=ENSMUSG00000103711|Otx2=ENSMUSG00000021848
Ex_Ebf2_Mybpc1	0	3	A830018L16Rik=ENSMUSG00000057715|Mybpc1=ENSMUSG00000020061|Cxcl14=ENSMUSG00000021508
Inh_Htr3a_Ibsp_1	0	3	Pde3a=ENSMUSG00000041741|Scrg1=ENSMUSG00000031610|Prps1l3=ENSMUSG00000079104
Inh_Gata3_Tnni3_4	0	3	Pax6=ENSMUSG00000027168|Tnnt1=ENSMUSG00000064179|Pdgfd=ENSMUSG00000032006
Inh_Lamp5_Tnnt1_1	0	0
Inh_Pax7_Tshr	0	2	Npr1=ENSMUSG00000027931|Pax7=ENSMUSG00000028736
Ex_Irx3_Kcnj5_1	0	5	Sema6d=ENSMUSG00000027200|Egfem1=ENSMUSG00000063600|Igfbpl1=ENSMUSG00000035551|Irx3=ENSMUSG00000031734|Drd3=ENSMUSG00000022705
Ex_Defb1_Gsta2_1	0	3	Tlr4=ENSMUSG00000039005|Gsta2=ENSMUSG00000057933|Grp=ENSMUSG00000024517
Ex_Tlx1_Tmem215_1	0	3	Lypd1=ENSMUSG00000026344|Lmx1a=ENSMUSG00000026686|Tlx1=ENSMUSG00000025215
Inh_Pax5_Sox21_1	0	5	Fibcd1=ENSMUSG00000026841|Pax5=ENSMUSG00000014030|Sema3a=ENSMUSG00000028883|Nfix=ENSMUSG00000001911|Hs6st3=ENSMUSG00000053465
Inh_Pax2_Calcr	0	4	Acvr1c=ENSMUSG00000026834|Npnt=ENSMUSG00000040998|Calcr=ENSMUSG00000023964|Serpinb1b=ENSMUSG00000051029
Ex_Tfap2b_Otop1_1	0	0
Inh_Pax8_Otp_1	0	3	Ptgfr=ENSMUSG00000028036|Pdgfd=ENSMUSG00000032006|Ikzf1=ENSMUSG00000018654
Inh_Hmx2_Gldn_2	0	3	Lemd1=ENSMUSG00000079330|Mecom=ENSMUSG00000027684|Hmga2=ENSMUSG00000056758
Inh_Otx2_Bmp4_4	0	3	Sp5=ENSMUSG00000075304|Rxfp1=ENSMUSG00000034009|Rab38=ENSMUSG00000030559
Ex_Tcf7l2_Irak3_1	0	3	Mecom=ENSMUSG00000027684|Sapcd1=ENSMUSG00000036185|Tcf7l2=ENSMUSG00000024985
Inh_Lhx6_Cxcr4_8	0	3	Ptger3=ENSMUSG00000040016|Rtkn2=ENSMUSG00000037846|Plcxd3=ENSMUSG00000049148
Ex_Dmrta2_Chrna6_6	0	4	Crhr2=ENSMUSG00000003476|Adam12=ENSMUSG00000054555|Th=ENSMUSG00000000214|Chrna6=ENSMUSG00000031491
Ex_Fezf2_Vgll3	0	4	Fibcd1=ENSMUSG00000026841|Igfbpl1=ENSMUSG00000035551|Bace2=ENSMUSG00000040605|Piezo2=ENSMUSG00000041482
Ex_Lhx2_Col5a2_1	0	3	Col5a2=ENSMUSG00000026042|Arhgef38=ENSMUSG00000040969|Tarm1=ENSMUSG00000053338
Inh_Pax8_Col6a3	0	3	Col6a3=ENSMUSG00000048126|Foxp2=ENSMUSG00000029563|Gm7030=ENSMUSG00000092243
Inh_Onecut3_Tcf24_1	0	4	Tcf24=ENSMUSG00000099032|Gli3=ENSMUSG00000021318|Gcnt4=ENSMUSG00000091387|Kcns3=ENSMUSG00000043673
Inh_Six3_Sox2_3	0	3	Mctp2=ENSMUSG00000032776|Tpd52l1=ENSMUSG00000000296|Gli3=ENSMUSG00000021318
Fibro_Eya2_Ccl11	0	2	Reln=ENSMUSG00000042453|Pdgfra=ENSMUSG00000029231
Inh_Pax7_Shisal2b	0	5	Tfap2b=ENSMUSG00000025927|Grik3=ENSMUSG00000001985|Sv2c=ENSMUSG00000051111|Sntb1=ENSMUSG00000060429|Emx2=ENSMUSG00000043969
Ex_Skor1_Galr1	0	0
Inh_Six3_Met_4	0	3	Eda=ENSMUSG00000059327|Qrfpr=ENSMUSG00000058400|Rnf125=ENSMUSG00000033107
Ex_Vsx2_Nkx6-3_1	0	3	Nkx6-3=ENSMUSG00000063672|Sox14=ENSMUSG00000053747|Adamts19=ENSMUSG00000053441
Ex_Phox2b_Pdyn_1	0	4	Pdyn=ENSMUSG00000027400|Gpc3=ENSMUSG00000055653|Phox2b=ENSMUSG00000012520|Mkx=ENSMUSG00000061013
Inh_Otx1_Cd22	0	4	Rpl7=ENSMUSG00000043716|Lgr5=ENSMUSG00000020140|Drd1=ENSMUSG00000021478|Fstl1=ENSMUSG00000022816
Ex_Fibcd1_Lefty1_Gpc3	0	0
Ex_Ebf3_Adam33_1	0	4	Lhx2=ENSMUSG00000000247|Npas1=ENSMUSG00000001988|Popdc3=ENSMUSG00000019848|Hoxc4=ENSMUSG00000075394
Inh_Pax8_Ngfr_1	0	3	Prdm16=ENSMUSG00000039410|Hmga2=ENSMUSG00000056758|Sst=ENSMUSG00000004366
Ex_Onecut2_Hmx3_Dmbx1_1	0	3	Lancl3=ENSMUSG00000047344|Tnfsf15=ENSMUSG00000050395|Drd2=ENSMUSG00000032259
Ex_Iqcj_Ms4a15_1	0	2	Klhl30=ENSMUSG00000026308|Tbx21=ENSMUSG00000001444
Inh_Six6_Vipr2_2	0	4	Rph3a=ENSMUSG00000029608|Cecr2=ENSMUSG00000071226|Slit3=ENSMUSG00000056427|Ctla2a=ENSMUSG00000044258
CholInh_Ecel1_Nid1	0	3	Reln=ENSMUSG00000042453|Nox4=ENSMUSG00000030562|Ngfr=ENSMUSG00000000120
Ex_Sox6_Ttc29_2	0	3	Cdh20=ENSMUSG00000050840|Nos1=ENSMUSG00000029361|Pou4f2=ENSMUSG00000031688
Ex_Foxb1_Arhgef38_2	0	3	Rxfp2=ENSMUSG00000053368|Dpy19l2=ENSMUSG00000085576|Fgf10=ENSMUSG00000021732
Ex_Sim1_Bfsp2_2	0	4	Cd36=ENSMUSG00000002944|Esr1=ENSMUSG00000019768|Zic4=ENSMUSG00000036972|Bcl11a=ENSMUSG00000000861
Inh_Lhx6_Esr2_14	0	4	Nxph2=ENSMUSG00000069132|Fstl5=ENSMUSG00000034098|Calcr=ENSMUSG00000023964|Esr2=ENSMUSG00000021055
Inh_Gata3_Olfr48_4	0	4	Gm45194=ENSMUSG00000109156|Slc9b2=ENSMUSG00000037994|Rasgef1b=ENSMUSG00000089809|Gxylt2=ENSMUSG00000030074
Inh_Pou6f2_Gldn_2	0	5	Grm8=ENSMUSG00000024211|Nell1=ENSMUSG00000055409|Gpr83=ENSMUSG00000031932|Otp=ENSMUSG00000021685|Tshr=ENSMUSG00000020963
Ex_Tfap2d_Gask1b_1	0	5	Slco5a1=ENSMUSG00000025938|Mcub=ENSMUSG00000027994|Spp1=ENSMUSG00000029304|Pthlh=ENSMUSG00000048776|Atp5mpl=ENSMUSG00000021290
Inh_Pax2_Sgo2b_1	0	5	Adgrl2=ENSMUSG00000028184|Reln=ENSMUSG00000042453|Plxnd1=ENSMUSG00000030123|Tfap2a=ENSMUSG00000021359|Sst=ENSMUSG00000004366
Ex_Foxp2_Col12a1_Ddo	0	0
Inh_Gata3_Mbl2_3	0	3	Zfhx4=ENSMUSG00000025255|Dkk2=ENSMUSG00000028031|Cd200r1=ENSMUSG00000022667
Inh_Ebf2_Stc1_2	0	3	Satb2=ENSMUSG00000038331|Myo18b=ENSMUSG00000072720|Lama2=ENSMUSG00000019899
Inh_Gata3_Gsc2_2	0	4	Sh2b3=ENSMUSG00000042594|Epsti1=ENSMUSG00000022014|Crhbp=ENSMUSG00000021680|Fgf10=ENSMUSG00000021732
Ex_Plekhg1_Col27a1_Npsr1_2	0	4	Gm26992=ENSMUSG00000098078|Npsr1=ENSMUSG00000043659|Fbn2=ENSMUSG00000024598|Trpm6=ENSMUSG00000024727
Ex_Plekhg1_Nox4_Kcp_3	0	5	Pth2r=ENSMUSG00000025946|Hmcn1=ENSMUSG00000066842|Synpo2=ENSMUSG00000050315|Synpr=ENSMUSG00000056296|Slco2a1=ENSMUSG00000032548
Ex_Nkx2-4_Ppp1r17_1	0	0
Ex_Sim1_Aox3_3	0	3	Oxt=ENSMUSG00000027301|Ebf2=ENSMUSG00000022053|Vgll3=ENSMUSG00000091243
Inh_Lhx6_Sst_Col6a5_7	0	4	Prkcq=ENSMUSG00000026778|Thbs1=ENSMUSG00000040152|Npas1=ENSMUSG00000001988|Alcam=ENSMUSG00000022636
Inh_Ecel1_Col6a4_2	0	0
Ex_Phox2b_Nmu	0	4	Sulf1=ENSMUSG00000016918|Tfap2b=ENSMUSG00000025927|Zeb2=ENSMUSG00000026872|Nmu=ENSMUSG00000029236
Ex_Onecut3_Frem3_3	0	4	Ebf3=ENSMUSG00000010476|Tll1=ENSMUSG00000053626|Frem3=ENSMUSG00000042353|Otp=ENSMUSG00000021685
Inh_Gbx2_Chrna5_1	0	4	Npy=ENSMUSG00000029819|Ntf3=ENSMUSG00000049107|Calb2=ENSMUSG00000003657|Pcp4=ENSMUSG00000090223
Ex_Lhx9_Cyp19a1	0	3	Cd44=ENSMUSG00000005087|Gm8113=ENSMUSG00000089901|Cyp19a1=ENSMUSG00000032274
Inh_Six3_Fgf17_1	0	4	Pde1a=ENSMUSG00000059173|Npy=ENSMUSG00000029819|Cox6b2=ENSMUSG00000051811|Avpr1a=ENSMUSG00000020123
Inh_Otx2_Prdm16_4	0	4	Prdm16=ENSMUSG00000039410|Otx2=ENSMUSG00000021848|Fstl4=ENSMUSG00000036264|Kcnh8=ENSMUSG00000035580
Ex_Phox2b_Vip_2	0	3	Spats2l=ENSMUSG00000038305|Vip=ENSMUSG00000019772|Egflam=ENSMUSG00000042961
Inh_Dlk1_Asb4_1	0	3	Cdh23=ENSMUSG00000012819|Dlk1=ENSMUSG00000040856|Col8a1=ENSMUSG00000068196
Ex_Tcf7l2_Adamtsl3_Slc38a11_2	0	5	Adamtsl3=ENSMUSG00000070469|Plekhg1=ENSMUSG00000040624|Smoc2=ENSMUSG00000023886|Lama1=ENSMUSG00000032796|Adamts19=ENSMUSG00000053441
Ex_Pitx2_Zbtb7c_5	0	3	Qrfpr=ENSMUSG00000058400|Pitx2=ENSMUSG00000028023|Sema3a=ENSMUSG00000028883
Ex_Sim1_Pdgfd_1	0	4	Pitx2=ENSMUSG00000028023|Frem1=ENSMUSG00000059049|Agbl1=ENSMUSG00000025754|Nkx2-1=ENSMUSG00000001496
Ex_Phox2b_Pdyn_5	0	3	Dbh=ENSMUSG00000000889|Pdyn=ENSMUSG00000027400|Tox3=ENSMUSG00000043668
Ex_Pou4f2_Sult3a2_10	0	0
Inh_Lhx6_Sst_Chodl_2	0	4	Lemd1=ENSMUSG00000079330|Slc4a4=ENSMUSG00000060961|Crhbp=ENSMUSG00000021680|Chodl=ENSMUSG00000022860
Ex_Lhx2_Col5a2_2	0	4	Hoxd4=ENSMUSG00000101174|Iqcj=ENSMUSG00000051777|Adam12=ENSMUSG00000054555|Col12a1=ENSMUSG00000032332
Ex_Vsx2_Igfbp4_1	0	3	Pdyn=ENSMUSG00000027400|Sox2=ENSMUSG00000074637|Skor2=ENSMUSG00000091519
Astro_Agt_Sntg1	0	2	Slc6a11=ENSMUSG00000030307|Agt=ENSMUSG00000031980
Inh_Gata3_Chrna5	0	3	St18=ENSMUSG00000033740|Slc17a8=ENSMUSG00000019935|Abcc12=ENSMUSG00000036872
Inh_Pax2_Cd44_3	0	2	Hspg2=ENSMUSG00000028763|Vmn1r207=ENSMUSG00000084136
Ex_Tfap2b_Piezo2_4	0	3	Tstd1=ENSMUSG00000103711|Bnc2=ENSMUSG00000028487|Foxb1=ENSMUSG00000059246
Inh_Hoxc4_Ttc6_5	0	5	Tmem132d=ENSMUSG00000034310|Tll1=ENSMUSG00000053626|Smoc2=ENSMUSG00000023886|Lama1=ENSMUSG00000032796|Skor2=ENSMUSG00000091519
Inh_Tfap2b_Dcn_3	0	4	D630023F18Rik=ENSMUSG00000044816|Pax3=ENSMUSG00000004872|Tmem132c=ENSMUSG00000034324|Col6a5=ENSMUSG00000091345
Ex_C1ql4_Tnfrsf11b_2	0	5	Itga8=ENSMUSG00000026768|Lef1=ENSMUSG00000027985|Oprd1=ENSMUSG00000050511|Taco1=ENSMUSG00000001983|Cpne5=ENSMUSG00000024008
DopEx_Calb1_Ggta1	0	3	Lmx1a=ENSMUSG00000026686|Pax5=ENSMUSG00000014030|Hs3st4=ENSMUSG00000078591
Ex_Pou4f1_A2m	0	4	Chn2=ENSMUSG00000004633|A2m=ENSMUSG00000030111|Gm8281=ENSMUSG00000095681|Tlx3=ENSMUSG00000040610
Inh_Gata3_Ppm1j	0	3	Col4a3=ENSMUSG00000079465|Qrfpr=ENSMUSG00000058400|Kit=ENSMUSG00000005672
Ex_Vsx2_Pgm5_5	0	3	Gpr101=ENSMUSG00000036357|Pgm5=ENSMUSG00000041731|Plce1=ENSMUSG00000024998
Ex_Gata3_Slc17a8_3	0	3	Gchfr=ENSMUSG00000046814|Necab1=ENSMUSG00000040536|Lcp1=ENSMUSG00000021998
Ex_Phox2b_Zbbx_Nts_1	0	3	Tfap2b=ENSMUSG00000025927|Ror1=ENSMUSG00000035305|Nts=ENSMUSG00000019890
Ex_Plekhg1_Fign_Tnnt1_1	0	5	Whrn=ENSMUSG00000039137|Uqcr11=ENSMUSG00000020163|Zfp385c=ENSMUSG00000014198|Adgrf5=ENSMUSG00000056492|Kdm5d=ENSMUSG00000056673
Ex_Ebf2_Abcc9_3	0	3	Galnt3=ENSMUSG00000026994|Peg10=ENSMUSG00000092035|Nrn1l=ENSMUSG00000044287
Inh_Lmo7_Fbln1_2	0	4	E130114P18Rik=ENSMUSG00000048747|Ano1=ENSMUSG00000031075|Ptprk=ENSMUSG00000019889|Lmo7=ENSMUSG00000033060
Inh_Dmrt3_Prdm6_1	0	3	St8sia4=ENSMUSG00000040710|Fosl2=ENSMUSG00000029135|Nkx6-3=ENSMUSG00000063672
Ex_Neurod6_Fam83b	0	3	Nkx2-2=ENSMUSG00000027434|Fam83b=ENSMUSG00000032358|Tll2=ENSMUSG00000025013
Ex_C1ql4_Cpne7_2	0	3	Adamts3=ENSMUSG00000043635|Sox6=ENSMUSG00000051910|C1ql4=ENSMUSG00000001076
Ex_Fezf2_Kl_2	0	4	Slc9a4=ENSMUSG00000026065|Kcnc2=ENSMUSG00000035681|Nxph3=ENSMUSG00000046719|Sema5b=ENSMUSG00000052133
Ex_Nxph4_Kcnj5	0	4	Tox=ENSMUSG00000041272|Arhgap25=ENSMUSG00000030047|Adgrg6=ENSMUSG00000039116|Trhde=ENSMUSG00000050663
Ex_Nkx2-4_Cd44_5	0	4	Cd44=ENSMUSG00000005087|Postn=ENSMUSG00000027750|Nek10=ENSMUSG00000042567|Synpr=ENSMUSG00000056296
Ex_Vsx2_Kcnv1	0	3	Pth2r=ENSMUSG00000025946|Vsx2=ENSMUSG00000021239|Skor2=ENSMUSG00000091519
Ex_Sim1_Ucn3_1	0	3	Ltbp4=ENSMUSG00000040488|Ucn3=ENSMUSG00000044988|Etv1=ENSMUSG00000004151
Inh_Tbx3_Fli1_1	0	3	Corin=ENSMUSG00000005220|Tbx3=ENSMUSG00000018604|Greb1=ENSMUSG00000036523
Ex_Ebf3_Adam33_10	0	5	Gpr149=ENSMUSG00000043441|Bnc2=ENSMUSG00000028487|Npas1=ENSMUSG00000001988|Tlx3=ENSMUSG00000040610|Syt10=ENSMUSG00000063260
Ex_Irx2_Popdc3_2	0	2	Serpine2=ENSMUSG00000026249|Avil=ENSMUSG00000025432
Inh_Pax6_Egfr_1	0	6	Gpr39=ENSMUSG00000026343|Scn7a=ENSMUSG00000034810|Pax6=ENSMUSG00000027168|Meis2=ENSMUSG00000027210|Hpgds=ENSMUSG00000029919|Ccbe1=ENSMUSG00000046318
Inh_Nkx2-1_Sst_2	0	4	Nxph2=ENSMUSG00000069132|Qrfpr=ENSMUSG00000058400|Moxd1=ENSMUSG00000020000|Entpd1=ENSMUSG00000048120
Inh_Pax8_Pnoc	0	4	Dach2=ENSMUSG00000025592|Bves=ENSMUSG00000071317|Cdh23=ENSMUSG00000012819|Pdgfd=ENSMUSG00000032006
Inh_Lhx6_Cav1_2	0	3	Fam163a=ENSMUSG00000015484|Lhx8=ENSMUSG00000096225|Cgnl1=ENSMUSG00000032232
NG_Myoz1_5	0	3	Aox3=ENSMUSG00000064294|Mgst1=ENSMUSG00000008540|Hs3st4=ENSMUSG00000078591
Macro_Mrc1_Cd209a	0	1	Slamf7=ENSMUSG00000038179
Ex_Phox2b_Cyp39a1_Mdfic2_2	0	4	Col15a1=ENSMUSG00000028339|Phox2b=ENSMUSG00000012520|Mdfic2=ENSMUSG00000090667|Kcnh8=ENSMUSG00000035580
Ex_Rorb_Col8a1	0	0
Ex_Crym_Plagl1_2	0	3	St18=ENSMUSG00000033740|Kl=ENSMUSG00000058488|Vgll3=ENSMUSG00000091243
Ex_Hpgd_Pik3c2g_2	0	4	Adamtsl3=ENSMUSG00000070469|Mafa=ENSMUSG00000047591|Drd3=ENSMUSG00000022705|Tcf7l2=ENSMUSG00000024985
Ex_Fezf2_Kit_Sostdc1	0	3	Kit=ENSMUSG00000005672|Arhgap25=ENSMUSG00000030047|Sostdc1=ENSMUSG00000036169
Ex_Tcf24_Serpina12_3	0	3	Tcf24=ENSMUSG00000099032|Gulp1=ENSMUSG00000056870|Tmsb4x=ENSMUSG00000049775
Ex_Pou4f2_Hpse2_2	0	0
Inh_Pax8_Hhip	0	4	Pth2r=ENSMUSG00000025946|Epha4=ENSMUSG00000026235|Spag17=ENSMUSG00000027867|Pax5=ENSMUSG00000014030
Inh_Gata3_Cdh3_1	0	4	Gata3=ENSMUSG00000015619|Tmem132d=ENSMUSG00000034310|Cdh23=ENSMUSG00000012819|Arhgef3=ENSMUSG00000021895
Inh_Tfap2b_Cdh23_3	0	4	Syt2=ENSMUSG00000026452|Lef1=ENSMUSG00000027985|Cdh23=ENSMUSG00000012819|Nts=ENSMUSG00000019890
Inh_Pax2_Postn_2	0	4	Tfap2b=ENSMUSG00000025927|Postn=ENSMUSG00000027750|Sox5=ENSMUSG00000041540|Scel=ENSMUSG00000022123
Inh_Ppp1r1b_Drd2_Sphkap_1	0	0
Ex_Phox2b_Pdyn_4	0	2	Lypd6b=ENSMUSG00000026765|Pnmt=ENSMUSG00000038216
Inh_Onecut3_Npy_3	0	4	Pax8=ENSMUSG00000026976|Frem2=ENSMUSG00000037016|Pde3a=ENSMUSG00000041741|Adam18=ENSMUSG00000031552
Ex_Tfap2b_Piezo2_2	0	5	Tfap2b=ENSMUSG00000025927|Fign=ENSMUSG00000075324|Slc4a4=ENSMUSG00000060961|Cadps2=ENSMUSG00000017978|Pcsk6=ENSMUSG00000030513
Ex_Fbxl7_Insrr_2	0	3	Ucma=ENSMUSG00000026668|Crh=ENSMUSG00000049796|Grp=ENSMUSG00000024517
Inh_Pax2_Erfl_10	0	4	Pax7=ENSMUSG00000028736|Fxyd6=ENSMUSG00000066705|Fbxl7=ENSMUSG00000043556|Lama1=ENSMUSG00000032796
Ex_Lhx3_Arsj	0	3	C1ql2=ENSMUSG00000036907|Lhx3=ENSMUSG00000026934|Greb1=ENSMUSG00000036523
Ex_Nxph4_Ednra	0	4	Pkhd1=ENSMUSG00000043760|Barhl1=ENSMUSG00000026805|Ednra=ENSMUSG00000031616|Cck=ENSMUSG00000032532
Ex_Pou4f2_Sult3a2_6	0	4	Npas1=ENSMUSG00000001988|Unc13c=ENSMUSG00000062151|Adamts12=ENSMUSG00000047497|Glis3=ENSMUSG00000052942
Ex_Skor1_Samd3_2	0	4	Abhd13=ENSMUSG00000040396|Npsr1=ENSMUSG00000043659|Sntb1=ENSMUSG00000060429|Tnfaip8=ENSMUSG00000062210
Inh_Lhx1_Erfl_3	0	2	Dlx1=ENSMUSG00000041911|Abcc9=ENSMUSG00000030249
Ex_Lmx1a_Agtr1b	0	5	Lmx1a=ENSMUSG00000026686|Met=ENSMUSG00000009376|Irx3=ENSMUSG00000031734|C1ql1=ENSMUSG00000045532|Rpl9-ps6=ENSMUSG00000062456
Ex_Dmrta2_Col5a2_2	0	0
Inh_Nkx2-2_Trh_1	0	4	Trh=ENSMUSG00000005892|Klhl1=ENSMUSG00000022076|Fgf10=ENSMUSG00000021732|Tmem114=ENSMUSG00000022715
Ex_C1ql4_Pappa	0	3	Cd36=ENSMUSG00000002944|Npsr1=ENSMUSG00000043659|Angpt1=ENSMUSG00000022309
Chol_Tbx20_S100a11_9	0	2	Bdh2=ENSMUSG00000028167|Vip=ENSMUSG00000019772
Ex_Sim1_Nkx2-2_3	0	5	Kirrel=ENSMUSG00000041734|Col24a1=ENSMUSG00000028197|Foxp2=ENSMUSG00000029563|Tcerg1l=ENSMUSG00000091002|Sim1=ENSMUSG00000019913
Ex_Lmx1b_Scn5a_1	0	5	Cnr1=ENSMUSG00000044288|Nfib=ENSMUSG00000008575|Sema3d=ENSMUSG00000040254|Ebf2=ENSMUSG00000022053|Rorb=ENSMUSG00000036192
Ex_Dmrta2_Col6a6_3	0	2	Prss12=ENSMUSG00000027978|A730049H05Rik=ENSMUSG00000048636
Inh_Sall3_Sp8	0	3	Slco1c1=ENSMUSG00000030235|Pitpnc1=ENSMUSG00000040430|Slc12a8=ENSMUSG00000035506
Ex_Rorb_Endou_2	0	0
Ex_Vsx2_Ctxn3_2	0	5	Lhx4=ENSMUSG00000026468|Col11a1=ENSMUSG00000027966|Foxd3=ENSMUSG00000067261|Tafa4=ENSMUSG00000046500|Lama3=ENSMUSG00000024421
Inh_Gata3_Dhrs3_Sox14_4	0	3	Ttn=ENSMUSG00000051747|Gm3164=ENSMUSG00000091418|Mafa=ENSMUSG00000047591
Inh_Frm7_Otop1_1	0	2	Otop1=ENSMUSG00000051596|Calca=ENSMUSG00000030669
Ex_Sall1_C1ql1_2	0	4	C1ql2=ENSMUSG00000036907|C1ql3=ENSMUSG00000049630|Baiap3=ENSMUSG00000047507|Sall3=ENSMUSG00000024565
Ex_Maff_Atf3_3	0	3	Foxp2=ENSMUSG00000029563|Rrad=ENSMUSG00000031880|Emx2=ENSMUSG00000043969
Inh_Lhx6_Esr2_6	0	4	Sytl4=ENSMUSG00000031255|Frmpd3=ENSMUSG00000042425|Pappa=ENSMUSG00000028370|Pde1c=ENSMUSG00000004347
Ex_Rorb_Fibcd1_Syt6	0	2	Lefty1=ENSMUSG00000038793|Arhgap25=ENSMUSG00000030047
Inh_Pax8_Sfrp1_2	0	3	Scn7a=ENSMUSG00000034810|Prdm16=ENSMUSG00000039410|Exph5=ENSMUSG00000034584
Ex_Lhx9_Hsd17b14_2	0	4	Lhx9=ENSMUSG00000019230|Tmsb10=ENSMUSG00000079523|Prkcd=ENSMUSG00000021948|Cabp7=ENSMUSG00000009075
Inh_Pax8_Sfrp1_8	0	3	Gli3=ENSMUSG00000021318|Otp=ENSMUSG00000021685|Rspo2=ENSMUSG00000051920
Ex_Lmx1a_Bdnf_4	0	4	Barhl1=ENSMUSG00000026805|Slc26a7=ENSMUSG00000040569|Crhr2=ENSMUSG00000003476|AC152452.1=ENSMUSG00000118396
ExInh_Lmx1b_Met	0	3	Met=ENSMUSG00000009376|Chrna6=ENSMUSG00000031491|Insyn2b=ENSMUSG00000069911
CholEx_Hmx2_A2m	0	4	Col27a1=ENSMUSG00000045672|A2m=ENSMUSG00000030111|Npas1=ENSMUSG00000001988|Kcnh8=ENSMUSG00000035580
Ex_Slc30a3_Otof_Dgkk_Ndst4	0	3	Penk=ENSMUSG00000045573|Ano2=ENSMUSG00000038115|Abca8a=ENSMUSG00000041828
Inh_Ecel1_Myo1h_2	0	3	Fmo1=ENSMUSG00000040181|Meis2=ENSMUSG00000027210|Gm45194=ENSMUSG00000109156
Inh_Pax8_Pdzk1ip1_1	0	4	Colgalt2=ENSMUSG00000032649|Ildr2=ENSMUSG00000040612|Irs4=ENSMUSG00000054667|Coprs=ENSMUSG00000031458
Ex_Plekhg1_Fign_Ppp1r3a_5	0	3	Alpk2=ENSMUSG00000032845|Tcf7l2=ENSMUSG00000024985|Slc18a2=ENSMUSG00000025094
Ex_Sim1_Pitx2_1	0	4	Pfdn2=ENSMUSG00000006412|Crym=ENSMUSG00000030905|Sim1=ENSMUSG00000019913|Igfbp6=ENSMUSG00000023046
Inh_Exd1_Arhgap9_1	0	4	Tarm1=ENSMUSG00000053338|Sall1=ENSMUSG00000031665|Otp=ENSMUSG00000021685|Trhr=ENSMUSG00000038760
Astro_Ephb1_Gfap	0	1	Myoc=ENSMUSG00000026697
Ex_Tfap2d_Pirt_6	0	3	Tfap2d=ENSMUSG00000042596|Mertk=ENSMUSG00000014361|Pirt=ENSMUSG00000048070
Inh_Pax5_Irs4_2	0	2	C1ql2=ENSMUSG00000036907|Irs4=ENSMUSG00000054667
Inh_Nkx2-2_Nxph2	0	4	Nxph2=ENSMUSG00000069132|Nkx2-2=ENSMUSG00000027434|Cadps2=ENSMUSG00000017978|Fgf10=ENSMUSG00000021732
Inh_Gata3_Gsc2_1	0	3	Foxp2=ENSMUSG00000029563|Gsc2=ENSMUSG00000022738|Ndufa11=ENSMUSG00000002379
Ex_Dmrta2_Prkcq_2	0	3	Tcerg1l=ENSMUSG00000091002|Trhr2=ENSMUSG00000039079|Col2a1=ENSMUSG00000022483
Ex_Vsx2_Lhx4_2	0	4	Lhx4=ENSMUSG00000026468|Nfib=ENSMUSG00000008575|Tmem132c=ENSMUSG00000034324|Islr2=ENSMUSG00000051243
Ex_Lmx1a_Lepr	0	5	Cubn=ENSMUSG00000026726|Tox=ENSMUSG00000041272|Ust=ENSMUSG00000047712|Ankfn1=ENSMUSG00000047773|Ttc6=ENSMUSG00000046782
Inh_Pax2_Tnfaip8l3_1	0	5	Ndnf=ENSMUSG00000049001|Tnfaip8l3=ENSMUSG00000074345|Rxfp3=ENSMUSG00000060735|Adamts19=ENSMUSG00000053441|Rorb=ENSMUSG00000036192
Inh_Gata3_Pdlim3_1	0	6	Gata3=ENSMUSG00000015619|Arhgap6=ENSMUSG00000031355|Bcl11b=ENSMUSG00000048251|Egflam=ENSMUSG00000042961|Vit=ENSMUSG00000024076|Myo5b=ENSMUSG00000025885
Inh_Foxp2_Sox2_3	0	3	Pax6=ENSMUSG00000027168|Slc17a8=ENSMUSG00000019935|Ntn1=ENSMUSG00000020902
Ex_Sim1_Otp_1	0	4	Calcr=ENSMUSG00000023964|Foxp2=ENSMUSG00000029563|Cntnap3=ENSMUSG00000033063|Grik1=ENSMUSG00000022935
Ex_Tlx1_Crocc2_3	0	3	Rxfp1=ENSMUSG00000034009|Prrxl1=ENSMUSG00000041730|Dlk1=ENSMUSG00000040856
Inh_Esr2_Avp_1	0	3	Avp=ENSMUSG00000037727|Cpne8=ENSMUSG00000052560|Pgm5=ENSMUSG00000041731
Ex_Tfap2d_Crhr2_1	0	4	Tfap2d=ENSMUSG00000042596|Pou3f1=ENSMUSG00000090125|Cdh23=ENSMUSG00000012819|Ptk2b=ENSMUSG00000059456
Inh_Pax2_Dkk2	0	3	Eya1=ENSMUSG00000025932|Cdh23=ENSMUSG00000012819|Galr1=ENSMUSG00000024553
Ex_Fezf2_Cfap58_1	0	3	Cfap206=ENSMUSG00000028294|Kdr=ENSMUSG00000062960|Rasl11a=ENSMUSG00000029641
Inh_Lhx8_Arhgef38_1	0	5	Lhx8=ENSMUSG00000096225|Necab1=ENSMUSG00000040536|Prdm16=ENSMUSG00000039410|Chrm3=ENSMUSG00000046159|Rorb=ENSMUSG00000036192
Inh_Ecel1_Crhr2	0	4	St18=ENSMUSG00000033740|Meis2=ENSMUSG00000027210|Ndst4=ENSMUSG00000027971|Isl1=ENSMUSG00000042258
Inh_Fbxl7_Cyp26b1_4	0	3	Pax8=ENSMUSG00000026976|Col27a1=ENSMUSG00000045672|Mgam=ENSMUSG00000068587
Inh_Gata3_Ntsr1	0	4	Gata2=ENSMUSG00000015053|Sall1=ENSMUSG00000031665|Vcan=ENSMUSG00000021614|Atp6ap1l=ENSMUSG00000078958
Inh_Lhx1_Crhbp	0	4	Kcnq5=ENSMUSG00000028033|Rxfp1=ENSMUSG00000034009|Ror1=ENSMUSG00000035305|Otx2=ENSMUSG00000021848
Ex_Fbxl7_Lsp1_1	0	3	Tacr3=ENSMUSG00000028172|Stpg2=ENSMUSG00000047940|Gpx2=ENSMUSG00000042808
Inh_Pax2_6430628N08Rik_3	0	3	Ptprt=ENSMUSG00000053141|Gucy2d=ENSMUSG00000074003|Olfr372=ENSMUSG00000069998
Ex_Rorb_Pirt_Fn1	0	3	Fn1=ENSMUSG00000026193|Syndig1=ENSMUSG00000074736|Pirt=ENSMUSG00000048070
Ex_Phox2b_Mdfic2_5	0	3	Dach2=ENSMUSG00000025592|Phox2b=ENSMUSG00000012520|Egflam=ENSMUSG00000042961
Inh_Pax3_Svs5_1	0	2	Pax3=ENSMUSG00000004872|Svs5=ENSMUSG00000017004
Inh_Lhx6_Car8_2	0	5	Fstl5=ENSMUSG00000034098|Galnt18=ENSMUSG00000038296|Egfr=ENSMUSG00000020122|Chst9=ENSMUSG00000047161|Myo5b=ENSMUSG00000025885
CholEx_Hmx3_Agtr1b	0	4	Zeb2=ENSMUSG00000026872|Mecom=ENSMUSG00000027684|Bche=ENSMUSG00000027792|Hoxb8=ENSMUSG00000056648
Ex_Ebf2_C1ql2_3	0	6	Tfap2d=ENSMUSG00000042596|Kcnq5=ENSMUSG00000028033|Steap3=ENSMUSG00000026389|Nr4a2=ENSMUSG00000026826|Pop7=ENSMUSG00000029715|Sntb1=ENSMUSG00000060429
Ex_Lmx1b_Upp1	0	4	Tex47=ENSMUSG00000040514|Upp1=ENSMUSG00000020407|Tmem100=ENSMUSG00000069763|Dsc3=ENSMUSG00000059898
Ex_Phox2b_Slc39a12_6	0	3	Wif1=ENSMUSG00000020218|Sntb1=ENSMUSG00000060429|Gal=ENSMUSG00000024907
Fibro_Eya2_Unc5c_3	0	4	Slc13a3=ENSMUSG00000018459|Dlg2=ENSMUSG00000052572|6330403K07Rik=ENSMUSG00000018451|Nfkbiz=ENSMUSG00000035356
Inh_Fbxl7_Cyp26b1_2	0	2	Tnc=ENSMUSG00000028364|Mgam2-ps=ENSMUSG00000102802
Inh_Pax5_Tmem176b_4	0	4	Gpc4=ENSMUSG00000031119|Pax5=ENSMUSG00000014030|Col23a1=ENSMUSG00000063564|Mc4r=ENSMUSG00000047259
Ex_Ebf2_Ucn3_1	0	3	Plch1=ENSMUSG00000036834|Pcp2=ENSMUSG00000004630|Gal=ENSMUSG00000024907
Ex_Lhx9_Igfbpl1_2	0	3	Npy=ENSMUSG00000029819|Chrnb3=ENSMUSG00000031492|Grp=ENSMUSG00000024517
Ex_Vsx2_Nps_1	0	3	Tafa4=ENSMUSG00000046500|Nps=ENSMUSG00000073804|Prkd1=ENSMUSG00000002688
Inh_Meox2_Csta2	0	3	Lef1=ENSMUSG00000027985|Dlk1=ENSMUSG00000040856|Pkhd1l1=ENSMUSG00000038725
Ex_Tfap2d_Gask1b_2	0	5	Mcub=ENSMUSG00000027994|Stk32b=ENSMUSG00000029123|Cckbr=ENSMUSG00000030898|Hs3st4=ENSMUSG00000078591|Coch=ENSMUSG00000020953
Ex_Tfap2b_Vmn1r196	0	3	Lgr6=ENSMUSG00000042793|Hmcn1=ENSMUSG00000066842|Foxb1=ENSMUSG00000059246
Inh_Creb5_Ror1_1	0	0
Ex_Phox2b_Igfbpl1_2	0	4	Phox2b=ENSMUSG00000012520|Ntf3=ENSMUSG00000049107|Bcl11a=ENSMUSG00000000861|Neurod2=ENSMUSG00000038255
Ex_Pax6_Scgn	0	3	Pax6=ENSMUSG00000027168|Ebf2=ENSMUSG00000022053|Galr1=ENSMUSG00000024553
Ex_Tfap2b_Sult3a2_5	0	3	Rxfp1=ENSMUSG00000034009|Hhip=ENSMUSG00000064325|Foxb1=ENSMUSG00000059246
ExInh_Lmx1b_Slc26a7_1	0	4	Chrnb3=ENSMUSG00000031492|Megf11=ENSMUSG00000036466|Fgf10=ENSMUSG00000021732|Sntb1=ENSMUSG00000060429
Ex_Lmx1a_Serpina9	0	2	Trdn=ENSMUSG00000019787|Crhbp=ENSMUSG00000021680
Ex_Evx1_Evx2	0	3	Prok1=ENSMUSG00000070368|Medag=ENSMUSG00000029659|Sox6=ENSMUSG00000051910
Inh_Onecut3_Ccdc192_1	0	3	Nr5a2=ENSMUSG00000026398|Kcng4=ENSMUSG00000045246|Col8a1=ENSMUSG00000068196
Ex_Hoxb3_Ldlrap1_13	0	3	Scn4b=ENSMUSG00000046480|Col12a1=ENSMUSG00000032332|Gcgr=ENSMUSG00000025127
Inh_Pax3_Vmn1r207_7	0	3	Htr2c=ENSMUSG00000041380|Vmn1r207=ENSMUSG00000084136|Celsr1=ENSMUSG00000016028
Inh_Sp8_Abcb5_Runx1t1	0	4	Scrg1=ENSMUSG00000031610|Fam83b=ENSMUSG00000032358|Tgfbi=ENSMUSG00000035493|Pcsk5=ENSMUSG00000024713
Ex_Sim1_Ucn3_2	0	2	Tnfrsf23=ENSMUSG00000037613|Ucn3=ENSMUSG00000044988
Inh_Foxp2_Bmp3_5	0	4	Galnt3=ENSMUSG00000026994|Frem1=ENSMUSG00000059049|Hcrtr2=ENSMUSG00000032360|Hoxb7=ENSMUSG00000038721
Inh_Pax3_Igfbpl1_3	0	4	Rpl7=ENSMUSG00000043716|Igfbp5=ENSMUSG00000026185|Pax3=ENSMUSG00000004872|Agtr2=ENSMUSG00000068122
Ex_Lmx1a_Gngt2	0	4	Pitx2=ENSMUSG00000028023|Ano2=ENSMUSG00000038115|Slc17a8=ENSMUSG00000019935|Chrna6=ENSMUSG00000031491
Inh_Pax7_Ngfr_Stc1	0	3	Pax6=ENSMUSG00000027168|Qrfpr=ENSMUSG00000058400|Ngfr=ENSMUSG00000000120
Inh_Nkx2-2_Gata2_7	0	4	Prkcq=ENSMUSG00000026778|Slc6a5=ENSMUSG00000039728|Man1a=ENSMUSG00000003746|Plac9a=ENSMUSG00000095304
Inh_Dmbx1_Hpse2_2	0	0
Inh_Lhx6_Sctr_2	0	3	Sulf1=ENSMUSG00000016918|Sctr=ENSMUSG00000026387|Lhx6=ENSMUSG00000026890
Ex_C1ql4_Trhr_2	0	3	Fam122b=ENSMUSG00000036022|Ndnf=ENSMUSG00000049001|Cox6a2=ENSMUSG00000030785
Chol_Irx4_Matn1_2	0	4	Rpl31=ENSMUSG00000073702|Cntnap5b=ENSMUSG00000067028|Wnt2=ENSMUSG00000010797|Chrna6=ENSMUSG00000031491
Inh_Pax7_Zic2	0	3	Pax5=ENSMUSG00000014030|Pax7=ENSMUSG00000028736|Pou6f2=ENSMUSG00000009734
Ex_Irx3_Sostdc1	0	6	Itga8=ENSMUSG00000026768|Defb1=ENSMUSG00000044748|Npsr1=ENSMUSG00000043659|Uqcrq=ENSMUSG00000044894|Irx1=ENSMUSG00000060969|Syt10=ENSMUSG00000063260
Inh_Foxp2_Bmp3_1	0	4	Pax8=ENSMUSG00000026976|Arhgap36=ENSMUSG00000036198|Foxp2=ENSMUSG00000029563|Folh1=ENSMUSG00000001773
Ex_Lhx9_Chrm1_2	0	3	Cav1=ENSMUSG00000007655|Slit1=ENSMUSG00000025020|Sorcs1=ENSMUSG00000043531
Inh_Gata3_Tnc_2	0	4	Lypd1=ENSMUSG00000026344|Gata3=ENSMUSG00000015619|Pax6=ENSMUSG00000027168|Irx5=ENSMUSG00000031737
Ex_Pax6_Htr3a_1	0	3	Pax6=ENSMUSG00000027168|Gpr101=ENSMUSG00000036357|Adamtsl3=ENSMUSG00000070469
Inh_Gata3_Olfr48_2	0	3	Stum=ENSMUSG00000053963|Gxylt2=ENSMUSG00000030074|Swap70=ENSMUSG00000031015
Inh_Pax7_Ecel1_1	0	4	Tfap2b=ENSMUSG00000025927|Pax7=ENSMUSG00000028736|Dach1=ENSMUSG00000055639|Rorb=ENSMUSG00000036192
Inh_Six3_Colq_2	0	4	Trpc4=ENSMUSG00000027748|St6galnac5=ENSMUSG00000039037|Spp1=ENSMUSG00000029304|Foxp2=ENSMUSG00000029563
Inh_Gata3_Clic5_1	0	4	Sema3e=ENSMUSG00000063531|Otof=ENSMUSG00000062372|Nptx2=ENSMUSG00000059991|Gxylt2=ENSMUSG00000030074
Ex_Phox2b_Dsc3_3	0	3	Ucma=ENSMUSG00000026668|Dach2=ENSMUSG00000025592|Phox2b=ENSMUSG00000012520
Ex_Sox6_Prom1	0	3	Lhx9=ENSMUSG00000019230|Sp5=ENSMUSG00000075304|Prom1=ENSMUSG00000029086
Inh_Frmd7_Edaradd	0	0
Ex_Lhx9_Prdm8_2	0	4	Nfib=ENSMUSG00000008575|Drd1=ENSMUSG00000021478|Slc5a7=ENSMUSG00000023945|Tcf7l2=ENSMUSG00000024985
Ex_Sim1_Hkdc1_1	0	3	Cyp26b1=ENSMUSG00000063415|Sim1=ENSMUSG00000019913|Efemp1=ENSMUSG00000020467
Inh_Frmd7_Aox3_1	0	4	Pde5a=ENSMUSG00000053965|Oprd1=ENSMUSG00000050511|Nppa=ENSMUSG00000041616|Plpp4=ENSMUSG00000070366
Ex_Sox6_Sult3a2_2	0	4	Lhfp=ENSMUSG00000048332|Reln=ENSMUSG00000042453|Npffr2=ENSMUSG00000035528|Gda=ENSMUSG00000058624
Inh_Gata3_Nkx2-2_Npy	0	4	Nkx2-2=ENSMUSG00000027434|Tac1=ENSMUSG00000061762|Drd1=ENSMUSG00000021478|Trhr=ENSMUSG00000038760
Inh_Pax8_Sp9_2	0	4	Kcnmb2=ENSMUSG00000037610|Hydin=ENSMUSG00000059854|Ctxn3=ENSMUSG00000069372|Prkg1=ENSMUSG00000052920
Inh_Tfap2b_Postn_1	0	3	Col9a1=ENSMUSG00000026147|Ntf3=ENSMUSG00000049107|Popdc3=ENSMUSG00000019848
Ex_Ebf2_Ifi213_2	0	4	Shb=ENSMUSG00000044813|Olfr273=ENSMUSG00000049648|Slc26a5=ENSMUSG00000029015|St3gal1=ENSMUSG00000013846
Ex_Ebf2_C1qtnf7	0	4	Satb2=ENSMUSG00000038331|C1qtnf7=ENSMUSG00000061535|Npffr2=ENSMUSG00000035528|Lmo3=ENSMUSG00000030226
Ex_Ebf2_Ucn3_2	0	3	Slc44a5=ENSMUSG00000028360|Tcf7l1=ENSMUSG00000055799|Ucn3=ENSMUSG00000044988
Inh_Fbxl7_Col6a1_2	0	3	Unc5b=ENSMUSG00000020099|Col13a1=ENSMUSG00000058806|Exph5=ENSMUSG00000034584
Inh_Gata3_Pdlim3_2	0	4	Sp9=ENSMUSG00000068859|Npffr2=ENSMUSG00000035528|Pdlim3=ENSMUSG00000031636|Col8a1=ENSMUSG00000068196
Ex_Sim1_Foxb1	0	3	Foxb1=ENSMUSG00000059246|Trpc7=ENSMUSG00000021541|Angpt1=ENSMUSG00000022309
Inh_Pax2_Tnfaip8l3_3	0	4	Tfap2b=ENSMUSG00000025927|Nrp2=ENSMUSG00000025969|Qrfprl=ENSMUSG00000029917|Nr1h4=ENSMUSG00000047638
Ex_Vsx2_Tac2	0	4	Lhx4=ENSMUSG00000026468|Calcr=ENSMUSG00000023964|Hoxb6=ENSMUSG00000000690|Sntb1=ENSMUSG00000060429
Inh_Pax2_Krt17_2	0	3	Gm2115=ENSMUSG00000097789|Lgals9=ENSMUSG00000001123|Krt17=ENSMUSG00000035557
Inh_Onecut3_Aspm_1	0	4	Penk=ENSMUSG00000045573|Frem1=ENSMUSG00000059049|Col12a1=ENSMUSG00000032332|Mei4=ENSMUSG00000043289
Inh_Six3_Six6_2	0	3	Sp9=ENSMUSG00000068859|Calcr=ENSMUSG00000023964|Six6=ENSMUSG00000021099
Ex_Ebf2_C1ql2_5	0	4	Mgmt=ENSMUSG00000054612|Taco1=ENSMUSG00000001983|Edaradd=ENSMUSG00000095105|Prkd1=ENSMUSG00000002688
Inh_Ppp1r1b_Drd1_Zp3r_4	0	0
Inh_Six3_Pvalb_Efemp1_2	0	5	Hmcn1=ENSMUSG00000066842|Unc5d=ENSMUSG00000063626|Sntg2=ENSMUSG00000020672|Kcnj4=ENSMUSG00000044216|Cntnap5c=ENSMUSG00000038048
Ex_Nxph4_Hpgd	0	4	Lypd1=ENSMUSG00000026344|Barhl1=ENSMUSG00000026805|Meis2=ENSMUSG00000027210|Npy2r=ENSMUSG00000028004
Ex_Dmrta2_Fgfr4_Csf2rb2	0	3	Agtr1b=ENSMUSG00000054988|Csf2rb2=ENSMUSG00000071714|Efna5=ENSMUSG00000048915
Inh_Pax2_Nkx6-1_2	0	3	Chrdl1=ENSMUSG00000031283|Npy2r=ENSMUSG00000028004|Sst=ENSMUSG00000004366
Ex_Dab2_Tmem100_2	0	3	Calcrl=ENSMUSG00000059588|Npr3=ENSMUSG00000022206|Pgm5=ENSMUSG00000041731
Inh_Dmbx1_Tacr3_2	0	3	Fibcd1=ENSMUSG00000026841|Dmbx1=ENSMUSG00000028707|Piezo2=ENSMUSG00000041482
Ex_C1ql4_Slc38a11_3	0	3	Eya1=ENSMUSG00000025932|Igfbp4=ENSMUSG00000017493|C1ql4=ENSMUSG00000001076
Inh_Otx2_Prdm16_6	0	4	Bard1=ENSMUSG00000026196|Zbbx=ENSMUSG00000034151|Prdm16=ENSMUSG00000039410|Fam20a=ENSMUSG00000020614
Ex_Tfap2b_Sult3a2	0	4	Pth2r=ENSMUSG00000025946|Sult3a2=ENSMUSG00000090298|Foxb1=ENSMUSG00000059246|Vgll3=ENSMUSG00000091243
Ex_Tfap2b_Tstd1_1	0	4	Tstd1=ENSMUSG00000103711|Zfp385b=ENSMUSG00000027016|Barx2=ENSMUSG00000032033|Foxb1=ENSMUSG00000059246
Ex_Lmx1b_Tex47_1	0	4	Lmx1b=ENSMUSG00000038765|Gli3=ENSMUSG00000021318|Cntnap3=ENSMUSG00000033063|Sorcs3=ENSMUSG00000063434
Ex_Hoxb3_Ldlrap1_4	0	0
Ex_Evx2_Chrna2	0	4	Cpa6=ENSMUSG00000042501|C1ql2=ENSMUSG00000036907|Pax5=ENSMUSG00000014030|Sox6=ENSMUSG00000051910
Inh_Six3_Gchfr_3	0	2	H2-Q1=ENSMUSG00000079507|Six3=ENSMUSG00000038805
Ex_Lmx1b_Calcrl	0	5	Zan=ENSMUSG00000079173|Gpr83=ENSMUSG00000031932|Cck=ENSMUSG00000032532|Tlx3=ENSMUSG00000040610|Ifi27=ENSMUSG00000064215
Ex_Phox2b_Adora2a	0	2	Epha4=ENSMUSG00000026235|Gfral=ENSMUSG00000059383
Inh_Hoxc4_Esm1	0	4	Tnc=ENSMUSG00000028364|Syt10=ENSMUSG00000063260|Gmnc=ENSMUSG00000068428|Piezo2=ENSMUSG00000041482
Inh_Nkx2-2_Gata2_2	0	4	Steap3=ENSMUSG00000026389|Penk=ENSMUSG00000045573|Tal1=ENSMUSG00000028717|Skor2=ENSMUSG00000091519
Inh_Nkx2-2_Moxd1	0	3	Nkx2-2=ENSMUSG00000027434|Moxd1=ENSMUSG00000020000|Rorb=ENSMUSG00000036192
SerEx_Fev_Crhr2_4	0	4	Tent5a=ENSMUSG00000032265|Pcsk5=ENSMUSG00000024713|Rorb=ENSMUSG00000036192|Slc18a2=ENSMUSG00000025094
Inh_Pax2_H2-Q7	0	2	Otp=ENSMUSG00000021685|H2-Q7=ENSMUSG00000060550
Ex_Plekhg1_Pth2r_Dio2_1	0	4	Prkcd=ENSMUSG00000021948|Epsti1=ENSMUSG00000022014|Adcy2=ENSMUSG00000021536|Klhl14=ENSMUSG00000042514
Ex_Ccn3_Fezf2_Mndal	0	4	Ptprc=ENSMUSG00000026395|Otof=ENSMUSG00000062372|Man1a=ENSMUSG00000003746|9430069I07Rik=ENSMUSG00000094447
Ex_Plekhg1_Nox4_Ros1	0	4	Ap1s3=ENSMUSG00000054702|Hmcn1=ENSMUSG00000066842|Dchs2=ENSMUSG00000102692|Ros1=ENSMUSG00000019893
Inh_Pax2_Lpl_2	0	5	Satb2=ENSMUSG00000038331|Gm45194=ENSMUSG00000109156|Pde3a=ENSMUSG00000041741|Rab38=ENSMUSG00000030559|Hoxb8=ENSMUSG00000056648
Inh_Dmbx1_Gpx6	0	2	Gpx6=ENSMUSG00000004341|Agmo=ENSMUSG00000050103
Ex_C1ql4_Nostrin	0	3	Nostrin=ENSMUSG00000034738|Pnoc=ENSMUSG00000045731|Tcf7l2=ENSMUSG00000024985
Inh_Gata3_Tafa3	0	4	Enpep=ENSMUSG00000028024|Catsperg1=ENSMUSG00000049676|Megf11=ENSMUSG00000036466|Mak=ENSMUSG00000021363
Ex_Ebf2_Sp5_8	0	5	Hmcn1=ENSMUSG00000066842|Barhl1=ENSMUSG00000026805|Bmp3=ENSMUSG00000029335|Chrna7=ENSMUSG00000030525|Cntnap3=ENSMUSG00000033063
Inh_Otx2_Prdm16_5	0	3	Tnfrsf11a=ENSMUSG00000026321|Map3k15=ENSMUSG00000031303|Ttr=ENSMUSG00000061808
Ex_Hoxc6_Rxfp2_2	0	3	Hoxa7=ENSMUSG00000038236|Cox6b1=ENSMUSG00000036751|Kcnmb4=ENSMUSG00000054934
Inh_Gata3_Gxylt2_1	0	3	Edn1=ENSMUSG00000021367|Irx4=ENSMUSG00000021604|Esrrb=ENSMUSG00000021255
Inh_Emx2_Irx4	0	4	Tfap2b=ENSMUSG00000025927|Pax7=ENSMUSG00000028736|Maf=ENSMUSG00000055435|Grin2c=ENSMUSG00000020734
Inh_Pax2_Lrp2	0	4	Nxph2=ENSMUSG00000069132|Lrp2=ENSMUSG00000027070|Prrxl1=ENSMUSG00000041730|Adamts12=ENSMUSG00000047497
Ex_Irx1_Nog	0	2	Cblc=ENSMUSG00000040525|Nog=ENSMUSG00000048616
Ex_Lhx2_Pth2	0	4	Asb4=ENSMUSG00000042607|Onecut3=ENSMUSG00000045518|Crhbp=ENSMUSG00000021680|Tcf7l2=ENSMUSG00000024985
Ex_Ebf2_Gask1b_3	0	2	Npw=ENSMUSG00000071230|Colec12=ENSMUSG00000036103
Inh_Sp8_Sox6_3	0	3	Calca=ENSMUSG00000030669|Sox6=ENSMUSG00000051910|Cdh23=ENSMUSG00000012819
Ex_Plekhg1_Nox4_Anxa13_1	0	7	Synpo2=ENSMUSG00000050315|Pou3f2=ENSMUSG00000095139|Adgrd1=ENSMUSG00000044017|Plekha7=ENSMUSG00000045659|Anxa13=ENSMUSG00000055114|Piezo2=ENSMUSG00000041482|Rorb=ENSMUSG00000036192
Ex_Dmrta2_Tll2_2	0	5	Ankrd39=ENSMUSG00000079610|Adm=ENSMUSG00000030790|Col12a1=ENSMUSG00000032332|Igfbp4=ENSMUSG00000017493|Ttc6=ENSMUSG00000046782
Inh_Aqp9_4930523C07Rik	0	4	Brinp3=ENSMUSG00000035131|4930523C07Rik=ENSMUSG00000090394|Aqp9=ENSMUSG00000032204|Cbln2=ENSMUSG00000024647
Inh_Pax6_Nkx2-2_1	0	4	Acvr1c=ENSMUSG00000026834|Pax6=ENSMUSG00000027168|Fam122b=ENSMUSG00000036022|Tmem176b=ENSMUSG00000029810
Ex_Sim1_Crh_2	0	4	Oxt=ENSMUSG00000027301|Sema3c=ENSMUSG00000028780|Foxp2=ENSMUSG00000029563|Ebf3=ENSMUSG00000010476
Endo_Flt1_Kcnj8_Slc47a2_2	0	2	Steap4=ENSMUSG00000012428|Gimap6=ENSMUSG00000047867
Inh_Pax2_Gm5105_1	0	3	Abcb6=ENSMUSG00000026198|Mecom=ENSMUSG00000027684|Ptafr=ENSMUSG00000056529
Ex_Trabd2b_Slc30a3_Mybpc1_Pla2g4e	0	4	Esr1=ENSMUSG00000019768|Mybpc1=ENSMUSG00000020061|Bfsp2=ENSMUSG00000032556|Syt10=ENSMUSG00000063260
Inh_Lhx8_Pde11a_4	0	4	Ppp1r1c=ENSMUSG00000034683|Slitrk2=ENSMUSG00000036790|Lhx8=ENSMUSG00000096225|Stk32a=ENSMUSG00000039954
Ex_Phox2b_Olig3_1	0	3	Olig3=ENSMUSG00000045591|Cdh23=ENSMUSG00000012819|Dsc3=ENSMUSG00000059898
Inh_Onecut3_Frk	0	3	Abi3bp=ENSMUSG00000035258|Plce1=ENSMUSG00000024998|Pax2=ENSMUSG00000004231
Ex_C1ql4_Calca	0	3	Npy2r=ENSMUSG00000028004|Calca=ENSMUSG00000030669|Npsr1=ENSMUSG00000043659
CholInh_Ecel1_Ghrh_2	0	3	St18=ENSMUSG00000033740|Mbnl3=ENSMUSG00000036109|Smyd1=ENSMUSG00000055027
Ex_Irx1_Padi1_5	0	5	St18=ENSMUSG00000033740|Kcnmb2=ENSMUSG00000037610|Met=ENSMUSG00000009376|Rspo3=ENSMUSG00000019880|Fat2=ENSMUSG00000055333
Inh_Sall3_Trhr_5	0	5	St18=ENSMUSG00000033740|Cox5b=ENSMUSG00000061518|Cebpb=ENSMUSG00000056501|Runx1t1=ENSMUSG00000006586|Igfbpl1=ENSMUSG00000035551
Ex_Lmx1b_Drd1_2	0	2	Nmu=ENSMUSG00000029236|Prkcd=ENSMUSG00000021948
Ex_Dmrta2_Fn1_2	0	4	Dmrta2=ENSMUSG00000047143|Vgf=ENSMUSG00000037428|Sim1=ENSMUSG00000019913|Pnoc=ENSMUSG00000045731
Ex_Skor1_Il31ra_2	0	3	Cnga3=ENSMUSG00000026114|Gja1=ENSMUSG00000050953|Dab2=ENSMUSG00000022150
Inh_Tfap2a_Frem2	0	2	5530401A14Rik=ENSMUSG00000020703|Zfp385c=ENSMUSG00000014198
Inh_Nkx2-2_Mafb_1	0	4	Gulp1=ENSMUSG00000056870|Lhx6=ENSMUSG00000026890|Nkx2-2=ENSMUSG00000027434|Stxbp6=ENSMUSG00000046314
Ex_Fibcd1_Slc9a4_2	0	7	Fibcd1=ENSMUSG00000026841|Pde11a=ENSMUSG00000075270|Tox=ENSMUSG00000041272|Ror1=ENSMUSG00000035305|Fras1=ENSMUSG00000034687|Fbln2=ENSMUSG00000064080|Tfam=ENSMUSG00000003923
Ex_Pou4f1_Col9a1	0	3	Tfap2b=ENSMUSG00000025927|Col9a1=ENSMUSG00000026147|Mafb=ENSMUSG00000074622
Ex_Rorb_Col8a1_Cntnap4	0	0
ExInh_Lmx1b_Ngf	0	3	Calcrl=ENSMUSG00000059588|Ngf=ENSMUSG00000027859|Chrnb3=ENSMUSG00000031492
Ex_Slc30a3_Otof_Dgkk_Grik3	0	0
Inh_Ecel1_Asb4_2	0	5	Kcnq5=ENSMUSG00000028033|Gdpd2=ENSMUSG00000019359|Prdm16=ENSMUSG00000039410|Nwd2=ENSMUSG00000090061|Calcr=ENSMUSG00000023964
Ex_Sln_A730046J19Rik	0	3	Kirrel=ENSMUSG00000041734|Tafa1=ENSMUSG00000059187|Sln=ENSMUSG00000042045
Inh_Htr3a_Ibsp_6	0	2	Ibsp=ENSMUSG00000029306|Ttc6=ENSMUSG00000046782
Ser_Nkx6-1_Trh	0	2	Tac1=ENSMUSG00000061762|Slc6a4=ENSMUSG00000020838
Ex_Hoxc6_Prokr2	0	4	Fign=ENSMUSG00000075324|Dach2=ENSMUSG00000025592|Barhl2=ENSMUSG00000034384|Hoxc6=ENSMUSG00000001661
Ex_Pax6_Otx1_1	0	4	Steap3=ENSMUSG00000026389|Pax6=ENSMUSG00000027168|Ltbp4=ENSMUSG00000040488|Mylk=ENSMUSG00000022836
Inh_Gata3_Ccdc180_1	0	3	Ccdc180=ENSMUSG00000035539|Gm10471=ENSMUSG00000073116|Pvalb=ENSMUSG00000005716
Inh_Sncg_Calcb_3	0	2	Myh8=ENSMUSG00000055775|Cmya5=ENSMUSG00000047419
Inh_Hoxb5_C1ql2_1	0	3	Eya1=ENSMUSG00000025932|Mecom=ENSMUSG00000027684|Lmo7=ENSMUSG00000033060
Ex_Lhx2_Emid1	0	4	Shox2=ENSMUSG00000027833|6430628N08Rik=ENSMUSG00000034185|Spon1=ENSMUSG00000038156|Prkd1=ENSMUSG00000002688
Ex_Tfap2d_St14_3	0	4	C1ql3=ENSMUSG00000049630|Nptx2=ENSMUSG00000059991|Abcc9=ENSMUSG00000030249|St14=ENSMUSG00000031995
Inh_Ecel1_Foxd1_3	0	4	Tafa4=ENSMUSG00000046500|Nmbr=ENSMUSG00000019865|Ddx39a=ENSMUSG00000005481|Foxd1=ENSMUSG00000078302
Ex_Pou4f2_Hpse2_3	0	5	Lhx9=ENSMUSG00000019230|Tmsb4x=ENSMUSG00000049775|Prlr=ENSMUSG00000005268|Cdh12=ENSMUSG00000040452|Hpse2=ENSMUSG00000074852
Ex_Tfap2d_Emid1_4	0	0
Ex_Fezf2_Cdc25c_1	0	4	Rbms1=ENSMUSG00000026970|Cfap206=ENSMUSG00000028294|Fos=ENSMUSG00000021250|Pdlim1=ENSMUSG00000055044
Ex_C1ql4_Asb4	0	3	Calcr=ENSMUSG00000023964|Sox6=ENSMUSG00000051910|C1ql4=ENSMUSG00000001076
Inh_Onecut3_Tcf24_3	0	2	Dcn=ENSMUSG00000019929|Gulo=ENSMUSG00000034450
Inh_Cobll1_Heg1	0	4	Cobll1=ENSMUSG00000034903|Dchs2=ENSMUSG00000102692|Nmbr=ENSMUSG00000019865|Trdn=ENSMUSG00000019787
Ex_Rorb_Adam33	0	0
Inh_Lhx6_Car8_4	0	4	Lhx6=ENSMUSG00000026890|Klhl1=ENSMUSG00000022076|Hapln1=ENSMUSG00000021613|Prkg1=ENSMUSG00000052920
Inh_Six3_Irs4_1	0	6	Dlx1=ENSMUSG00000041911|Cited1=ENSMUSG00000051159|Sox2=ENSMUSG00000074637|Nfib=ENSMUSG00000008575|Nts=ENSMUSG00000019890|Rorb=ENSMUSG00000036192
Inh_Pax3_Vmn1r207_3	0	3	Ntng1=ENSMUSG00000059857|Col16a1=ENSMUSG00000040690|Gulo=ENSMUSG00000034450
Ex_Ebf2_Nek11_1	0	2	Npl=ENSMUSG00000042684|Sntb1=ENSMUSG00000060429
Ex_Lmx1b_Nmu_1	0	3	Col5a2=ENSMUSG00000026042|Nmu=ENSMUSG00000029236|Pcsk6=ENSMUSG00000030513
Ex_Dmrta2_Chrna6_1	0	4	Gulp1=ENSMUSG00000056870|Nr4a2=ENSMUSG00000026826|Chrdl1=ENSMUSG00000031283|Bfsp2=ENSMUSG00000032556
Ex_Sim1_Tnxb_1	0	3	Cd44=ENSMUSG00000005087|Otp=ENSMUSG00000021685|Tnxb=ENSMUSG00000033327
Inh_Pax2_Hoxb5_Hmcn2	0	4	En1=ENSMUSG00000058665|Hmcn2=ENSMUSG00000055632|Sox6=ENSMUSG00000051910|Mdga1=ENSMUSG00000043557
Inh_Frmd7_Drd2	0	3	Trh=ENSMUSG00000005892|Gm8113=ENSMUSG00000089901|D16Ertd472e=ENSMUSG00000022864
Ex_Lmx1b_Ptgfr	0	3	Ptgfr=ENSMUSG00000028036|Cd36=ENSMUSG00000002944|Chst9=ENSMUSG00000047161
Inh_Pax8_Slc30a8	0	3	Pcsk6=ENSMUSG00000030513|Ston2=ENSMUSG00000020961|Slc30a8=ENSMUSG00000022315
Ex_Nxph4_Il23r	0	3	Barhl1=ENSMUSG00000026805|Hey2=ENSMUSG00000019789|Gna14=ENSMUSG00000024697
Inh_Lhx6_Trh_1	0	3	Lhx6=ENSMUSG00000026890|Nkx2-4=ENSMUSG00000054160|Tmem132d=ENSMUSG00000034310
Ex_Vsx2_Calcr	0	4	Calcr=ENSMUSG00000023964|Tacr1=ENSMUSG00000030043|Acan=ENSMUSG00000030607|Hoxb5=ENSMUSG00000038700
SerEx_Nkx6-1_Trh_1	0	3	Kcnh1=ENSMUSG00000058248|Tph2=ENSMUSG00000006764|Mc4r=ENSMUSG00000047259
Ex_Etv1_Gbx2	0	5	Sp9=ENSMUSG00000068859|Lef1=ENSMUSG00000027985|Bmpr1b=ENSMUSG00000052430|Fras1=ENSMUSG00000034687|Npsr1=ENSMUSG00000043659
Ex_Ebf2_Myl2_2	0	4	Ppp1r1c=ENSMUSG00000034683|Glra2=ENSMUSG00000018589|Myl2=ENSMUSG00000013936|Mdfic2=ENSMUSG00000090667
Ex_Ebf2_Slc5a7	0	4	Sox6=ENSMUSG00000051910|Chrnb3=ENSMUSG00000031492|Meis1=ENSMUSG00000020160|Neurod2=ENSMUSG00000038255
Inh_Htr3a_Pdzph1_4	0	4	Qrfpr=ENSMUSG00000058400|Pcdh17=ENSMUSG00000035566|Fstl4=ENSMUSG00000036264|Pdzph1=ENSMUSG00000024227
Ex_Ebf2_Clec9a_1	0	3	Pth2r=ENSMUSG00000025946|Egflam=ENSMUSG00000042961|Adamts19=ENSMUSG00000053441
Ex_Tfap2b_Heg1	0	0
Ex_Hoxb3_Ldlrap1_11	0	0
Inh_Frmd7_Trhr_5	0	2	Tnfaip6=ENSMUSG00000053475|Klhl1=ENSMUSG00000022076
Ex_Pax5_Ggta1_1	0	3	Lypd6=ENSMUSG00000050447|Igfbp3=ENSMUSG00000020427|Vdr=ENSMUSG00000022479
Ex_Plekhg1_Fign_Tnc_2	0	3	Synpo2=ENSMUSG00000050315|Dsp=ENSMUSG00000054889|Cpne5=ENSMUSG00000024008
Ex_Lhx2_Llgl2	0	3	Arid5a=ENSMUSG00000037447|Col6a3=ENSMUSG00000048126|Pdlim5=ENSMUSG00000028273
Ex_Pax6_Casp1	0	3	Cd36=ENSMUSG00000002944|Col6a6=ENSMUSG00000043719|Crhbp=ENSMUSG00000021680
Ex_Sall1_Pmfbp1_7	0	0
Ex_Tfap2d_Edaradd	0	4	C1ql2=ENSMUSG00000036907|Lypd1=ENSMUSG00000026344|Lhfp=ENSMUSG00000048332|Foxp4=ENSMUSG00000023991
Inh_Pax2_Ppp1r1c_3	0	3	Il1rapl2=ENSMUSG00000059203|Nos1=ENSMUSG00000029361|Trim42=ENSMUSG00000032451
Inh_Fbxl7_Npsr1	0	5	Dach2=ENSMUSG00000025592|Pax5=ENSMUSG00000014030|Igf1=ENSMUSG00000020053|Glra3=ENSMUSG00000038257|Myo5b=ENSMUSG00000025885
Inh_Tfap2b_Erfl_2	0	3	Tacr3=ENSMUSG00000028172|Abcc9=ENSMUSG00000030249|Erfl=ENSMUSG00000108367
Ex_Evx2_Ngfr	0	3	Lrguk=ENSMUSG00000056215|Meis1=ENSMUSG00000020160|Otx1=ENSMUSG00000005917
Inh_Pax2_Pkhd1l1_5	0	3	Slc13a1=ENSMUSG00000029700|Ebf3=ENSMUSG00000010476|Adamts19=ENSMUSG00000053441
Ex_Nkx2-4_Cd44_2	0	4	Cd44=ENSMUSG00000005087|Calb1=ENSMUSG00000028222|Synpr=ENSMUSG00000056296|Vipr2=ENSMUSG00000011171
Ex_Fezf2_Plscr4	0	0
Inh_Pax2_Smpdl3b_3	0	3	Ramp3=ENSMUSG00000041046|Shisa8=ENSMUSG00000096883|L3mbtl4=ENSMUSG00000041565
Inh_Pax2_Igfbpl1_1	0	5	C1ql3=ENSMUSG00000049630|Acvr1c=ENSMUSG00000026834|Igfbpl1=ENSMUSG00000035551|Syt10=ENSMUSG00000063260|Pax2=ENSMUSG00000004231
Inh_Nkx2-1_P2ry10b	0	4	Sgk3=ENSMUSG00000025915|Lypd6=ENSMUSG00000050447|Gpr174=ENSMUSG00000073008|Igf1=ENSMUSG00000020053
Ex_Lmx1a_Dkkl1	0	4	Lmx1a=ENSMUSG00000026686|Postn=ENSMUSG00000027750|Tafa1=ENSMUSG00000059187|Ust=ENSMUSG00000047712
Inh_Lhx6_Cox6a2_Nxph2_1	0	3	Fras1=ENSMUSG00000034687|Cemip=ENSMUSG00000052353|Moxd1=ENSMUSG00000020000
Ex_Dmrta2_Greb1_1	0	4	Fign=ENSMUSG00000075324|Pitx2=ENSMUSG00000028023|Bnc2=ENSMUSG00000028487|Dmrta2=ENSMUSG00000047143
Ex_Pitx2_Nkx2-2_5	0	5	Slc19a2=ENSMUSG00000040918|Nop10=ENSMUSG00000027133|Sim1=ENSMUSG00000019913|Tac2=ENSMUSG00000025400|Plac9a=ENSMUSG00000095304
Ex_Ebf2_St14	0	3	St14=ENSMUSG00000031995|D16Ertd472e=ENSMUSG00000022864|Prdm6=ENSMUSG00000069378
Inh_Foxl3_Qrfpr	0	3	Gabrq=ENSMUSG00000031344|Mecom=ENSMUSG00000027684|Nts=ENSMUSG00000019890
SerEx_Fev_Cwh43	0	2	Piezo2=ENSMUSG00000041482|Slc18a2=ENSMUSG00000025094
Inh_Pax5_Gdf10_1	0	4	Rprm=ENSMUSG00000075334|Pappa=ENSMUSG00000028370|Slc6a5=ENSMUSG00000039728|Cdh23=ENSMUSG00000012819
Ex_Tlx1_Crocc2_4	0	3	Rxfp1=ENSMUSG00000034009|Chat=ENSMUSG00000021919|Thbs4=ENSMUSG00000021702
Ex_Fezf2_Fbln1	0	5	Slc9a4=ENSMUSG00000026065|Tox=ENSMUSG00000041272|Adam12=ENSMUSG00000054555|Fbln1=ENSMUSG00000006369|Gfra1=ENSMUSG00000025089
Inh_Pax7_Erfl_1	0	3	En1=ENSMUSG00000058665|Bmp3=ENSMUSG00000029335|Tshr=ENSMUSG00000020963
Ex_Phox2b_Olig3_5	0	3	Phox2b=ENSMUSG00000012520|Zic2=ENSMUSG00000061524|Cyp39a1=ENSMUSG00000023963
Ex_Skor1_Kdr_3	0	3	Drd1=ENSMUSG00000021478|Egflam=ENSMUSG00000042961|Galr1=ENSMUSG00000024553
Inh_Tfap2b_Gabrq_2	0	5	Tfap2b=ENSMUSG00000025927|Gpc3=ENSMUSG00000055653|Pgr15l=ENSMUSG00000031212|Gm45194=ENSMUSG00000109156|Slc6a5=ENSMUSG00000039728
Inh_Pax7_Hpse_1	0	3	Pax7=ENSMUSG00000028736|Enpp3=ENSMUSG00000019989|Bcl11a=ENSMUSG00000000861
Inh_Pax2_Kirrel2_1	0	2	Rasgrp4=ENSMUSG00000030589|Kirrel2=ENSMUSG00000036915
Inh_Hoxc4_Fbln2	0	4	Tacr3=ENSMUSG00000028172|Crym=ENSMUSG00000030905|Gpc5=ENSMUSG00000022112|Hoxb7=ENSMUSG00000038721
Ex_C1ql4_Trhr_4	0	4	Satb2=ENSMUSG00000038331|Tomm7=ENSMUSG00000028998|Stxbp6=ENSMUSG00000046314|Krt73=ENSMUSG00000063661
Ex_Lmx1b_Scn5a_3	0	4	Lmx1b=ENSMUSG00000038765|Cobll1=ENSMUSG00000034903|Zfp385b=ENSMUSG00000027016|Drd2=ENSMUSG00000032259
Ex_Pou4f1_Tyrp1	0	2	Epha4=ENSMUSG00000026235|Cngb3=ENSMUSG00000056494
Inh_Pax2_Bmp3_1	0	3	Vip=ENSMUSG00000019772|Prrxl1=ENSMUSG00000041730|Adamts12=ENSMUSG00000047497
Ex_Hoxc6_Hpgd	0	4	Pard3b=ENSMUSG00000052062|Lhx9=ENSMUSG00000019230|Zeb2=ENSMUSG00000026872|Hoxb6=ENSMUSG00000000690
Ex_Sim1_Otp_5	0	5	Htr2b=ENSMUSG00000026228|C1ql3=ENSMUSG00000049630|Npas1=ENSMUSG00000001988|Sim1=ENSMUSG00000019913|Tac2=ENSMUSG00000025400
Inh_Lhx6_Scara5	0	3	St18=ENSMUSG00000033740|Cyp19a1=ENSMUSG00000032274|Adamts19=ENSMUSG00000053441
Ex_Hmx2_Abcc9_3	0	2	Slc17a8=ENSMUSG00000019935|Twist1=ENSMUSG00000035799
Inh_Htr3a_Bmp3_6	0	4	Pde5a=ENSMUSG00000053965|Npnt=ENSMUSG00000040998|Oprd1=ENSMUSG00000050511|Cxcl14=ENSMUSG00000021508
Ex_Lmx1b_Itih5_1	0	3	Arhgef38=ENSMUSG00000040969|Rspo1=ENSMUSG00000028871|Egflam=ENSMUSG00000042961
Inh_Lhx1_Nkx2-4_1	0	4	Nkx2-4=ENSMUSG00000054160|Gpr149=ENSMUSG00000043441|Trh=ENSMUSG00000005892|Zfpm2=ENSMUSG00000022306
Ex_Pax2_Chat	0	3	Gm3667=ENSMUSG00000090691|Bcl11b=ENSMUSG00000048251|Smoc2=ENSMUSG00000023886
Inh_Lhx6_Vip	0	3	Vip=ENSMUSG00000019772|Mboat1=ENSMUSG00000038732|Nkx2-1=ENSMUSG00000001496
Ex_Phox2b_Card11	0	3	Dchs2=ENSMUSG00000102692|Npffr1=ENSMUSG00000020090|Hoxc6=ENSMUSG00000001661
Ex_Phox2b_Olfr78	0	3	Fras1=ENSMUSG00000034687|Olfr78=ENSMUSG00000043366|Gfral=ENSMUSG00000059383
Ex_Vsx2_Csta2	0	3	Lhx4=ENSMUSG00000026468|Calcr=ENSMUSG00000023964|Csta2=ENSMUSG00000095620
Ex_Sall1_Pmfbp1_9	0	0
Inh_Pax2_Pkhd1l1_6	0	4	Cdh20=ENSMUSG00000050840|Pax5=ENSMUSG00000014030|Neurod6=ENSMUSG00000037984|Sp8=ENSMUSG00000048562
Ex_Plekhg1_Nox4_Kcp_1	0	4	Lef1=ENSMUSG00000027985|Irag1=ENSMUSG00000005611|Lama1=ENSMUSG00000032796|Myo5b=ENSMUSG00000025885
Chol_Tbx20_S100a11_6	0	3	Col5a1=ENSMUSG00000026837|Cdh17=ENSMUSG00000028217|Ror1=ENSMUSG00000035305
Endo_Flt1_Acta2_Olfr558_3	0	2	Csrp1=ENSMUSG00000026421|Cysltr2=ENSMUSG00000033470
Inh_Skor2_Lancl3	0	4	Erbb4=ENSMUSG00000062209|Meis2=ENSMUSG00000027210|Tal1=ENSMUSG00000028717|Skor2=ENSMUSG00000091519
Inh_Sox2_Bves_2	0	3	Calb1=ENSMUSG00000028222|Pnoc=ENSMUSG00000045731|Egflam=ENSMUSG00000042961
Inh_Plpp4_Fn1	0	0
Inh_Lhx6_Sst_Crhr2_Stac	0	3	Tnni3k=ENSMUSG00000040086|Crhr2=ENSMUSG00000003476|Eya4=ENSMUSG00000010461
Ex_Sim1_Abcc9_3	0	2	Mbnl3=ENSMUSG00000036109|Esr2=ENSMUSG00000021055
Inh_Pax2_Ghrh	0	3	Ghrh=ENSMUSG00000027643|Met=ENSMUSG00000009376|Pax2=ENSMUSG00000004231
Inh_Pax2_Olfr48	0	3	Nr5a2=ENSMUSG00000026398|Col25a1=ENSMUSG00000058897|Pdlim5=ENSMUSG00000028273
Ex_Pou4f2_St14_2	0	4	Foxo1=ENSMUSG00000044167|Irx6=ENSMUSG00000031738|St14=ENSMUSG00000031995|9030624G23Rik=ENSMUSG00000073158
Inh_Lhx6_Sst_AW551984	0	0
Ex_Hoxb3_Ldlrap1_5	0	0
Ex_Lhx9_Lrp4	0	4	Sp9=ENSMUSG00000068859|Lrp4=ENSMUSG00000027253|Lama1=ENSMUSG00000032796|Grp=ENSMUSG00000024517
Ex_Lmx1b_Hmx2_3	0	3	Pax5=ENSMUSG00000014030|Slc17a8=ENSMUSG00000019935|Galr1=ENSMUSG00000024553
Ex_Lhx9_Tmem215_1	0	3	Abtb2=ENSMUSG00000032724|Tmem215=ENSMUSG00000046593|Evx1=ENSMUSG00000005503
Ex_Slc30a3_Cfap58	0	3	Hsd11b1=ENSMUSG00000016194|Mgll=ENSMUSG00000033174|Cdh23=ENSMUSG00000012819
Ex_Phox2b_Slc39a12_1	0	3	Hmcn1=ENSMUSG00000066842|Adamts5=ENSMUSG00000022894|Gal=ENSMUSG00000024907
Ex_Pax6_Avpr1a_3	0	2	Samd3=ENSMUSG00000051354|A730009L09Rik=ENSMUSG00000110358
Inh_Lhx6_Itgad	0	3	Reln=ENSMUSG00000042453|Otof=ENSMUSG00000062372|Itgad=ENSMUSG00000070369
Ex_Ebf2_Glp1r_1	0	4	Prdm8=ENSMUSG00000035456|Tac1=ENSMUSG00000061762|Qrfprl=ENSMUSG00000029917|Glp1r=ENSMUSG00000024027
Inh_Foxp2_Qrfprl_1	0	4	Pax8=ENSMUSG00000026976|Foxp2=ENSMUSG00000029563|Fgf10=ENSMUSG00000021732|Npr3=ENSMUSG00000022206
Ex_Vsx2_Nkx6-3_4	0	3	Lhx3=ENSMUSG00000026934|Vip=ENSMUSG00000019772|Sp8=ENSMUSG00000048562
Ex_Pax6_Qrfprl_2	0	3	Igfbp5=ENSMUSG00000026185|Pax6=ENSMUSG00000027168|Qrfprl=ENSMUSG00000029917
Inh_Tfap2b_Kcnmb1_1	0	3	Slc38a11=ENSMUSG00000061171|Pax7=ENSMUSG00000028736|Pde3a=ENSMUSG00000041741
Inh_Hoxc4_Sgo2b_2	0	4	Sgo2b=ENSMUSG00000094443|Neurod2=ENSMUSG00000038255|Piezo2=ENSMUSG00000041482|Ccbe1=ENSMUSG00000046318
Inh_Irx4_Wif1	0	3	Wif1=ENSMUSG00000020218|Irx4=ENSMUSG00000021604|Glp1r=ENSMUSG00000024027
Ex_Sim1_Ppp1r1c_2	0	4	Pgr15l=ENSMUSG00000031212|Sim1=ENSMUSG00000019913|Epyc=ENSMUSG00000019936|Polr2h=ENSMUSG00000021018
Fibro_Eya2_Ccdc192_3	0	2	Slc6a13=ENSMUSG00000030108|Hpse2=ENSMUSG00000074852
Ex_Fezf2_Cnksr3_C7	0	7	Nr4a2=ENSMUSG00000026826|Fam184b=ENSMUSG00000015879|Adgrd1=ENSMUSG00000044017|Foxp2=ENSMUSG00000029563|Map3k5=ENSMUSG00000071369|Trhde=ENSMUSG00000050663|Gfra1=ENSMUSG00000025089
Ex_Rorb_Cbln1_Susd5	0	0
Inh_Gata3_Slc5a7	0	3	Hmcn1=ENSMUSG00000066842|Gxylt2=ENSMUSG00000030074|Slc5a7=ENSMUSG00000023945
Ex_Ebf2_Gli2	0	3	Gli2=ENSMUSG00000048402|Calb1=ENSMUSG00000028222|Prdm16=ENSMUSG00000039410
Inh_Arhgap28_Slc17a8_3	0	3	Ccdc180=ENSMUSG00000035539|Crabp1=ENSMUSG00000032291|Lbhd2=ENSMUSG00000087075
Inh_Lhx6_Gm8113_2	0	3	Gbx1=ENSMUSG00000067724|Gm8113=ENSMUSG00000089901|Fxyd6=ENSMUSG00000066705
Inh_Pax2_Cd40	0	3	Tox3=ENSMUSG00000043668|Agtr1a=ENSMUSG00000049115|Irx4=ENSMUSG00000021604
Inh_Gata3_Stat4_3	0	3	Kcnq5=ENSMUSG00000028033|Tecrl=ENSMUSG00000049537|Prdm6=ENSMUSG00000069378
Inh_Frm7_Otop1_3	0	4	A830018L16Rik=ENSMUSG00000057715|Vwc2l=ENSMUSG00000045648|Tacr3=ENSMUSG00000028172|Sp8=ENSMUSG00000048562
Inh_Gata3_Dkk1_1	0	3	Met=ENSMUSG00000009376|Crhbp=ENSMUSG00000021680|Piezo2=ENSMUSG00000041482
Ex_Dmrta2_Tnfaip8l3_2	0	3	Sertm1=ENSMUSG00000056306|Cdkn1c=ENSMUSG00000037664|Slc35d3=ENSMUSG00000050473
Inh_Sall3_Ndnf_4	0	0
Ex_Tfap2d_Apela	0	5	Tfap2d=ENSMUSG00000042596|Adamtsl1=ENSMUSG00000066113|Scube2=ENSMUSG00000007279|Tnfrsf11b=ENSMUSG00000063727|H2-Q2=ENSMUSG00000091705
Inh_Sox2_Ikzf1_7	0	3	Grm8=ENSMUSG00000024211|Ikzf1=ENSMUSG00000018654|Ntn1=ENSMUSG00000020902
Inh_Pax7_Vmn1r207_1	0	3	Tac2=ENSMUSG00000025400|Vmn1r207=ENSMUSG00000084136|Grik1=ENSMUSG00000022935
Ex_Hoxb3_Ldlrap1_8	0	3	Fam107b=ENSMUSG00000026655|Hpse=ENSMUSG00000035273|Tunar=ENSMUSG00000097929
Inh_Frmd7_Stk33_3	0	3	Creb5=ENSMUSG00000053007|Trdn=ENSMUSG00000019787|Slc12a8=ENSMUSG00000035506
Fibro_Eya2_Syt9_1	0	4	Pdgfra=ENSMUSG00000029231|Megf11=ENSMUSG00000036466|Osr1=ENSMUSG00000048387|Retreg1=ENSMUSG00000022270
Ex_Sim1_Sim2	0	3	Fibin=ENSMUSG00000074971|Brs3=ENSMUSG00000031130|Sim2=ENSMUSG00000062713
Inh_Onecut3_Piezo2_3	0	4	Ctdsp1=ENSMUSG00000026176|Col11a1=ENSMUSG00000027966|Qrfprl=ENSMUSG00000029917|Hmx2=ENSMUSG00000050100
Inh_Lhx6_Sst_Ctsc_2	0	4	Pdzrn3=ENSMUSG00000035357|Cntn6=ENSMUSG00000030092|Rtkn2=ENSMUSG00000037846|Slc17a8=ENSMUSG00000019935
Inh_Vcan_Htr3a	0	4	Igfbpl1=ENSMUSG00000035551|Htr3a=ENSMUSG00000032269|Cplx2=ENSMUSG00000025867|Daam2=ENSMUSG00000040260
Ex_Skor1_Cnga3	0	3	Cnga3=ENSMUSG00000026114|Fn1=ENSMUSG00000026193|Samd3=ENSMUSG00000051354
Ex_Tfap2d_St14	0	0
Nor_Phox2b_Pla2g4d_2	0	2	Pla2g4d=ENSMUSG00000070719|Islr2=ENSMUSG00000051243
Inh_Pax2_Olfr920_5	0	3	Prss12=ENSMUSG00000027978|6430628N08Rik=ENSMUSG00000034185|Cdh3=ENSMUSG00000061048
Inh_Gata3_Msx1_3	0	4	Gata3=ENSMUSG00000015619|Pax6=ENSMUSG00000027168|Mctp2=ENSMUSG00000032776|Onecut2=ENSMUSG00000045991
Inh_Pax8_Pkhd1l1_2	0	3	Kcnmb1=ENSMUSG00000020155|Pkhd1l1=ENSMUSG00000038725|Adamts19=ENSMUSG00000053441
Ex_Slc30a3_Sec14l3	0	2	Satb2=ENSMUSG00000038331|Fermt1=ENSMUSG00000027356
Inh_Pax7_Slc38a11	0	6	B3galt2=ENSMUSG00000033849|Pappa2=ENSMUSG00000073530|Slc38a11=ENSMUSG00000061171|Rtn4rl1=ENSMUSG00000045287|Irx2=ENSMUSG00000001504|Otp=ENSMUSG00000021685
Ex_Fibcd1_Apela_Ptpro	0	5	Kcnh7=ENSMUSG00000059742|Necab1=ENSMUSG00000040536|Dcn=ENSMUSG00000019929|Kcnc2=ENSMUSG00000035681|Apela=ENSMUSG00000079042
Ex_Pou4f1_Fads2b_3	0	4	Cngb3=ENSMUSG00000056494|Foxp2=ENSMUSG00000029563|Smarcd2=ENSMUSG00000078619|Ltbp1=ENSMUSG00000001870
Ex_Crym_Mndal_1	0	4	Grm8=ENSMUSG00000024211|Efemp1=ENSMUSG00000020467|Fst=ENSMUSG00000021765|Vgll3=ENSMUSG00000091243
Ex_Tfap2d_Sema3d_1	0	5	Sema3d=ENSMUSG00000040254|Naa11=ENSMUSG00000046000|Bmp3=ENSMUSG00000029335|Megf11=ENSMUSG00000036466|5530401A14Rik=ENSMUSG00000020703
Inh_Pax2_Agtr1b_1	0	4	Agtr1b=ENSMUSG00000054988|Kctd8=ENSMUSG00000037653|Adamts12=ENSMUSG00000047497|Galr1=ENSMUSG00000024553
Ex_Dmrta2_Tgm6_1	0	3	Pitx2=ENSMUSG00000028023|Vwde=ENSMUSG00000079679|Gucy2c=ENSMUSG00000042638
Ex_Sim1_Adgb_1	0	3	Gpc4=ENSMUSG00000031119|Cartpt=ENSMUSG00000021647|Sim2=ENSMUSG00000062713
Inh_Pax6_Lrrc38	0	5	Gfra2=ENSMUSG00000022103|Cgnl1=ENSMUSG00000032232|Pou6f2=ENSMUSG00000009734|Isl1=ENSMUSG00000042258|Myo5b=ENSMUSG00000025885
Inh_Pax2_Dpt	0	2	Dpt=ENSMUSG00000026574|Cdh3=ENSMUSG00000061048
Ex_Vsx2_Pgm5_6	0	3	Sphkap=ENSMUSG00000026163|Vip=ENSMUSG00000019772|Irx4=ENSMUSG00000021604
Ex_Tfap2b_Ramp3_7	0	0
Ex_Dmrta2_Kcnmb1	0	3	Sema3d=ENSMUSG00000040254|Sim1=ENSMUSG00000019913|Casr=ENSMUSG00000051980
Inh_Onecut3_Pappa2	0	3	Pappa2=ENSMUSG00000073530|Chrdl1=ENSMUSG00000031283|Gli3=ENSMUSG00000021318
Ex_Sim1_Cxcl1	0	3	Rufy4=ENSMUSG00000061815|Klf4=ENSMUSG00000003032|Shisal2a=ENSMUSG00000059816
Inh_Sall3_Ndnf_3	0	5	Atp5e=ENSMUSG00000016252|Mctp2=ENSMUSG00000032776|Nrgn=ENSMUSG00000053310|Grin2a=ENSMUSG00000059003|Glp1r=ENSMUSG00000024027
Ex_Nxph4_Ror1	0	4	Lancl3=ENSMUSG00000047344|Adgrg6=ENSMUSG00000039116|Itga9=ENSMUSG00000039115|Olfr111=ENSMUSG00000090675
Inh_Pax5_Asb4_5	0	3	Calcr=ENSMUSG00000023964|Otx2=ENSMUSG00000021848|Cmtm8=ENSMUSG00000041012
Ex_Tfap2d_A730009L09Rik	0	5	Tfap2d=ENSMUSG00000042596|Lrp4=ENSMUSG00000027253|Sult5a1=ENSMUSG00000000739|Bcl11a=ENSMUSG00000000861|Kcnip2=ENSMUSG00000025221
Ex_Sox6_Myl2	0	0
Inh_Pax2_Chrnb4	0	4	Hmcn1=ENSMUSG00000066842|Zfp804b=ENSMUSG00000092094|Cdh23=ENSMUSG00000012819|Glp1r=ENSMUSG00000024027
Inh_Nkx2-2_Mafb_3	0	4	Hmcn1=ENSMUSG00000066842|Lhx6=ENSMUSG00000026890|Sema3e=ENSMUSG00000063531|Col8a1=ENSMUSG00000068196
Ex_Nkx2-4_Calcr_10	0	3	Hmcn2=ENSMUSG00000055632|Calca=ENSMUSG00000030669|Col13a1=ENSMUSG00000058806
Ex_Gli3_Vwf	0	3	Ntf3=ENSMUSG00000049107|Gli3=ENSMUSG00000021318|Syk=ENSMUSG00000021457
Inh_Emx2_Tfap2a	0	4	Tfap2b=ENSMUSG00000025927|Shroom3=ENSMUSG00000029381|Kcnk13=ENSMUSG00000045404|Six3=ENSMUSG00000038805
NorEx_Phox2b_Gfral_2	0	2	Sctr=ENSMUSG00000026387|Tshr=ENSMUSG00000020963
Inh_Sp8_Spp1_1	0	3	Nox4=ENSMUSG00000030562|Heg1=ENSMUSG00000075254|Six3=ENSMUSG00000038805
Inh_Pax6_Gpr39_3	0	5	Pth2r=ENSMUSG00000025946|Hs3st2=ENSMUSG00000046321|Eya4=ENSMUSG00000010461|Cpne7=ENSMUSG00000034796|Zic1=ENSMUSG00000032368
Ex_Skor1_Pon2_4	0	4	Necab1=ENSMUSG00000040536|Tmem215=ENSMUSG00000046593|Angpt1=ENSMUSG00000022309|Daam2=ENSMUSG00000040260
Inh_Gata3_Qrfprl_3	0	5	Gata3=ENSMUSG00000015619|Lrrc38=ENSMUSG00000028584|Otof=ENSMUSG00000062372|Cadps2=ENSMUSG00000017978|Qrfprl=ENSMUSG00000029917
Inh_Pax5_Sox21_2	0	4	Fibcd1=ENSMUSG00000026841|Ptprt=ENSMUSG00000053141|Sox21=ENSMUSG00000061517|Prss35=ENSMUSG00000033491
Ex_Iqcj_Ms4a15_7	0	2	Vmn1r209=ENSMUSG00000071491|Fst=ENSMUSG00000021765
Ng_Lhx1_Mab21l3_1	0	3	Itga8=ENSMUSG00000026768|Trp73=ENSMUSG00000029026|Sorcs3=ENSMUSG00000063434
Ex_Sall3_Crabp1_2	0	4	Gabrq=ENSMUSG00000031344|Pitx2=ENSMUSG00000028023|Nr2f2=ENSMUSG00000030551|Sall3=ENSMUSG00000024565
Chol_Ecel1_1700025C18Rik_1	0	3	1700025C18Rik=ENSMUSG00000078935|Adgrl2=ENSMUSG00000028184|Th=ENSMUSG00000000214
Inh_Ppp1r1b_Drd1_Rbp1_3	0	4	Tmem132d=ENSMUSG00000034310|Tac1=ENSMUSG00000061762|Mt2=ENSMUSG00000031762|Rbp1=ENSMUSG00000046402
Inh_Fbxl7_Npy2r	0	4	Sp9=ENSMUSG00000068859|Npy2r=ENSMUSG00000028004|Slc13a1=ENSMUSG00000029700|Adamts19=ENSMUSG00000053441
Ex_Evx1_Nptx2	0	4	Clrn1=ENSMUSG00000043850|Nptx2=ENSMUSG00000059991|Drd2=ENSMUSG00000032259|Otp=ENSMUSG00000021685
Inh_Frmd7_Olfr142_4	0	3	Olfr142=ENSMUSG00000075063|Tmem200a=ENSMUSG00000049420|Ankfn1=ENSMUSG00000047773
Ex_Sim1_Ghrh_2	0	2	Oxt=ENSMUSG00000027301|Veph1=ENSMUSG00000027831
Inh_Ppp1r1b_Drd2_Htr2a_1	0	4	Rgs4=ENSMUSG00000038530|Sema3e=ENSMUSG00000063531|Luzp2=ENSMUSG00000063297|Gpr6=ENSMUSG00000046922
Ex_Sox6_Sult3a2_3	0	4	Rnf152=ENSMUSG00000047496|Sult3a2=ENSMUSG00000090298|Defb1=ENSMUSG00000044748|Gda=ENSMUSG00000058624
Ex_Phox2b_Esm1	0	3	Oprk1=ENSMUSG00000025905|Igfbp5=ENSMUSG00000026185|Pdyn=ENSMUSG00000027400
Ependymal_Tmem212_Cuzd1	0	3	Dnah3=ENSMUSG00000052273|Lama2=ENSMUSG00000019899|Tenm2=ENSMUSG00000049336
Ex_Ebf2_Il15_1	0	4	Nr5a2=ENSMUSG00000026398|Adamtsl1=ENSMUSG00000066113|Ccdc77=ENSMUSG00000030177|Il15=ENSMUSG00000031712
Inh_Nkx2-2_Cd40_2	0	5	Nkx2-2=ENSMUSG00000027434|Gm4779=ENSMUSG00000045010|Ndnf=ENSMUSG00000049001|Atp5mpl=ENSMUSG00000021290|Vit=ENSMUSG00000024076
Ex_Irx3_Ccdc192_7	0	4	Tfap2d=ENSMUSG00000042596|C1ql2=ENSMUSG00000036907|Sncg=ENSMUSG00000023064|Cyp39a1=ENSMUSG00000023963
Inh_Lhx6_Sst_Col6a5_3	0	4	Cdca7=ENSMUSG00000055612|Npy2r=ENSMUSG00000028004|Eya4=ENSMUSG00000010461|Nnmt=ENSMUSG00000032271
Ex_Tfap2b_Cldn3_2	0	3	Cdh23=ENSMUSG00000012819|C1ql1=ENSMUSG00000045532|Chst9=ENSMUSG00000047161
Inh_Pax7_Erfl_2	0	3	Pax7=ENSMUSG00000028736|Spp1=ENSMUSG00000029304|Erfl=ENSMUSG00000108367
Ex_Foxp2_C130074G19Rik_2	0	3	Cplx3=ENSMUSG00000039714|Erg=ENSMUSG00000040732|Slc22a3=ENSMUSG00000023828
Ex_Lhx9_Mstn_Vxn	0	3	Ptprc=ENSMUSG00000026395|Hc=ENSMUSG00000026874|Calb2=ENSMUSG00000003657
Ex_Lhx2_Nek11_7	0	2	Ctsz=ENSMUSG00000016256|Pth2=ENSMUSG00000038300
Inh_Gata3_Gsc2_4	0	3	Slc7a11=ENSMUSG00000027737|Otx1=ENSMUSG00000005917|Glp1r=ENSMUSG00000024027
Inh_Sox2_Ikzf1_2	0	3	Calb1=ENSMUSG00000028222|Wnt2=ENSMUSG00000010797|Shisal2b=ENSMUSG00000042655
Ex_Lmx1a_Crh_Barhl1	0	4	Crh=ENSMUSG00000049796|Pitx2=ENSMUSG00000028023|Ntn1=ENSMUSG00000020902|Cntnap3=ENSMUSG00000033063
Inh_Pax2_Hoxb5_Hhip	0	3	Pax8=ENSMUSG00000026976|Npffr2=ENSMUSG00000035528|Igf1=ENSMUSG00000020053
Ex_Lhx3_Tlcd1_2	0	3	Lhx3=ENSMUSG00000026934|Sox14=ENSMUSG00000053747|Serpina12=ENSMUSG00000041567
Ex_C1ql4_Prdm6	0	3	Npsr1=ENSMUSG00000043659|Scgn=ENSMUSG00000021337|C1ql4=ENSMUSG00000001076
Ex_Sim1_Pdgfd_2	0	4	Cpa6=ENSMUSG00000042501|Tac1=ENSMUSG00000061762|Sim1=ENSMUSG00000019913|Ttc6=ENSMUSG00000046782
Inh_Pax8_Ngfr_2	0	3	Prdm16=ENSMUSG00000039410|Hmga2=ENSMUSG00000056758|Npsr1=ENSMUSG00000043659
Inh_Six3_Cela1_2	0	5	Cdk15=ENSMUSG00000026023|Onecut1=ENSMUSG00000043013|Sox14=ENSMUSG00000053747|Crhbp=ENSMUSG00000021680|Sema5a=ENSMUSG00000022231
Ex_Sim1_Nkx2-2_Asb4_3	0	4	Rdh10=ENSMUSG00000025921|Brs3=ENSMUSG00000031130|Kctd8=ENSMUSG00000037653|Kcnh8=ENSMUSG00000035580
Ex_Lmx1b_Nmu_2	0	3	Tmem215=ENSMUSG00000046593|Calcr=ENSMUSG00000023964|Pdgfd=ENSMUSG00000032006
Inh_Lhx6_Sst_Ctsc_5	0	6	Oprk1=ENSMUSG00000025905|Eya1=ENSMUSG00000025932|Ndst3=ENSMUSG00000027977|Ctsc=ENSMUSG00000030560|Hs3st5=ENSMUSG00000044499|Chst9=ENSMUSG00000047161
Ex_Tfap2b_Piezo2_1	0	5	Tfap2b=ENSMUSG00000025927|Col25a1=ENSMUSG00000058897|Reln=ENSMUSG00000042453|Folh1=ENSMUSG00000001773|Pcdh20=ENSMUSG00000050505
Inh_Pax5_Ptgfr	0	3	Ptgfr=ENSMUSG00000028036|Chrnb3=ENSMUSG00000031492|Kcng4=ENSMUSG00000045246
Ex_Phox2b_Avpr1a	0	3	Nox4=ENSMUSG00000030562|Sox6=ENSMUSG00000051910|Tlx3=ENSMUSG00000040610
Inh_Six6_Vipr2_7	0	4	Avp=ENSMUSG00000037727|Chd7=ENSMUSG00000041235|Cmtm8=ENSMUSG00000041012|Edaradd=ENSMUSG00000095105
Ex_Vsx2_Nkx6-3_2	0	3	Npffr2=ENSMUSG00000035528|Nkx6-3=ENSMUSG00000063672|Sox14=ENSMUSG00000053747
Chol_Isl2_Gata6_2	0	0
Ex_Onecut2_Hmx3_Trim6_1	0	3	Sema3d=ENSMUSG00000040254|Fras1=ENSMUSG00000034687|Vip=ENSMUSG00000019772
Inh_Frm7_Epcam_1	0	3	Epcam=ENSMUSG00000045394|Myo5b=ENSMUSG00000025885|Pygm=ENSMUSG00000032648
Inh_Dlx1_Foxd1_2	0	4	Pax6=ENSMUSG00000027168|Tafa4=ENSMUSG00000046500|Nsmce3=ENSMUSG00000070520|Foxd1=ENSMUSG00000078302
Inh_Six3_Pvalb_Npy_3	0	5	Ryr3=ENSMUSG00000057378|Avp=ENSMUSG00000037727|Gabrd=ENSMUSG00000029054|Trh=ENSMUSG00000005892|Kcns3=ENSMUSG00000043673
Ex_Fibcd1_Slc9a4_1	0	5	Slc9a4=ENSMUSG00000026065|Col5a2=ENSMUSG00000026042|Pou3f1=ENSMUSG00000090125|Anxa11=ENSMUSG00000021866|Sorcs1=ENSMUSG00000043531
Inh_Sox8_Sh3d21_1	0	4	Sp9=ENSMUSG00000068859|Prkcd=ENSMUSG00000021948|Papln=ENSMUSG00000021223|Tnfaip8=ENSMUSG00000062210
Ex_Lhx9_Prdm6_2	0	3	Zfp804b=ENSMUSG00000092094|Sox6=ENSMUSG00000051910|Prdm6=ENSMUSG00000069378
Ex_Tfap2d_Npnt_1	0	0
Ex_Lhx2_Nek11_2	0	0
Inh_Frm7_Epcam_2	0	3	Rasal2=ENSMUSG00000070565|Frmd7=ENSMUSG00000036131|Epcam=ENSMUSG00000045394
Inh_Foxp2_Bmp3_3	0	6	Nxph2=ENSMUSG00000069132|Gpc3=ENSMUSG00000055653|Trpc4=ENSMUSG00000027748|Bmp3=ENSMUSG00000029335|Hoxa5=ENSMUSG00000038253|Npas1=ENSMUSG00000001988
Ex_Ebf2_Bmp4	0	3	Frem1=ENSMUSG00000059049|Hs3st3a1=ENSMUSG00000047759|Syt10=ENSMUSG00000063260
Inh_Foxp2_Btc_1	0	4	Rpl7=ENSMUSG00000043716|C1ql2=ENSMUSG00000036907|Tox=ENSMUSG00000041272|Kcnj2=ENSMUSG00000041695
Ex_Sim1_Slc10a6_2	0	3	Ppp1r17=ENSMUSG00000002930|Dnah11=ENSMUSG00000018581|Piezo2=ENSMUSG00000041482
Ex_Dsp_Moxd1_4	0	0
Astro_Fabp7_Hs3st3a1_4	0	3	Thbs4=ENSMUSG00000021702|Cfap44=ENSMUSG00000071550|C4b=ENSMUSG00000073418
Ex_Tfap2b_Rxfp2_4	0	5	Fibin=ENSMUSG00000074971|Hcrtr1=ENSMUSG00000028778|Foxb1=ENSMUSG00000059246|Sntb1=ENSMUSG00000060429|Kcnk12=ENSMUSG00000050138
Ex_Tfap2b_Saa1	0	2	Tstd1=ENSMUSG00000103711|Saa1=ENSMUSG00000074115
Ex_Foxp2_Myzap	0	4	Cdh7=ENSMUSG00000026312|Xirp2=ENSMUSG00000027022|Smim43=ENSMUSG00000085007|Myzap=ENSMUSG00000041361
Ex_Phox2b_Dkk2_1	0	3	Sgk3=ENSMUSG00000025915|Phox2b=ENSMUSG00000012520|Hoxa7=ENSMUSG00000038236
Inh_Lhx1_Dlk1_4	0	4	Hmcn1=ENSMUSG00000066842|Dlx1=ENSMUSG00000041911|Kcng2=ENSMUSG00000059852|Galr1=ENSMUSG00000024553
Ex_Cyp26b1_Slc30a3_Ptprc_2	0	0
Inh_Six3_Dpy19l2_5	0	4	Fgf7=ENSMUSG00000027208|Gm4779=ENSMUSG00000045010|Tll1=ENSMUSG00000053626|Six3=ENSMUSG00000038805
Inh_Pax2_6430628N08Rik_2	0	3	Abi3bp=ENSMUSG00000035258|Gal=ENSMUSG00000024907|Hpse2=ENSMUSG00000074852
NorEx_Phox2b_Ndufa4l2_2	0	3	Lypd1=ENSMUSG00000026344|Pla2g4d=ENSMUSG00000070719|Onecut1=ENSMUSG00000043013
Inh_Pax6_Eya4_2	0	4	Prdm12=ENSMUSG00000079466|Dach2=ENSMUSG00000025592|Otof=ENSMUSG00000062372|Tmem114=ENSMUSG00000022715
Inh_Sox2_Ikzf1_5	0	4	Zbbx=ENSMUSG00000034151|Tal1=ENSMUSG00000028717|Spon1=ENSMUSG00000038156|Sox1=ENSMUSG00000096014
Ex_Lmx1b_F2rl2	0	4	Tns1=ENSMUSG00000055322|Ror1=ENSMUSG00000035305|Grik1=ENSMUSG00000022935|Skor2=ENSMUSG00000091519
Ex_Fezf2_C1ql2	0	3	C1ql2=ENSMUSG00000036907|C7=ENSMUSG00000079105|Nrtn=ENSMUSG00000039481
Ex_Tcf7l2_Lhx2_Ros1_1	0	4	Pld5=ENSMUSG00000055214|Npffr2=ENSMUSG00000035528|Nox4=ENSMUSG00000030562|Edaradd=ENSMUSG00000095105
Ex_Onecut3_Bnc2	0	2	Ikzf1=ENSMUSG00000018654|Serpinb1b=ENSMUSG00000051029
Inh_Gata3_Vwde_2	0	4	Gata3=ENSMUSG00000015619|Necab1=ENSMUSG00000040536|Hmga2=ENSMUSG00000056758|Ntn1=ENSMUSG00000020902
Inh_Frmd7_Olfr142_7	0	3	Fhdc1=ENSMUSG00000041842|Alx3=ENSMUSG00000014603|6330411D24Rik=ENSMUSG00000110067
Ex_Lhx9_Adgrg2_1	0	8	Adgrg2=ENSMUSG00000031298|Synpo2=ENSMUSG00000050315|Igfbp7=ENSMUSG00000036256|Sox5=ENSMUSG00000041540|Socs2=ENSMUSG00000020027|Nrp1=ENSMUSG00000025810|Atp5mpl=ENSMUSG00000021290|Angpt1=ENSMUSG00000022309
Ex_C1ql4_Mdfic2_1	0	4	Hmcn1=ENSMUSG00000066842|Agmat=ENSMUSG00000040706|Cemip=ENSMUSG00000052353|Ebf2=ENSMUSG00000022053
Ex_Phox2b_Dbh_3	0	4	Dbh=ENSMUSG00000000889|Npy=ENSMUSG00000029819|Hs3st4=ENSMUSG00000078591|Sema6a=ENSMUSG00000019647
Inh_Nkx2-2_Rab3b_1	0	5	Lypd1=ENSMUSG00000026344|Itga8=ENSMUSG00000026768|Nkx2-2=ENSMUSG00000027434|Sox14=ENSMUSG00000053747|Prlr=ENSMUSG00000005268
Ex_Lhx9_Rxfp2_2	0	0
Ex_Lhx9_Nps_2	0	3	Clrn1=ENSMUSG00000043850|Nps=ENSMUSG00000073804|Ramp3=ENSMUSG00000041046
Inh_Gata3_Dkk2	0	4	Inka2=ENSMUSG00000048458|Tacr1=ENSMUSG00000030043|Pcsk6=ENSMUSG00000030513|St8sia2=ENSMUSG00000025789
Ex_Dach2_Arhgap36_3	0	3	Tfap2d=ENSMUSG00000042596|Dach2=ENSMUSG00000025592|Rbp4=ENSMUSG00000024990
Inh_Zeb2_Crym_1	0	4	Tfap2b=ENSMUSG00000025927|Crym=ENSMUSG00000030905|Nt5dc2=ENSMUSG00000071547|Poll=ENSMUSG00000025218
Ex_Pitx2_Frem3_3	0	0
Ex_Vsx2_Nkx6-3_5	0	3	Col25a1=ENSMUSG00000058897|Nkx6-3=ENSMUSG00000063672|Ccdc172=ENSMUSG00000025090
Ex_C1ql4_Apela	0	3	Mafk=ENSMUSG00000018143|Apela=ENSMUSG00000079042|Megf11=ENSMUSG00000036466
Ex_Onecut3_Spag16_1	0	4	Ankfn1=ENSMUSG00000047773|C1ql1=ENSMUSG00000045532|Isl1=ENSMUSG00000042258|Pdzd2=ENSMUSG00000022197
Ex_Pou4f1_Lpar1	0	3	Mcmdc2=ENSMUSG00000046101|Lpar1=ENSMUSG00000038668|Prdm16=ENSMUSG00000039410
Ex_Hoxb3_Ldlrap1_17	0	3	Kcna4=ENSMUSG00000042604|Slc44a3=ENSMUSG00000039865|Col15a1=ENSMUSG00000028339
Inh_Frmd7_Crhbp_1	0	2	Lgr6=ENSMUSG00000042793|Kcnh8=ENSMUSG00000035580
Inh_Lhx1_Sox14	0	5	Nr4a2=ENSMUSG00000026826|Npas1=ENSMUSG00000001988|Nts=ENSMUSG00000019890|Otx1=ENSMUSG00000005917|Il31ra=ENSMUSG00000050377
Inh_Gbx1_Atp8b1_3	0	0
Inh_Lhx6_Arhgap28_2	0	4	Zeb2=ENSMUSG00000026872|Trabd2b=ENSMUSG00000070867|Ano2=ENSMUSG00000038115|Nkx2-1=ENSMUSG00000001496
Inh_Lhx1_Dlk1_1	0	0
Inh_Dlx1_Satb2_1	0	2	Satb2=ENSMUSG00000038331|Tac2=ENSMUSG00000025400
Chol_Tbx3_Ptgr1	0	2	Slc38a11=ENSMUSG00000061171|Adamts19=ENSMUSG00000053441
Ex_Lhx9_Slc6a2_3	0	3	C1ql2=ENSMUSG00000036907|Hoxa5=ENSMUSG00000038253|Slc6a2=ENSMUSG00000055368
Ex_Ebf2_6430628N08Rik_6	0	3	A830018L16Rik=ENSMUSG00000057715|Hmcn1=ENSMUSG00000066842|Gmnc=ENSMUSG00000068428
Chol_Ecel1_S100a11	0	2	Fhl5=ENSMUSG00000028259|Maml2=ENSMUSG00000031925
Inh_Nkx2-2_Gata2_1	0	4	Nkx2-2=ENSMUSG00000027434|Lhfp=ENSMUSG00000048332|Emx1=ENSMUSG00000033726|Otx1=ENSMUSG00000005917
Ex_Vsx2_C1ql2	0	4	Kcnq5=ENSMUSG00000028033|C1ql2=ENSMUSG00000036907|Slc30a3=ENSMUSG00000029151|Vsx2=ENSMUSG00000021239
Inh_Six3_Pvalb_Efemp1_1	0	7	Cntnap5a=ENSMUSG00000070695|Hmcn1=ENSMUSG00000066842|Abtb2=ENSMUSG00000032724|Tshz2=ENSMUSG00000047907|Isl1=ENSMUSG00000042258|Pvalb=ENSMUSG00000005716|Sorcs3=ENSMUSG00000063434
Inh_Pax2_Agmo	0	5	Foxd3=ENSMUSG00000067261|Nos1=ENSMUSG00000029361|Tmem132d=ENSMUSG00000034310|Shisa8=ENSMUSG00000096883|Entpd1=ENSMUSG00000048120
Ex_Ebf2_Layn	0	4	Tacr3=ENSMUSG00000028172|Calca=ENSMUSG00000030669|Ankfn1=ENSMUSG00000047773|Atp6ap1l=ENSMUSG00000078958
Ex_Plekhg1_Epha1_Slc17a8_1	0	4	Ptger3=ENSMUSG00000040016|Slc17a8=ENSMUSG00000019935|Grin2c=ENSMUSG00000020734|C6=ENSMUSG00000022181
Ex_Sim1_Cd34_1	0	4	Cd36=ENSMUSG00000002944|Csgalnact1=ENSMUSG00000036356|Ebf1=ENSMUSG00000057098|Gm43517=ENSMUSG00000089922
Ex_Sox6_Cartpt_1	0	3	Npas1=ENSMUSG00000001988|Foxb1=ENSMUSG00000059246|Cartpt=ENSMUSG00000021647
Inh_Nkx2-2_Mc4r_2	0	3	Ackr3=ENSMUSG00000044337|Zic1=ENSMUSG00000032368|Drd1=ENSMUSG00000021478
Ex_Phox2b_Cyp26b1	0	3	Tfap2b=ENSMUSG00000025927|Lmx1a=ENSMUSG00000026686|Kntc1=ENSMUSG00000029414
Inh_Meox2_Sox14	0	3	Npsr1=ENSMUSG00000043659|Drd1=ENSMUSG00000021478|Isl1=ENSMUSG00000042258
Inh_Sall3_Trhr_1	0	6	St18=ENSMUSG00000033740|Trp53i11=ENSMUSG00000068735|Met=ENSMUSG00000009376|Mctp2=ENSMUSG00000032776|Rps25=ENSMUSG00000009927|Fxyd6=ENSMUSG00000066705
Inh_Gata3_Npy2r_2	0	4	Gata3=ENSMUSG00000015619|Pde11a=ENSMUSG00000075270|Alpk1=ENSMUSG00000028028|Hoxb6=ENSMUSG00000000690
Chol_Tbx20_S100a11_1	0	3	Id1=ENSMUSG00000042745|Met=ENSMUSG00000009376|Chrna6=ENSMUSG00000031491
Ex_Lhx9_Nps_1	0	4	Pde11a=ENSMUSG00000075270|Hgf=ENSMUSG00000028864|C1ql1=ENSMUSG00000045532|Klhl14=ENSMUSG00000042514
Inh_Pax8_Pkhd1l1_10	0	4	Pax5=ENSMUSG00000014030|Foxp2=ENSMUSG00000029563|Ndnf=ENSMUSG00000049001|Cd24a=ENSMUSG00000047139
Ex_Lhx3_Tspo2_2	0	3	Ntf3=ENSMUSG00000049107|Adamtsl3=ENSMUSG00000070469|Vsx2=ENSMUSG00000021239
Ex_Pax5_Rgs13_1	0	3	Rgs13=ENSMUSG00000051079|Evx2=ENSMUSG00000001815|Tmem176b=ENSMUSG00000029810
Inh_Pax2_Olfr372_1	0	2	Tac1=ENSMUSG00000061762|Olfr372=ENSMUSG00000069998
Ex_Phox2b_Nts_2	0	4	Tmem215=ENSMUSG00000046593|Phox2b=ENSMUSG00000012520|Ednra=ENSMUSG00000031616|Ebf2=ENSMUSG00000022053
Inh_Gata3_Prdm6	0	4	Dgkk=ENSMUSG00000062393|Nptx2=ENSMUSG00000059991|Vcan=ENSMUSG00000021614|Prdm6=ENSMUSG00000069378
Inh_Pax2_Ikzf1_4	0	4	Prss12=ENSMUSG00000027978|Npnt=ENSMUSG00000040998|Pax5=ENSMUSG00000014030|Rreb1=ENSMUSG00000039087
Ex_Zic1_S100a11	0	3	S100a11=ENSMUSG00000027907|Moxd1=ENSMUSG00000020000|Tac2=ENSMUSG00000025400
Ex_Onecut2_Hmx3_Adamtsl3_3	0	4	Spats2l=ENSMUSG00000038305|Vip=ENSMUSG00000019772|Trpc7=ENSMUSG00000021541|Arhgap28=ENSMUSG00000024043
Ex_Pax5_Ggta1_2	0	3	Nnat=ENSMUSG00000067786|Pax5=ENSMUSG00000014030|Vdr=ENSMUSG00000022479
Ex_Phox2b_Cd36	0	3	Prok1=ENSMUSG00000070368|Plpp4=ENSMUSG00000070366|Rspo3=ENSMUSG00000019880
Inh_Pax8_Sfrp1_9	0	3	Satb2=ENSMUSG00000038331|Pth2r=ENSMUSG00000025946|Nox4=ENSMUSG00000030562
Inh_Htr3a_Col5a2	0	3	Col5a2=ENSMUSG00000026042|Vav2=ENSMUSG00000009621|Prr36=ENSMUSG00000064125
Inh_Pax7_Nhlh1	0	2	Igfbp2=ENSMUSG00000039323|Ntrk1=ENSMUSG00000028072
Inh_Hoxb5_Esr2_1	0	4	Pax8=ENSMUSG00000026976|Esr2=ENSMUSG00000021055|Dlk1=ENSMUSG00000040856|Galnt14=ENSMUSG00000024064
Ex_Ebf2_Vip	0	3	Myrfl=ENSMUSG00000034057|Rbpms=ENSMUSG00000031586|Col8a1=ENSMUSG00000068196
Ex_Lmx1a_Qrfprl_2	0	4	Lmx1a=ENSMUSG00000026686|Rxfp1=ENSMUSG00000034009|Fam83b=ENSMUSG00000032358|Kank1=ENSMUSG00000032702
Inh_Lamp5_Ndnf_Tac2	0	3	Rxfp1=ENSMUSG00000034009|Trhde=ENSMUSG00000050663|Egfr=ENSMUSG00000020122
Inh_Lhx6_C1ql1	0	3	Fibcd1=ENSMUSG00000026841|Gm45194=ENSMUSG00000109156|Nts=ENSMUSG00000019890
Ex_Neurod6_Dnah11_1	0	5	Cst3=ENSMUSG00000027447|Antxr2=ENSMUSG00000029338|Htr1b=ENSMUSG00000049511|Dnah11=ENSMUSG00000018581|Npr3=ENSMUSG00000022206
Inh_Pax7_Vmn1r207_7	0	3	Marchf1=ENSMUSG00000036469|Chrna5=ENSMUSG00000035594|Celsr1=ENSMUSG00000016028
Ex_Skor1_Frem1_1	0	5	Sema3a=ENSMUSG00000028883|Esr1=ENSMUSG00000019768|Glp1r=ENSMUSG00000024027|Kcnh8=ENSMUSG00000035580|Tcf7l2=ENSMUSG00000024985
Inh_Prox1_Dcn_2	0	4	Fign=ENSMUSG00000075324|Dcn=ENSMUSG00000019929|Chrnb3=ENSMUSG00000031492|Kirrel3=ENSMUSG00000032036
Ex_Slc30a3_Hnf4g	0	5	Crispld1=ENSMUSG00000025776|Tshz2=ENSMUSG00000047907|Lef1=ENSMUSG00000027985|Pdzrn3=ENSMUSG00000035357|Chst9=ENSMUSG00000047161
Inh_Lhx6_Cox6a2_Nxph2_2	0	4	Rgs12=ENSMUSG00000029101|Mctp2=ENSMUSG00000032776|Ctsc=ENSMUSG00000030560|Moxd1=ENSMUSG00000020000
Inh_Pax7_Catspere1_2	0	4	Lef1=ENSMUSG00000027985|Col12a1=ENSMUSG00000032332|Sntb1=ENSMUSG00000060429|P2rx6=ENSMUSG00000022758
Ex_Hoxb3_Ldlrap1_1	0	5	Pdgfc=ENSMUSG00000028019|Lmntd1=ENSMUSG00000054966|Col18a1=ENSMUSG00000001435|Pvalb=ENSMUSG00000005716|Ddx3y=ENSMUSG00000069045
Ex_Lmx1b_Deup1_1	0	4	Bmpr1b=ENSMUSG00000052430|Thsd1=ENSMUSG00000031480|Hoxb7=ENSMUSG00000038721|Sntg2=ENSMUSG00000020672
Inh_Six3_Cdc42ep5	0	4	Atp2b4=ENSMUSG00000026463|Slc38a11=ENSMUSG00000061171|Igf1=ENSMUSG00000020053|Six3=ENSMUSG00000038805
CholEx_Pou4f2_Gli3	0	3	Hmx2=ENSMUSG00000050100|Chat=ENSMUSG00000021919|Syt10=ENSMUSG00000063260
Inh_Nrk_Gpr176_2	0	2	Hgf=ENSMUSG00000028864|Gm17266=ENSMUSG00000117781
Ex_Sim1_Nkx2-2_Asb4_5	0	3	Oxt=ENSMUSG00000027301|Gm16223=ENSMUSG00000067285|Pkd1l1=ENSMUSG00000046634
Ex_Pou4f3_Defb1_2	0	3	Selenbp1=ENSMUSG00000068874|Pou4f3=ENSMUSG00000024497|Adamts19=ENSMUSG00000053441
Inh_Htr3a_Nr2e1_1	0	5	Pbx3=ENSMUSG00000038718|Mob3b=ENSMUSG00000073910|Nptx2=ENSMUSG00000059991|Tcf7l1=ENSMUSG00000055799|Zfp423=ENSMUSG00000045333
Inh_Onecut3_Aspm_2	0	3	Clrn1=ENSMUSG00000043850|Tlr4=ENSMUSG00000039005|Foxd3=ENSMUSG00000067261
Ex_Ebf2_Sp5_1	0	5	Lef1=ENSMUSG00000027985|Lepr=ENSMUSG00000057722|Neurod6=ENSMUSG00000037984|Mctp2=ENSMUSG00000032776|Rbfa=ENSMUSG00000024570
Inh_Pax8_Ngfr_3	0	3	Pax5=ENSMUSG00000014030|Prdm16=ENSMUSG00000039410|Arhgap28=ENSMUSG00000024043
Inh_Onecut3_Lsp1_1	0	4	Pde8a=ENSMUSG00000025584|Esrrb=ENSMUSG00000021255|Col8a1=ENSMUSG00000068196|Six3=ENSMUSG00000038805
Ex_Ccn2_Prph	0	5	Il1rapl2=ENSMUSG00000059203|Bmpr1b=ENSMUSG00000052430|Pcdh7=ENSMUSG00000029108|Ccn2=ENSMUSG00000019997|Trhr=ENSMUSG00000038760
Inh_Pax2_Cpn1	0	2	Tfap2b=ENSMUSG00000025927|Cpn1=ENSMUSG00000025196
Inh_Gata3_Nkx2-2_2	0	3	Nxph2=ENSMUSG00000069132|Lmx1b=ENSMUSG00000038765|Gad1=ENSMUSG00000070880
Ex_Fezf2_Dlk1_Fos_2	0	4	Sema3e=ENSMUSG00000063531|Eya4=ENSMUSG00000010461|Bves=ENSMUSG00000071317|Cdc25c=ENSMUSG00000044201
Macro_Mrc1_H2-Aa	0	2	C1qb=ENSMUSG00000036905|Klra2=ENSMUSG00000030187
Ex_Pou4f1_Fads2b_1	0	4	Fads2b=ENSMUSG00000075217|Bet1l=ENSMUSG00000025484|Unc13c=ENSMUSG00000062151|Aebp1=ENSMUSG00000020473
Ex_C1ql4_Gspm3	0	3	Popdc3=ENSMUSG00000019848|Meis1=ENSMUSG00000020160|Tcf7l2=ENSMUSG00000024985
Inh_Hoxb5_Tal1_4	0	3	Ppp1r1c=ENSMUSG00000034683|Tal1=ENSMUSG00000028717|Eya4=ENSMUSG00000010461
Inh_Pax5_Tmem176b_1	0	3	Pax8=ENSMUSG00000026976|Pde3a=ENSMUSG00000041741|Cxcl14=ENSMUSG00000021508
Inh_Sncg_Calcb_6	0	3	Saa3=ENSMUSG00000040026|Krt73=ENSMUSG00000063661|Myo5b=ENSMUSG00000025885
Ex_Phox2b_Gch1	0	4	Hoxa5=ENSMUSG00000038253|Gch1=ENSMUSG00000037580|Tmem114=ENSMUSG00000022715|Dsg2=ENSMUSG00000044393
Inh_Tfap2b_Gata3_1	0	5	Tfap2b=ENSMUSG00000025927|Fign=ENSMUSG00000075324|Egfem1=ENSMUSG00000063600|Ptprz1=ENSMUSG00000068748|Sox14=ENSMUSG00000053747
Ex_Pitx2_Nostrin	0	4	Snorc=ENSMUSG00000026258|Nostrin=ENSMUSG00000034738|Erich2=ENSMUSG00000075302|Chst9=ENSMUSG00000047161
Inh_Gata3_Tnnt1_1	0	3	Rprm=ENSMUSG00000075334|Kl=ENSMUSG00000058488|Tnnt1=ENSMUSG00000064179
Inh_Fbxl7_9130008F23Rik	0	3	Tafa4=ENSMUSG00000046500|Otp=ENSMUSG00000021685|9130008F23Rik=ENSMUSG00000054951
Ex_Samd3_Emx2_1	0	3	Samd3=ENSMUSG00000051354|Palld=ENSMUSG00000058056|Il31ra=ENSMUSG00000050377
Inh_Otx1_Cd36_2	0	3	Lrp4=ENSMUSG00000027253|Cd36=ENSMUSG00000002944|Rspo2=ENSMUSG00000051920
Ex_Plekhg1_Col27a1_Egflam_3	0	0
Ex_Lhx3_Il1f9	0	2	Mybl1=ENSMUSG00000025912|Il1f9=ENSMUSG00000044103
Ex_Iqcj_Ms4a15_2	0	2	Cnih3=ENSMUSG00000026514|Dennd2c=ENSMUSG00000007379
Inh_Six3_Gchfr_2	0	4	Gchfr=ENSMUSG00000046814|Tafa1=ENSMUSG00000059187|Mdfic2=ENSMUSG00000090667|Pvalb=ENSMUSG00000005716
CholEx_Onecut2_Crabp1_2	0	4	Crabp1=ENSMUSG00000032291|Cck=ENSMUSG00000032532|Ttc6=ENSMUSG00000046782|Myo5b=ENSMUSG00000025885
Inh_Lhx6_Iqca_3	0	4	Rxfp2=ENSMUSG00000053368|Sox6=ENSMUSG00000051910|Kcns3=ENSMUSG00000043673|Nkx2-1=ENSMUSG00000001496
Ex_Vsx2_Pgm5_4	0	3	Gpr101=ENSMUSG00000036357|Sst=ENSMUSG00000004366|Sall3=ENSMUSG00000024565
Ex_Pou4f2_Sult3a2_7	0	5	En1=ENSMUSG00000058665|Kcnk2=ENSMUSG00000037624|Calb1=ENSMUSG00000028222|Tac2=ENSMUSG00000025400|Glis3=ENSMUSG00000052942
Ex_Phox2b_Pdyn_2	0	4	Inpp5d=ENSMUSG00000026288|Ndp=ENSMUSG00000040138|Dach2=ENSMUSG00000025592|Phox2b=ENSMUSG00000012520
Ex_Nkx2-2_Robo3_2	0	4	Gulp1=ENSMUSG00000056870|Fstl5=ENSMUSG00000034098|Sim1=ENSMUSG00000019913|Plac9a=ENSMUSG00000095304
Ex_Ebf2_Apela_1	0	4	Tmsb4x=ENSMUSG00000049775|Onecut3=ENSMUSG00000045518|Npsr1=ENSMUSG00000043659|Syk=ENSMUSG00000021457
Inh_Tfap2b_Tll2_2	0	4	Calca=ENSMUSG00000030669|Rskr=ENSMUSG00000037593|Fos=ENSMUSG00000021250|Tll2=ENSMUSG00000025013
Ex_Tfap2d_Aox3	0	5	Slco5a1=ENSMUSG00000025938|Tfap2d=ENSMUSG00000042596|Khdrbs2=ENSMUSG00000026058|Tll1=ENSMUSG00000053626|Thbs4=ENSMUSG00000021702
Ex_Phox2a_Cyp26b1_1	0	4	Bok=ENSMUSG00000026278|C1ql3=ENSMUSG00000049630|Nr4a2=ENSMUSG00000026826|Cartpt=ENSMUSG00000021647
Inh_Six3_Smad6_2	0	4	Il1rapl2=ENSMUSG00000059203|2900026A02Rik=ENSMUSG00000051339|Eya4=ENSMUSG00000010461|Sox21=ENSMUSG00000061517
Inh_Vwc2l_Otogl1_2	0	5	Nckap5=ENSMUSG00000049690|Gipr=ENSMUSG00000030406|Otogl=ENSMUSG00000091455|Fat3=ENSMUSG00000074505|Cbln2=ENSMUSG00000024647
Inh_Six3_Myo5b	0	0
Ex_Tfap2d_Pirt_4	0	4	Pdyn=ENSMUSG00000027400|Antxr2=ENSMUSG00000029338|Pirt=ENSMUSG00000048070|Prkd1=ENSMUSG00000002688
Ex_Evx1_Hsd17b2_2	0	3	Pax6=ENSMUSG00000027168|Sox6=ENSMUSG00000051910|Scn5a=ENSMUSG00000032511
Ex_Pax8_Rassf10	0	3	Acvr1c=ENSMUSG00000026834|Plac9a=ENSMUSG00000095304|Vsx2=ENSMUSG00000021239
Inh_Gata3_Rln3_4	0	2	Rln3=ENSMUSG00000045232|Cartpt=ENSMUSG00000021647
Inh_Dmbx1_Hpse2_3	0	0
Inh_Sox8_Calcrl_7	0	5	Necab1=ENSMUSG00000040536|Rasal1=ENSMUSG00000029602|Igsf6=ENSMUSG00000035004|Eya4=ENSMUSG00000010461|Sh3rf2=ENSMUSG00000057719
Inh_Six3_Ofcc1_1	0	3	Tfap2b=ENSMUSG00000025927|Tac1=ENSMUSG00000061762|Slc6a5=ENSMUSG00000039728
Ex_Fibcd1_Tacr3_2	0	0
Inh_Dmbx1_Gem_1	0	5	Dmbx1=ENSMUSG00000028707|Tmem132d=ENSMUSG00000034310|Tmsb10=ENSMUSG00000079523|Adamtsl3=ENSMUSG00000070469|Otx2=ENSMUSG00000021848
Ex_Vsx2_C1ql4	0	3	Erbb4=ENSMUSG00000062209|Calca=ENSMUSG00000030669|Vsx2=ENSMUSG00000021239
Ex_Sim1_Ppp1r1c_1	0	3	Pde11a=ENSMUSG00000075270|Sim1=ENSMUSG00000019913|Bfsp2=ENSMUSG00000032556
Inh_Six3_Wdr72_1	0	3	Foxa2=ENSMUSG00000037025|Wdr72=ENSMUSG00000044976|Piezo2=ENSMUSG00000041482
Ex_Phox2b_Ddit4l_1	0	3	Ddit4l=ENSMUSG00000046818|Palld=ENSMUSG00000058056|Onecut1=ENSMUSG00000043013
NorEx_Phox2b_Rrad	0	2	Npy=ENSMUSG00000029819|Slc6a2=ENSMUSG00000055368
Fibro_Eya2_Lypd2_2	0	3	Aox3=ENSMUSG00000064294|Mgp=ENSMUSG00000030218|Tenm2=ENSMUSG00000049336
Ex_Nkx6-1_Gucy2c_1	0	3	Fam163a=ENSMUSG00000015484|Foxd2=ENSMUSG00000055210|Atp10a=ENSMUSG00000025324
Inh_Six3_Dio2	0	4	Catspere1=ENSMUSG00000102483|Rph3a=ENSMUSG00000029608|Il5ra=ENSMUSG00000005364|Dio2=ENSMUSG00000007682
Ex_Hmx2_Zap70	0	3	Prdm16=ENSMUSG00000039410|Tshr=ENSMUSG00000020963|Htr7=ENSMUSG00000024798
Ex_Prox1_Bhlhe23_2	0	4	Cst3=ENSMUSG00000027447|Eya2=ENSMUSG00000017897|Npffr1=ENSMUSG00000020090|Pirt=ENSMUSG00000048070
Ex_Onecut2_Hmx3_Trim6_2	0	3	Col4a3=ENSMUSG00000079465|Arhgef38=ENSMUSG00000040969|Vip=ENSMUSG00000019772
Inh_Gbx2_Chrna5_3	0	3	Npy=ENSMUSG00000029819|Ntf3=ENSMUSG00000049107|Rtn4rl1=ENSMUSG00000045287
Ex_Onecut3_Frem3_2	0	3	Evx2=ENSMUSG00000001815|Frem3=ENSMUSG00000042353|Adgrv1=ENSMUSG00000069170
Ex_Tfap2d_Mab21l2_2	0	5	Tfap2d=ENSMUSG00000042596|Tfap2b=ENSMUSG00000025927|Prokr2=ENSMUSG00000050558|Lama4=ENSMUSG00000019846|Pald1=ENSMUSG00000020092
SerEx_Fev_Tecrl	0	2	En1=ENSMUSG00000058665|Tecrl=ENSMUSG00000049537
Inh_Six3_Sox2_2	0	3	Sox3=ENSMUSG00000045179|Calb2=ENSMUSG00000003657|Gli3=ENSMUSG00000021318
Ex_Pou4f1_Plscr5_8	0	4	Pappa2=ENSMUSG00000073530|Pappa=ENSMUSG00000028370|Sox6=ENSMUSG00000051910|Tpbg=ENSMUSG00000035274
Ex_Pou4f1_Ppp1r1c_1	0	4	Dnah14=ENSMUSG00000047369|Mafb=ENSMUSG00000074622|Ddo=ENSMUSG00000063428|Skor2=ENSMUSG00000091519
Inh_Gata3_Otx1_Pdlim3_3	0	3	Lrat=ENSMUSG00000028003|Calca=ENSMUSG00000030669|Hs3st2=ENSMUSG00000046321
Ex_Sox6_Cartpt_2	0	4	Plcl1=ENSMUSG00000038349|Rab38=ENSMUSG00000030559|Sult5a1=ENSMUSG00000000739|Foxb1=ENSMUSG00000059246
CholInh_Pax8_Psd4	0	2	Epha4=ENSMUSG00000026235|Gucy2d=ENSMUSG00000074003
Ex_Trabd2b_Slc30a3_Serpinb8	0	0
Inh_Six3_Tmem215_2	0	4	Erbb4=ENSMUSG00000062209|Pnoc=ENSMUSG00000045731|Sox21=ENSMUSG00000061517|Gal=ENSMUSG00000024907
Inh_Sox6_Chrna5_2	0	4	Myo1b=ENSMUSG00000018417|Col4a3=ENSMUSG00000079465|Tafa1=ENSMUSG00000059187|Chrna5=ENSMUSG00000035594
Ex_Pou4f1_Htr5b_7	0	3	Qrfprl=ENSMUSG00000029917|Vip=ENSMUSG00000019772|Etv1=ENSMUSG00000004151
Ex_Lhx4_Gpr101_5	0	3	Lhx4=ENSMUSG00000026468|Chrdl1=ENSMUSG00000031283|Dscaml1=ENSMUSG00000032087
Inh_Gata3_Olfr48_3	0	3	Gxylt2=ENSMUSG00000030074|Myo5b=ENSMUSG00000025885|Galr1=ENSMUSG00000024553
Inh_Six3_Ccdc68_1	0	4	Tnnt1=ENSMUSG00000064179|Trmt9b=ENSMUSG00000039620|Pdlim3=ENSMUSG00000031636|Six3=ENSMUSG00000038805
Inh_Otx1_Nrtn_2	0	5	Nr4a2=ENSMUSG00000026826|Bex1=ENSMUSG00000050071|Spp1=ENSMUSG00000029304|Otx2=ENSMUSG00000021848|L3mbtl4=ENSMUSG00000041565
Inh_Six3_Sox2_6	0	4	Ttn=ENSMUSG00000051747|Bnc2=ENSMUSG00000028487|Hs3st3a1=ENSMUSG00000047759|Six3=ENSMUSG00000038805
Inh_Emx2_Foxa2_5	0	0
Inh_Nkx2-2_Bcam_2	0	3	Nkx2-2=ENSMUSG00000027434|Sox6=ENSMUSG00000051910|Sox14=ENSMUSG00000053747
Ex_Neurod6_Creb3l1	0	4	Satb2=ENSMUSG00000038331|Tmem51=ENSMUSG00000040616|Arhgef37=ENSMUSG00000045094|Atp8b1=ENSMUSG00000039529
Ex_Nxph4_Olfr110_Crhr1	0	0
Inh_Pax2_Pkhd1l1_2	0	5	Pde5a=ENSMUSG00000053965|Nos1=ENSMUSG00000029361|Cpne7=ENSMUSG00000034796|Pvalb=ENSMUSG00000005716|Myo5b=ENSMUSG00000025885
Ex_Tfap2b_Kcnmb1	0	5	Tfap2b=ENSMUSG00000025927|Foxp2=ENSMUSG00000029563|Pmfbp1=ENSMUSG00000031727|Gda=ENSMUSG00000058624|Tcf7l2=ENSMUSG00000024985
Inh_Pax8_Oxtr_4	0	5	Pth2r=ENSMUSG00000025946|Niban1=ENSMUSG00000026483|Irak3=ENSMUSG00000020227|Ddc=ENSMUSG00000020182|Crhr1=ENSMUSG00000018634
Ex_Pou4f1_Ppp1r1c_2	0	3	Ppp1r1c=ENSMUSG00000034683|Tecrl=ENSMUSG00000049537|Cdh23=ENSMUSG00000012819
Ex_Ebf2_Galnt3	0	4	Galnt3=ENSMUSG00000026994|Bmpr1b=ENSMUSG00000052430|Ptger3=ENSMUSG00000040016|Skor2=ENSMUSG00000091519
Ex_Ebf2_Grpr	0	4	Prkcq=ENSMUSG00000026778|Ngf=ENSMUSG00000027859|Reln=ENSMUSG00000042453|Npffr2=ENSMUSG00000035528
Inh_Gata3_Prkd1_Nptx2_1	0	3	Serpine2=ENSMUSG00000026249|Strc=ENSMUSG00000033498|Cyyr1=ENSMUSG00000041134
Ex_Lmx1b_Sec1	0	4	Col15a1=ENSMUSG00000028339|Col16a1=ENSMUSG00000040690|Tshr=ENSMUSG00000020963|Gmnc=ENSMUSG00000068428
Ex_Rorb_Esr2_2	0	4	Rxfp1=ENSMUSG00000034009|Serinc2=ENSMUSG00000023232|Sorcs2=ENSMUSG00000029093|Dcn=ENSMUSG00000019929
NorEx_Phox2b_Tmem45a2_1	0	2	Pde7b=ENSMUSG00000019990|Scn11a=ENSMUSG00000034115
Ex_Hpgd_Pth2r_3	0	4	Hmcn1=ENSMUSG00000066842|Irx5=ENSMUSG00000031737|Edaradd=ENSMUSG00000095105|Drd3=ENSMUSG00000022705
Ex_Crym_Mndal_3	0	4	Ptprc=ENSMUSG00000026395|Cntnap4=ENSMUSG00000031772|Col23a1=ENSMUSG00000063564|Dab2=ENSMUSG00000022150
Ex_Sox6_Sult3a1_2	0	6	Cnih3=ENSMUSG00000026514|Gpc3=ENSMUSG00000055653|Pcdh11x=ENSMUSG00000034755|Dchs2=ENSMUSG00000102692|Sult3a2=ENSMUSG00000090298|Hhip=ENSMUSG00000064325
Ex_Sim1_Abcc9_1	0	3	Abcc9=ENSMUSG00000030249|Ebf3=ENSMUSG00000010476|Sim1=ENSMUSG00000019913
Inh_Pou6f2_Lamp3_1	0	4	Gpc4=ENSMUSG00000031119|Bhlhe22=ENSMUSG00000025128|Creb5=ENSMUSG00000053007|Sst=ENSMUSG00000004366
Ex_Phox2b_Cyp39a1_Mdfic2_6	0	3	Fibcd1=ENSMUSG00000026841|Lmx1b=ENSMUSG00000038765|Fgf10=ENSMUSG00000021732
Ex_Irx2_Twist1_1	0	3	Ppp1r1c=ENSMUSG00000034683|Sox6=ENSMUSG00000051910|Kcnh8=ENSMUSG00000035580
Ex_Hpgd_Pth2r_1	0	7	Pth2r=ENSMUSG00000025946|Atp5e=ENSMUSG00000016252|A2ml1=ENSMUSG00000047228|Csgalnact1=ENSMUSG00000036356|Maf=ENSMUSG00000055435|Nrgn=ENSMUSG00000053310|Crip2=ENSMUSG00000006356
Ex_Hmx3_Has2	0	2	Aldh1a2=ENSMUSG00000013584|Cck=ENSMUSG00000032532
Ex_Pax2_Erfl_1	0	3	Svep1=ENSMUSG00000028369|Erfl=ENSMUSG00000108367|Neurod2=ENSMUSG00000038255
Ex_Dach2_Arhgap36_2	0	3	Dach2=ENSMUSG00000025592|Otx2=ENSMUSG00000021848|Ebf2=ENSMUSG00000022053
Ex_Lmx1a_Pgr15l_1	0	5	Gulp1=ENSMUSG00000056870|Cdh23=ENSMUSG00000012819|Wnt5a=ENSMUSG00000021994|Abca8a=ENSMUSG00000041828|Cntnap3=ENSMUSG00000033063
Inh_Vip_Glp1r_Kcnh5	0	4	Crh=ENSMUSG00000049796|Ccdc60=ENSMUSG00000043913|Nptx2=ENSMUSG00000059991|Glp1r=ENSMUSG00000024027
Ex_Vsx2_Apbb1ip	0	4	Lhx4=ENSMUSG00000026468|Apbb1ip=ENSMUSG00000026786|Dach2=ENSMUSG00000025592|L3mbtl4=ENSMUSG00000041565
Ex_Skor1_Slc17a8_2	0	3	Lama4=ENSMUSG00000019846|Slc17a8=ENSMUSG00000019935|Nts=ENSMUSG00000019890
Ex_Nkx2-4_Calcr_8	0	4	Sfmbt2=ENSMUSG00000061186|Nkx2-4=ENSMUSG00000054160|Reln=ENSMUSG00000042453|Styk1=ENSMUSG00000032899
Inh_Otx2_Gabrr2_1	0	3	C1ql2=ENSMUSG00000036907|Gabrr2=ENSMUSG00000023267|Shisa8=ENSMUSG00000096883
Ex_Phox2b_Igfbpl1_3	0	3	Grin2c=ENSMUSG00000020734|Sntb1=ENSMUSG00000060429|Dsc3=ENSMUSG00000059898
Ex_Ebf2_Pmfbp1_1	0	5	Tfap2d=ENSMUSG00000042596|Bex1=ENSMUSG00000050071|Zfp536=ENSMUSG00000043456|Pou6f2=ENSMUSG00000009734|C1ql4=ENSMUSG00000001076
Inh_Lhx6_Sst_Myh13	0	4	Tnni3k=ENSMUSG00000040086|Plpp4=ENSMUSG00000070366|Csgalnact1=ENSMUSG00000036356|Rbp4=ENSMUSG00000024990
Ependymal_Tmem212_Sbpl	0	2	Pax3=ENSMUSG00000004872|Sbpl=ENSMUSG00000024125
Inh_Otx1_Sox14_2	0	3	Itga4=ENSMUSG00000027009|Pax5=ENSMUSG00000014030|Ano2=ENSMUSG00000038115
Ex_Vsx2_Dsg1b	0	3	Lhx4=ENSMUSG00000026468|Stpg2=ENSMUSG00000047940|Dsg1b=ENSMUSG00000061928
Inh_Pax7_Qrfpr_2	0	4	Arhgap6=ENSMUSG00000031355|Slit2=ENSMUSG00000031558|Plac9a=ENSMUSG00000095304|Mcc=ENSMUSG00000071856
Inh_Tfap2b_Met	0	4	Foxp2=ENSMUSG00000029563|Met=ENSMUSG00000009376|Cdh23=ENSMUSG00000012819|Otx2=ENSMUSG00000021848
Inh_Pax5_Rab38_3	0	5	Zeb2=ENSMUSG00000026872|Nts=ENSMUSG00000019890|Otx2=ENSMUSG00000021848|Sox14=ENSMUSG00000053747|C1ql1=ENSMUSG00000045532
Ex_Nkx2-4_Spp1_3	0	2	Nkx2-4=ENSMUSG00000054160|Rxfp1=ENSMUSG00000034009
Inh_Pax2_Agtr1a	0	3	Agtr1a=ENSMUSG00000049115|Nectin3=ENSMUSG00000022656|Ctxn3=ENSMUSG00000069372
Ependymal_Tmem212_Rspo2	0	2	Npy=ENSMUSG00000029819|Dmrt3=ENSMUSG00000042372
Ex_Dmrta2_Arhgap36_2	0	6	Trpc4=ENSMUSG00000027748|Rpp25l=ENSMUSG00000036114|Dmrta2=ENSMUSG00000047143|Aimp2=ENSMUSG00000029610|Tacr1=ENSMUSG00000030043|Rasd2=ENSMUSG00000034472
Ex_Sall1_Mtnr1a	0	3	Bnc2=ENSMUSG00000028487|Mtnr1a=ENSMUSG00000054764|Vsx2=ENSMUSG00000021239
Inh_Pax5_Rab38_4	0	3	Slc26a7=ENSMUSG00000040569|Trh=ENSMUSG00000005892|Adamts18=ENSMUSG00000053399
Ex_Vsx2_Igfbp4_3	0	3	Sox2=ENSMUSG00000074637|Skor2=ENSMUSG00000091519|Hpse2=ENSMUSG00000074852
Ex_Dmrta2_Bmp3_2	0	4	Pitx2=ENSMUSG00000028023|Vegfc=ENSMUSG00000031520|Cntnap3=ENSMUSG00000033063|Col8a1=ENSMUSG00000068196
Tanycyte_Rax_Fndc3c1_2	0	2	Fndc3c1=ENSMUSG00000033737|Proca1=ENSMUSG00000044122
Ex_Lmx1a_Npffr2_5	0	5	Cntnap5b=ENSMUSG00000067028|Nckap5=ENSMUSG00000049690|Lmx1a=ENSMUSG00000026686|Zeb2=ENSMUSG00000026872|Slc17a8=ENSMUSG00000019935
Ex_Lhx2_Fn1	0	3	Fn1=ENSMUSG00000026193|Prkcq=ENSMUSG00000026778|Shox2=ENSMUSG00000027833
Ex_Lhx3_Gxylt2_1	0	4	Lhx4=ENSMUSG00000026468|Gxylt2=ENSMUSG00000030074|Megf11=ENSMUSG00000036466|Fbn2=ENSMUSG00000024598
Inh_Lhx8_Th_3	0	3	Plxdc2=ENSMUSG00000026748|Lhx8=ENSMUSG00000096225|Pmfbp1=ENSMUSG00000031727
Ex_Lmx1a_Csf2rb2_7	0	5	Htr2b=ENSMUSG00000026228|Dach2=ENSMUSG00000025592|Hrk=ENSMUSG00000046607|Kcnc2=ENSMUSG00000035681|Csf2rb2=ENSMUSG00000071714
Ex_Lmx1a_Galnt3_2	0	4	Tfap2b=ENSMUSG00000025927|Lmx1a=ENSMUSG00000026686|Nr4a3=ENSMUSG00000028341|Sntb1=ENSMUSG00000060429
Inh_Pax2_Erfl_4	0	4	Scube2=ENSMUSG00000007279|Calca=ENSMUSG00000030669|Otp=ENSMUSG00000021685|Egflam=ENSMUSG00000042961
CholEx_Pax2_Shisal2b	0	3	Nr2f2=ENSMUSG00000030551|Chat=ENSMUSG00000021919|Shisal2b=ENSMUSG00000042655
Ex_Lmx1b_Esm1	0	5	Kcng1=ENSMUSG00000074575|Ror1=ENSMUSG00000035305|Cartpt=ENSMUSG00000021647|Megf10=ENSMUSG00000024593|Adamts19=ENSMUSG00000053441
Inh_Pax3_Vmn1r207_2	0	3	Scn7a=ENSMUSG00000034810|Tacr3=ENSMUSG00000028172|Vmn1r207=ENSMUSG00000084136
Ex_Skor1_Pon2_3	0	4	Dmrta2=ENSMUSG00000047143|Glra3=ENSMUSG00000038257|Kcnf1=ENSMUSG00000051726|Galr1=ENSMUSG00000024553
Ex_Trabd2b_Slc30a3_Trh_3	0	0
Ex_Dmrta2_Csf2rb2_1	0	5	Lmx1a=ENSMUSG00000026686|Gpr101=ENSMUSG00000036357|Grik3=ENSMUSG00000001985|C1ql1=ENSMUSG00000045532|Fbln1=ENSMUSG00000006369
Ex_Lmx1b_Pou4f1_Arsj_1	0	3	Npffr2=ENSMUSG00000035528|Smpd2=ENSMUSG00000019822|Skor2=ENSMUSG00000091519
Ex_Pitx1_C1ql4	0	3	0610040J01Rik=ENSMUSG00000060512|Chn2=ENSMUSG00000004633|Pitx1=ENSMUSG00000021506
Inh_Nkx2-2_Gata2_5	0	3	En1=ENSMUSG00000058665|Nkx2-2=ENSMUSG00000027434|Ntrk1=ENSMUSG00000028072
Inh_Pax2_Ikzf1_3	0	4	Dach1=ENSMUSG00000055639|Ikzf1=ENSMUSG00000018654|Ankfn1=ENSMUSG00000047773|Fos=ENSMUSG00000021250
Inh_Lhx6_Car8_3	0	4	Grik3=ENSMUSG00000001985|Cort=ENSMUSG00000028971|Cplx3=ENSMUSG00000039714|Chst9=ENSMUSG00000047161
Ex_Lhx9_Pkhd1	0	4	Igfbp7=ENSMUSG00000036256|Sox6=ENSMUSG00000051910|Ankfn1=ENSMUSG00000047773|Vcan=ENSMUSG00000021614
Inh_Pax5_Olfr48	0	3	Trh=ENSMUSG00000005892|Dpy19l2=ENSMUSG00000085576|Coch=ENSMUSG00000020953
Inh_Clic4_Ano3_4	0	5	Ndst4=ENSMUSG00000027971|Mcub=ENSMUSG00000027994|Igfbpl1=ENSMUSG00000035551|Prdm16=ENSMUSG00000039410|Glis3=ENSMUSG00000052942
Ex_Sim1_Sema3d	0	6	Ndst4=ENSMUSG00000027971|Zan=ENSMUSG00000079173|Sim1=ENSMUSG00000019913|Adarb2=ENSMUSG00000052551|Spef2=ENSMUSG00000072663|Alcam=ENSMUSG00000022636
Ex_Tfap2d_Atp6ap1l_1	0	4	Pard3b=ENSMUSG00000052062|Pou3f1=ENSMUSG00000090125|Atp6ap1l=ENSMUSG00000078958|Sst=ENSMUSG00000004366
Ex_Vsx2_C1ql2_2	0	4	C1ql2=ENSMUSG00000036907|Sema3a=ENSMUSG00000028883|Gli3=ENSMUSG00000021318|Vsx2=ENSMUSG00000021239
Chol_Ecel1_1700025C18Rik_2	0	3	Sema3c=ENSMUSG00000028780|Zar1l=ENSMUSG00000056586|Adgrf5=ENSMUSG00000056492
Ex_Tcf24_Serpina12_2	0	3	Tcf24=ENSMUSG00000099032|Col16a1=ENSMUSG00000040690|Mctp2=ENSMUSG00000032776
Ex_Nxph4_Nmbr	0	4	Hs6st2=ENSMUSG00000062184|Fstl5=ENSMUSG00000034098|Tmem132d=ENSMUSG00000034310|Ccn2=ENSMUSG00000019997
Inh_Sox1_Igfbp2_1	0	4	Igfbp2=ENSMUSG00000039323|Tal1=ENSMUSG00000028717|Tafa1=ENSMUSG00000059187|Colq=ENSMUSG00000057606
Inh_Onecut3_Colq_2	0	3	Sox14=ENSMUSG00000053747|Sall3=ENSMUSG00000024565|Chrm1=ENSMUSG00000032773
Inh_Sp8_Ctsc_2	0	3	Ano2=ENSMUSG00000038115|Rasd1=ENSMUSG00000049892|Agmo=ENSMUSG00000050103
Ex_Lmx1a_H2-Q10_3	0	3	Cdh23=ENSMUSG00000012819|Nts=ENSMUSG00000019890|Slc22a3=ENSMUSG00000023828
Ex_Fezf2_Ror1_Clspn	0	0
Ex_Fezf2_Lhx9_1	0	5	Tmem91=ENSMUSG00000061702|Abca8a=ENSMUSG00000041828|Smoc2=ENSMUSG00000023886|L3mbtl4=ENSMUSG00000041565|Htr7=ENSMUSG00000024798
Ex_Lmx1b_Pamr1_1	0	5	Pamr1=ENSMUSG00000027188|Dach2=ENSMUSG00000025592|Scn4b=ENSMUSG00000046480|Trhr=ENSMUSG00000038760|Klhl14=ENSMUSG00000042514
Chol_Tbx20_Has2	0	2	Col6a3=ENSMUSG00000048126|Bpifc=ENSMUSG00000050108
Inh_Pax8_Slc16a12_1	0	4	Abcc9=ENSMUSG00000030249|Hs3st2=ENSMUSG00000046321|Zic1=ENSMUSG00000032368|Angpt1=ENSMUSG00000022309
Inh_Tfap2b_Postn_2	0	3	Sulf1=ENSMUSG00000016918|Tmem26=ENSMUSG00000060044|Nme8=ENSMUSG00000041138
Ex_Tcf7l2_Lhx2_Calca	0	2	Fosb=ENSMUSG00000003545|Calca=ENSMUSG00000030669
Ex_Ebf2_Npffr2_1	0	5	Tnnt2=ENSMUSG00000026414|Adamts18=ENSMUSG00000053399|Ebf2=ENSMUSG00000022053|Sst=ENSMUSG00000004366|Tcf7l2=ENSMUSG00000024985
Ex_C1ql4_Dnajc22	0	3	Otp=ENSMUSG00000021685|Fbxl7=ENSMUSG00000043556|Tcf7l2=ENSMUSG00000024985
Ex_Vsx2_Prdm6_2	0	4	Shox2=ENSMUSG00000027833|Klk12=ENSMUSG00000044430|Hoxb2=ENSMUSG00000075588|Prdm6=ENSMUSG00000069378
Inh_Tfap2a_Cdh1	0	4	Sgpp2=ENSMUSG00000032908|Sema3e=ENSMUSG00000063531|Cdh1=ENSMUSG00000000303|Afap1l2=ENSMUSG00000025083
Ex_Pou4f2_Hpse2_6	0	3	Barhl1=ENSMUSG00000026805|Nr4a3=ENSMUSG00000028341|Hpse2=ENSMUSG00000074852
Ex_Emx2_Foxa2_3	0	3	Oprk1=ENSMUSG00000025905|Cd36=ENSMUSG00000002944|Otx2=ENSMUSG00000021848
DopEx_Calb1_Lpl_1	0	3	Pmfbp1=ENSMUSG00000031727|Slc6a3=ENSMUSG00000021609|Fst=ENSMUSG00000021765
Inh_Htr3a_Prom1_2	0	3	Slc16a2=ENSMUSG00000033965|Ibsp=ENSMUSG00000029306|Cxcl14=ENSMUSG00000021508
Inh_Gata3_Frmd7_2	0	3	Gata2=ENSMUSG00000015053|Chst9=ENSMUSG00000047161|Piezo2=ENSMUSG00000041482
Ex_Pitx2_Snorc	0	3	Snorc=ENSMUSG00000026258|Zeb2=ENSMUSG00000026872|C1ql1=ENSMUSG00000045532
Inh_Fbxl7_Adad2_1	0	3	Dhx34=ENSMUSG00000006019|Adad2=ENSMUSG00000024266|Ly6d=ENSMUSG00000034634
Inh_Lhx6_Sst_Ccna1_3	0	3	Olfm3=ENSMUSG00000027965|Hpse=ENSMUSG00000035273|Layn=ENSMUSG00000060594
Inh_Gata3_Qrfpr_1	0	4	Pard3b=ENSMUSG00000052062|Qrfpr=ENSMUSG00000058400|Ntng1=ENSMUSG00000059857|Crhbp=ENSMUSG00000021680
Ependymal_Tmem212_Tfr2	0	3	Lmx1b=ENSMUSG00000038765|Cldn2=ENSMUSG00000047230|Igfbpl1=ENSMUSG00000035551
Chol_Lhx4_Lrrc52	0	2	Col5a2=ENSMUSG00000026042|Lrrc52=ENSMUSG00000040485
Inh_Hmcn1_Sycp2l_4	0	0
Ex_Pitx2_Frem3_1	0	4	Nr5a2=ENSMUSG00000026398|Trpc3=ENSMUSG00000027716|Tmem176a=ENSMUSG00000023367|Npas1=ENSMUSG00000001988
Ex_Slc30a3_Shisa8_5	0	0
Ex_Fezf2_Tmem255b_3	0	0
Ex_Pax8_Tnfrsf8	0	2	Sox6=ENSMUSG00000051910|Vsx2=ENSMUSG00000021239
Ex_Pax6_Serpinb11	0	3	Jph1=ENSMUSG00000042686|Defb1=ENSMUSG00000044748|Myh7=ENSMUSG00000053093
Ex_Lmx1a_Myf5	0	3	Snrpe=ENSMUSG00000090553|Srpx2=ENSMUSG00000031253|Csf2rb2=ENSMUSG00000071714
Inh_Pax2_Ikzf1_2	0	4	Bex1=ENSMUSG00000050071|Prdm8=ENSMUSG00000035456|Cdh23=ENSMUSG00000012819|Ikzf1=ENSMUSG00000018654
Ex_Vsx2_Frem3	0	3	Itga8=ENSMUSG00000026768|Bmpr1b=ENSMUSG00000052430|Vsx2=ENSMUSG00000021239
Fibro_Eya2_Rbp4_5	0	3	Adgrb3=ENSMUSG00000033569|Ranbp3l=ENSMUSG00000048424|Ttr=ENSMUSG00000061808
Inh_Vcan_St8sia2_3	0	4	Draxin=ENSMUSG00000029005|Sel1l3=ENSMUSG00000029189|Zic4=ENSMUSG00000036972|Etv1=ENSMUSG00000004151
Ex_Phox2b_Slc39a12_4	0	3	Rxfp1=ENSMUSG00000034009|Calcr=ENSMUSG00000023964|Gal=ENSMUSG00000024907
Ex_Dmrta2_Fgfr4	0	3	Lmx1a=ENSMUSG00000026686|Fgfr4=ENSMUSG00000005320|Angpt1=ENSMUSG00000022309
Ex_Irx2_Col4a3	0	5	Prkcq=ENSMUSG00000026778|Pamr1=ENSMUSG00000027188|Rmdn3=ENSMUSG00000070730|Ndnf=ENSMUSG00000049001|Rgcc=ENSMUSG00000022018
Inh_Otx1_Calcr	0	3	Hmcn1=ENSMUSG00000066842|Calcr=ENSMUSG00000023964|Piezo2=ENSMUSG00000041482
Ex_Lhx1_Edn1	0	2	Rasgrp1=ENSMUSG00000027347|Gm49027=ENSMUSG00000114278
Inh_Onecut3_Uts2b_1	0	4	Pappa2=ENSMUSG00000073530|Rab3b=ENSMUSG00000003411|Qrfprl=ENSMUSG00000029917|Gli3=ENSMUSG00000021318
Inh_Nkx2-1_Gm8113_2	0	4	Moxd1=ENSMUSG00000020000|Ptprk=ENSMUSG00000019889|Nkx2-1=ENSMUSG00000001496|Ccbe1=ENSMUSG00000046318
Ex_Dmrta2_Lcp1_1	0	3	Ccdc150=ENSMUSG00000025983|Tnfsf15=ENSMUSG00000050395|Ntn1=ENSMUSG00000020902
Inh_Tfap2a_Scrg1_2	0	3	Slc6a5=ENSMUSG00000039728|Ano1=ENSMUSG00000031075|Tll2=ENSMUSG00000025013
Ex_Sim1_Cartpt	0	4	Ppp1r17=ENSMUSG00000002930|Bcl11a=ENSMUSG00000000861|Cartpt=ENSMUSG00000021647|Sst=ENSMUSG00000004366
Ex_Lhx2_Mafa	0	4	Lypd1=ENSMUSG00000026344|Hgf=ENSMUSG00000028864|Tmem132d=ENSMUSG00000034310|Mafa=ENSMUSG00000047591
Ex_C1ql4_Rgcc_2	0	5	Atp2b4=ENSMUSG00000026463|Atp5e=ENSMUSG00000016252|Gipr=ENSMUSG00000030406|Cck=ENSMUSG00000032532|C1ql4=ENSMUSG00000001076
Inh_Frmd7_Crhbp_4	0	2	Atf3=ENSMUSG00000026628|Scgn=ENSMUSG00000021337
Inh_Lhx6_Nmu_1	0	4	Lhx6=ENSMUSG00000026890|Crh=ENSMUSG00000049796|Foxp2=ENSMUSG00000029563|Plpp4=ENSMUSG00000070366
Ex_Tfap2b_Wif1	0	4	Cpa6=ENSMUSG00000042501|Nr4a3=ENSMUSG00000028341|Wif1=ENSMUSG00000020218|Rwdd2a=ENSMUSG00000032417
Ex_Irx1_Padi1_3	0	3	Ndnf=ENSMUSG00000049001|Sgcg=ENSMUSG00000035296|Fam83b=ENSMUSG00000032358
Ex_Sim1_Sall3	0	2	Lmx1a=ENSMUSG00000026686|Foxb1=ENSMUSG00000059246
Inh_Sox1_Cd40	0	3	Ikzf1=ENSMUSG00000018654|Sostdc1=ENSMUSG00000036169|Galr1=ENSMUSG00000024553
Ex_Pou4f3_Slc7a11	0	4	Ptgds=ENSMUSG00000015090|Ndst4=ENSMUSG00000027971|Ndnf=ENSMUSG00000049001|Pou4f3=ENSMUSG00000024497
Inh_Pax2_Cckar	0	5	Klhdc8a=ENSMUSG00000042115|Cnih3=ENSMUSG00000026514|Pdgfd=ENSMUSG00000032006|Otp=ENSMUSG00000021685|Prkd1=ENSMUSG00000002688
Inh_Klhl14_Gpr101	0	3	Prrx1=ENSMUSG00000026586|Pax6=ENSMUSG00000027168|Cdh23=ENSMUSG00000012819
Inh_Arhgap28_Slc17a8_1	0	3	Nfib=ENSMUSG00000008575|Slc17a8=ENSMUSG00000019935|Sostdc1=ENSMUSG00000036169
Ex_Ebf2_Fzd9_1	0	3	Prom1=ENSMUSG00000029086|Tns4=ENSMUSG00000017607|Lrrtm2=ENSMUSG00000071862
Ng_Lhx1_Gcgr	0	2	Slc7a10=ENSMUSG00000030495|Dsp=ENSMUSG00000054889
Ex_Zic1_St14	0	3	Bnc2=ENSMUSG00000028487|Crym=ENSMUSG00000030905|Drd3=ENSMUSG00000022705
Inh_Ppp1r1b_Drd2_Stard8_2	0	0
Ex_Ebf2_Wdr86	0	3	Col19a1=ENSMUSG00000026141|Wdr86=ENSMUSG00000055235|Atp10a=ENSMUSG00000025324
Inh_Pax5_Padi1_2	0	3	Pamr1=ENSMUSG00000027188|Pou3f1=ENSMUSG00000090125|Sgo2b=ENSMUSG00000094443
Ex_Ebf2_Prokr1_2	0	3	Reln=ENSMUSG00000042453|Wif1=ENSMUSG00000020218|Gna14=ENSMUSG00000024697
Inh_Hoxb5_Tal1_3	0	4	Gata3=ENSMUSG00000015619|Acp7=ENSMUSG00000037469|Sapcd1=ENSMUSG00000036185|Sall3=ENSMUSG00000024565
Inh_Pax2_Tnfaip8l3_5	0	6	Itga4=ENSMUSG00000027009|Kctd8=ENSMUSG00000037653|Csgalnact1=ENSMUSG00000036356|Pnoc=ENSMUSG00000045731|Cntnap3=ENSMUSG00000033063|Adamts12=ENSMUSG00000047497
Ex_Hoxc6_Arhgef38	0	3	Arhgef38=ENSMUSG00000040969|Abcc9=ENSMUSG00000030249|Foxb1=ENSMUSG00000059246
Ex_Tfap2d_Snorc_1	0	4	Itga8=ENSMUSG00000026768|Pir=ENSMUSG00000031379|Gal=ENSMUSG00000024907|Rorb=ENSMUSG00000036192
Ex_Sim1_Abcc9_2	0	3	Esr2=ENSMUSG00000021055|Glp1r=ENSMUSG00000024027|Rorb=ENSMUSG00000036192
Ex_Dlk1_Nms	0	3	Nmu=ENSMUSG00000029236|Ceacam10=ENSMUSG00000054169|Dlk1=ENSMUSG00000040856
Inh_Frmd7_Emp2_2	0	4	Aldh1a3=ENSMUSG00000015134|Adarb2=ENSMUSG00000052551|Syt10=ENSMUSG00000063260|Daam2=ENSMUSG00000040260
Inh_Irx3_Hmcn1	0	4	Hmcn1=ENSMUSG00000066842|Ndnf=ENSMUSG00000049001|Trhde=ENSMUSG00000050663|Gli3=ENSMUSG00000021318
Inh_Nkx2-2_Tecrl_1	0	3	Nkx2-2=ENSMUSG00000027434|Fgf10=ENSMUSG00000021732|Hpse2=ENSMUSG00000074852
Ex_Tlx1_Hoga1	0	4	Gad2=ENSMUSG00000026787|Bnc2=ENSMUSG00000028487|Tac1=ENSMUSG00000061762|Tshr=ENSMUSG00000020963
Ex_Hoxb3_Ldlrap1_12	0	5	Cst3=ENSMUSG00000027447|Slit2=ENSMUSG00000031558|Gabrg1=ENSMUSG00000001260|Met=ENSMUSG00000009376|Ly6d=ENSMUSG00000034634
Inh_Fbxl7_Stpg2_1	0	4	Npsr1=ENSMUSG00000043659|Greb1=ENSMUSG00000036523|Ttr=ENSMUSG00000061808|Sall3=ENSMUSG00000024565
Inh_Lhx6_Sst_Ctsc_6	0	4	Col5a2=ENSMUSG00000026042|Slc17a8=ENSMUSG00000019935|Nnmt=ENSMUSG00000032271|Rbp4=ENSMUSG00000024990
Ex_Slc30a3_Syndig1l	0	4	Sulf1=ENSMUSG00000016918|Igfn1=ENSMUSG00000051985|Dchs2=ENSMUSG00000102692|Tmem132c=ENSMUSG00000034324
NG_Draxin_7	0	3	Mdk=ENSMUSG00000027239|Neurog2=ENSMUSG00000027967|Hecw1=ENSMUSG00000021301
Ex_Irx2_Proser2	0	4	Sox6=ENSMUSG00000051910|Col12a1=ENSMUSG00000032332|Rorb=ENSMUSG00000036192|Tcf7l2=ENSMUSG00000024985
Ex_Fezf2_Fibcd1_Fos_Sema3e	0	2	Fibcd1=ENSMUSG00000026841|Tnfaip6=ENSMUSG00000053475
Ex_Tfap2d_Npnt_4	0	5	Tfap2d=ENSMUSG00000042596|Pappa=ENSMUSG00000028370|Ak4=ENSMUSG00000028527|Maf=ENSMUSG00000055435|Ddc=ENSMUSG00000020182
Ex_Ebf3_Adam33_6	0	4	Pld5=ENSMUSG00000055214|Slc38a11=ENSMUSG00000061171|Tlx3=ENSMUSG00000040610|Sapcd1=ENSMUSG00000036185
Inh_Gata3_Sox14_2	0	4	Lhfp=ENSMUSG00000048332|Bnc2=ENSMUSG00000028487|Sox14=ENSMUSG00000053747|Rxfp3=ENSMUSG00000060735
Ex_Lhx9_Npsr1_1	0	6	Col25a1=ENSMUSG00000058897|Pdlim5=ENSMUSG00000028273|Foxp2=ENSMUSG00000029563|Nts=ENSMUSG00000019890|L3mbtl4=ENSMUSG00000041565|Tcf7l2=ENSMUSG00000024985
Ex_Sim1_Dlk1_1	0	3	Hmcn1=ENSMUSG00000066842|Sim1=ENSMUSG00000019913|Hoxb6=ENSMUSG00000000690
Inh_Dlx1_Six3	0	3	Pax6=ENSMUSG00000027168|Nrgn=ENSMUSG00000053310|Ikzf1=ENSMUSG00000018654
Inh_Hmcn1_Sycp2l_7	0	4	Tfap2b=ENSMUSG00000025927|Col19a1=ENSMUSG00000026141|Hmcn1=ENSMUSG00000066842|Grm8=ENSMUSG00000024211
Inh_Lhx6_Sst_A730009L09Rik_Igf1	0	0
Ex_Gata3_Drd3	0	3	Pappa2=ENSMUSG00000073530|Kcnmb2=ENSMUSG00000037610|Slc17a8=ENSMUSG00000019935
Inh_Tfap2a_Sla	0	2	Sla=ENSMUSG00000022372|Gldc=ENSMUSG00000024827
Inh_Pax8_Asb4	0	4	Pax8=ENSMUSG00000026976|Kcnip3=ENSMUSG00000079056|Hoxb7=ENSMUSG00000038721|Irx1=ENSMUSG00000060969
Inh_Pax7_Slc9a3	0	5	Tmem163=ENSMUSG00000026347|Fibcd1=ENSMUSG00000026841|Grik3=ENSMUSG00000001985|Kit=ENSMUSG00000005672|Sox14=ENSMUSG00000053747
Ex_Fezf2_Slfn2	0	3	Gpr161=ENSMUSG00000040836|Gm19410=ENSMUSG00000109372|Scn5a=ENSMUSG00000032511
Ex_Sim1_Ghrh_1	0	3	Ghrh=ENSMUSG00000027643|Npsr1=ENSMUSG00000043659|Piezo2=ENSMUSG00000041482
Inh_Dmbx1_Slc34a2_1	0	3	Lamb3=ENSMUSG00000026639|Abcc9=ENSMUSG00000030249|Gfral=ENSMUSG00000059383
Ex_Ebf2_C1ql2_2	0	5	C1ql2=ENSMUSG00000036907|Cst3=ENSMUSG00000027447|Cadps2=ENSMUSG00000017978|Ebf2=ENSMUSG00000022053|Prlr=ENSMUSG00000005268
Ex_Onecut2_Hmx3_Trim6_3	0	3	Bmpr1b=ENSMUSG00000052430|Calcr=ENSMUSG00000023964|Vip=ENSMUSG00000019772
Inh_Foxp2_Fst_2	0	3	Npas1=ENSMUSG00000001988|Shisal2b=ENSMUSG00000042655|Fst=ENSMUSG00000021765
Ex_Ccn3_Fezf2_Vgll3_2	0	4	Ptprc=ENSMUSG00000026395|Gm26992=ENSMUSG00000098078|Qrfpr=ENSMUSG00000058400|Car12=ENSMUSG00000032373
Inh_Lhx6_Esr2_16	0	3	Gm26992=ENSMUSG00000098078|Shisal2b=ENSMUSG00000042655|Esr2=ENSMUSG00000021055
Ex_Fezf2_Slc9a4_Fos	0	4	Cd44=ENSMUSG00000005087|Tpbg=ENSMUSG00000035274|Krt12=ENSMUSG00000020912|Fos=ENSMUSG00000021250
Ex_Tfap2d_Atp6ap1l_2	0	3	Cdh20=ENSMUSG00000050840|Tmem235=ENSMUSG00000070330|Kcnj4=ENSMUSG00000044216
Ex_C1ql2_Steap3_2	0	3	Sulf1=ENSMUSG00000016918|Tfap2b=ENSMUSG00000025927|Edaradd=ENSMUSG00000095105
Ex_Lhx9_Nps_5	0	3	Gucy2f=ENSMUSG00000042282|Penk=ENSMUSG00000045573|Nps=ENSMUSG00000073804
Inh_Otx1_Fmo1	0	4	Fmo1=ENSMUSG00000040181|Esr1=ENSMUSG00000019768|Sox14=ENSMUSG00000053747|Gna14=ENSMUSG00000024697
Inh_Pax8_Sox6_2	0	5	Itga8=ENSMUSG00000026768|Fign=ENSMUSG00000075324|Ebf2=ENSMUSG00000022053|Hoxb5=ENSMUSG00000038700|Slc7a15=ENSMUSG00000020600
Ex_Hpgd_Pth2r_7	0	5	Sema3a=ENSMUSG00000028883|Gabra4=ENSMUSG00000029211|Pmfbp1=ENSMUSG00000031727|Rorb=ENSMUSG00000036192|Tcf7l2=ENSMUSG00000024985
Inh_Foxp2_Kcnj2_1	0	6	Foxp2=ENSMUSG00000029563|Npas1=ENSMUSG00000001988|D930048N14Rik=ENSMUSG00000052563|Gas7=ENSMUSG00000033066|Itgae=ENSMUSG00000005947|Pcsk5=ENSMUSG00000024713
Ex_Ebf2_Prox1_Pou4f3	0	8	Prox1=ENSMUSG00000010175|Zeb2=ENSMUSG00000026872|Shox2=ENSMUSG00000027833|Rspo3=ENSMUSG00000019880|Ebf2=ENSMUSG00000022053|Syndig1l=ENSMUSG00000071234|Prlr=ENSMUSG00000005268|Trhr=ENSMUSG00000038760
Inh_Ppp1r1b_Drd1_Zp3r_3	0	4	Zp3r=ENSMUSG00000042554|Reln=ENSMUSG00000042453|Impg1=ENSMUSG00000032343|Htr4=ENSMUSG00000026322
Inh_Tfap2b_Tspo2_1	0	4	Bmpr1b=ENSMUSG00000052430|Pax7=ENSMUSG00000028736|Npy=ENSMUSG00000029819|Tspo2=ENSMUSG00000023995
Inh_Lhx6_Cxcr4_1	0	3	Itgad=ENSMUSG00000070369|Lama4=ENSMUSG00000019846|Fstl4=ENSMUSG00000036264
Inh_Pou6f2_Mamdc2	0	5	Sulf1=ENSMUSG00000016918|En1=ENSMUSG00000058665|Irx1=ENSMUSG00000060969|Fbn2=ENSMUSG00000024598|Mamdc2=ENSMUSG00000033207
Ex_Rorb_Ptpn20	0	2	Kcnq5=ENSMUSG00000028033|Slc38a3=ENSMUSG00000010064
Inh_Tfap2b_Col5a2_2	0	3	Col5a2=ENSMUSG00000026042|Grpr=ENSMUSG00000031364|Egflam=ENSMUSG00000042961
Inh_Pax2_Moxd1	0	3	Mecom=ENSMUSG00000027684|Moxd1=ENSMUSG00000020000|Gprc5c=ENSMUSG00000051043
Ex_Lhx4_Hgf	0	3	Lhx3=ENSMUSG00000026934|Egflam=ENSMUSG00000042961|Fbn2=ENSMUSG00000024598
Ex_C1ql4_Kcne4_1	0	3	Nwd2=ENSMUSG00000090061|Slc13a5=ENSMUSG00000020805|C1ql4=ENSMUSG00000001076
Inh_Pax7_Pappa2_Stc1	0	5	Pappa2=ENSMUSG00000073530|Sfrp2=ENSMUSG00000027996|Pax7=ENSMUSG00000028736|Chrna7=ENSMUSG00000030525|Lrtm1=ENSMUSG00000045776
Ex_Ebf2_C1ql2_6	0	5	C1ql2=ENSMUSG00000036907|Atp2b4=ENSMUSG00000026463|Antxr2=ENSMUSG00000029338|Cdh24=ENSMUSG00000059674|Glp1r=ENSMUSG00000024027
Ex_Nkx2-4_Mgmt	0	4	Zdbf2=ENSMUSG00000027520|Tll1=ENSMUSG00000053626|Foxb1=ENSMUSG00000059246|Hcrt=ENSMUSG00000045471
Inh_Vip_Grpr	0	3	Vip=ENSMUSG00000019772|Egfr=ENSMUSG00000020122|Cacng5=ENSMUSG00000040373
Ex_Lhx9_Frk_3	0	3	Wls=ENSMUSG00000028173|Ceacam10=ENSMUSG00000054169|Lcp2=ENSMUSG00000002699
Ex_Phox2b_Cyp39a1_Mdfic2_1	0	4	Parm1=ENSMUSG00000034981|Mdfic2=ENSMUSG00000090667|Col13a1=ENSMUSG00000058806|Mamdc2=ENSMUSG00000033207
Ex_Sim1_Nkx2-2_Asb4_6	0	3	Wdr64=ENSMUSG00000026523|Oxt=ENSMUSG00000027301|Gm16223=ENSMUSG00000067285
Ex_Fezf2_Dlk1_A730049H05Rik	0	4	Meis2=ENSMUSG00000027210|Nr4a3=ENSMUSG00000028341|Rasd1=ENSMUSG00000049892|Fbn2=ENSMUSG00000024598
Ex_Pou4f1_Cdh3_Lpar1	0	3	Khdrbs2=ENSMUSG00000026058|Postn=ENSMUSG00000027750|Gpr151=ENSMUSG00000042816
Inh_Pax5_Clic5_1	0	3	Egr3=ENSMUSG00000033730|Tent5a=ENSMUSG00000032265|Fgf10=ENSMUSG00000021732
Ex_Dmrta2_Chodl_2	0	3	Dmrta2=ENSMUSG00000047143|Lmo3=ENSMUSG00000030226|Pou4f1=ENSMUSG00000048349
Ex_Lhx9_Adgrg2_3	0	6	Pde1a=ENSMUSG00000059173|Adgrg2=ENSMUSG00000031298|Adamtsl1=ENSMUSG00000066113|Edaradd=ENSMUSG00000095105|Dlk1=ENSMUSG00000040856|mt-Nd1=ENSMUSG00000064341
Ex_Phox2b_Slc39a12_5	0	3	Lmx1b=ENSMUSG00000038765|Npffr2=ENSMUSG00000035528|Sox6=ENSMUSG00000051910
Ex_Lhx9_Igfbp2_2	0	3	Kcnk5=ENSMUSG00000023243|Lcp2=ENSMUSG00000002699|Egflam=ENSMUSG00000042961
Inh_Pax2_Nkx6-1_Npy2r_2	0	2	Nr4a2=ENSMUSG00000026826|Tecrl=ENSMUSG00000049537
Inh_Pax2_Egflam	0	3	Prdm16=ENSMUSG00000039410|Tll1=ENSMUSG00000053626|Egflam=ENSMUSG00000042961
Inh_Gata3_Mmrn1	0	3	Gli2=ENSMUSG00000048402|Mmrn1=ENSMUSG00000054641|Ccbe1=ENSMUSG00000046318
Inh_Pax2_Tarm1_2	0	3	Pax8=ENSMUSG00000026976|Ntn1=ENSMUSG00000020902|Ccdc192=ENSMUSG00000058925
Inh_Six3_Pvalb_Rxfp2_2	0	5	Zeb2=ENSMUSG00000026872|Pamr1=ENSMUSG00000027188|Foxo1=ENSMUSG00000044167|Isl1=ENSMUSG00000042258|Piezo2=ENSMUSG00000041482
Chol_Isl2_Il22ra1_2	0	3	Lhfp=ENSMUSG00000048332|Myom3=ENSMUSG00000037139|Gna14=ENSMUSG00000024697
Ex_Sulf1_Agtr1b_Fos	0	3	Lypd6b=ENSMUSG00000026765|Nr4a3=ENSMUSG00000028341|Ror1=ENSMUSG00000035305
Ex_Samd3_Npsr1_2	0	0
Ex_Phox2b_Slc39a12_2	0	3	Tox=ENSMUSG00000041272|Cdh23=ENSMUSG00000012819|Gal=ENSMUSG00000024907
Ex_Lypd6b_Dipk1c_1	0	3	Fzd5=ENSMUSG00000045005|Epha1=ENSMUSG00000029859|Ctxn3=ENSMUSG00000069372
Inh_Plpp4_Fbln5	0	0
Inh_Onecut1_Met_3	0	4	Dach2=ENSMUSG00000025592|Npnt=ENSMUSG00000040998|Sel1l3=ENSMUSG00000029189|Alcam=ENSMUSG00000022636
Ex_Slc30a3_Ebf1_Scn5a	0	3	Sulf1=ENSMUSG00000016918|Stat4=ENSMUSG00000062939|Smim43=ENSMUSG00000085007
Ex_Lmx1b_Krt9_1	0	3	Sp100=ENSMUSG00000026222|Plppr1=ENSMUSG00000063446|Krt9=ENSMUSG00000051617
Ex_Dmrta2_Crhbp_3	0	3	Ccdc3=ENSMUSG00000026676|Foxa2=ENSMUSG00000037025|Pirt=ENSMUSG00000048070
Inh_Irx4_Catspere1_2	0	3	Spats2l=ENSMUSG00000038305|Etv1=ENSMUSG00000004151|Atf7ip2=ENSMUSG00000039200
Inh_Gata3_Msx1_1	0	4	Vxn=ENSMUSG00000067879|Gata3=ENSMUSG00000015619|Pax6=ENSMUSG00000027168|Cpne4=ENSMUSG00000032564
Ex_Irx2_Rspo3_3	0	5	Prr5l=ENSMUSG00000032841|Prokr2=ENSMUSG00000050558|Tacr1=ENSMUSG00000030043|Onecut1=ENSMUSG00000043013|Pcsk5=ENSMUSG00000024713
Inh_Onecut1_Krt9	0	4	Chrm2=ENSMUSG00000045613|Swap70=ENSMUSG00000031015|Krt9=ENSMUSG00000051617|Otp=ENSMUSG00000021685
CholEx_Fbxl7_Defa24	0	2	Defa30=ENSMUSG00000074444|Tshr=ENSMUSG00000020963
Inh_Pax5_Gpr6	0	4	Pou3f1=ENSMUSG00000090125|Tmem132c=ENSMUSG00000034324|Gpr6=ENSMUSG00000046922|Scn5a=ENSMUSG00000032511
Inh_Bhlhe22_Chrna2	0	3	Cdh23=ENSMUSG00000012819|Cpne4=ENSMUSG00000032564|Meox2=ENSMUSG00000036144
Ex_Neurod6_E130114P18Rik	0	6	Satb2=ENSMUSG00000038331|Tshz2=ENSMUSG00000047907|E130114P18Rik=ENSMUSG00000048747|Slc17a7=ENSMUSG00000070570|Ano5=ENSMUSG00000055489|Alcam=ENSMUSG00000022636
Ex_Phox2b_Mdfic2_2	0	4	Tacr3=ENSMUSG00000028172|Hgf=ENSMUSG00000028864|Phox2b=ENSMUSG00000012520|Mdfic2=ENSMUSG00000090667
Endo_Flt1_Exoc3l2_1	0	2	Ly6c1=ENSMUSG00000079018|Ttr=ENSMUSG00000061808
Inh_Sox1_Sp9_6	0	3	Ccdc141=ENSMUSG00000044033|Tec=ENSMUSG00000029217|Kcnh8=ENSMUSG00000035580
Ex_Lmx1a_Pkd1l1	0	3	Cpa6=ENSMUSG00000042501|Lmx1a=ENSMUSG00000026686|Pkd1l1=ENSMUSG00000046634
Ex_Lhx3_Slc5a7_2	0	3	Vxn=ENSMUSG00000067879|Serpinb7=ENSMUSG00000067001|Lhx3=ENSMUSG00000026934
Ex_Samd3_Brs3	0	2	Tbr1=ENSMUSG00000035033|Brs3=ENSMUSG00000031130
Ex_Sim1_C1ql1	0	3	Dach2=ENSMUSG00000025592|Frmpd1=ENSMUSG00000035615|Acvrl1=ENSMUSG00000000530
Ex_Crym_Odad2_1	0	0
Ex_Ebf2_C1ql2_1	0	4	Fabp5=ENSMUSG00000027533|Bhlhe22=ENSMUSG00000025128|Mgmt=ENSMUSG00000054612|Edaradd=ENSMUSG00000095105
SerEx_Fev_Crhr2_3	0	4	Hs3st4=ENSMUSG00000078591|Slc17a8=ENSMUSG00000019935|Tll1=ENSMUSG00000053626|Tspo2=ENSMUSG00000023995
Ex_Irx3_Kcnj5_2	0	3	Crabp1=ENSMUSG00000032291|Twist1=ENSMUSG00000035799|Ccbe1=ENSMUSG00000046318
Inh_Nkx2-2_Cd40_1	0	4	Nkx2-2=ENSMUSG00000027434|Arhgef26=ENSMUSG00000036885|Plch1=ENSMUSG00000036834|Sema3e=ENSMUSG00000063531
Ex_Lhx9_Prdm6_1	0	2	Sox6=ENSMUSG00000051910|Prdm6=ENSMUSG00000069378
Ex_Vsx2_Slc26a7	0	3	Gbx2=ENSMUSG00000034486|Lhx4=ENSMUSG00000026468|Slc26a7=ENSMUSG00000040569
Inh_Gbx1_Atp8b1_10	0	3	Tnc=ENSMUSG00000028364|Corin=ENSMUSG00000005220|Atp10b=ENSMUSG00000055415
[truncated: 27,941 more rows]

## Sheet: Within TopStruct Set Cover
Cell Type Name	Exclude up to N Nearest Neighbors	Optimal Number Genes	Optimally-Sized Gene List
Inh_Pax2_Hoxb5_Otp_4	0	4	Cdh20=ENSMUSG00000050840|Gpr101=ENSMUSG00000036357|Pax5=ENSMUSG00000014030|Rspo2=ENSMUSG00000051920
Inh_Dmrt3_Tarm1_4	0	3	Catspere1=ENSMUSG00000102483|Mybpc3=ENSMUSG00000002100|Mecom=ENSMUSG00000027684
Ex_Iqcj_Ms4a15_7	0	2	Fst=ENSMUSG00000021765|Abi3bp=ENSMUSG00000035258
Ex_Pitx2_Acp7	0	3	Catspere1=ENSMUSG00000102483|Hey2=ENSMUSG00000019789|Chst9=ENSMUSG00000047161
Ex_Dmrta2_Irx3	0	3	Calcrl=ENSMUSG00000059588|Met=ENSMUSG00000009376|Irx5=ENSMUSG00000031737
Inh_Otx2_Ntrk1_2	0	1	C1ql2=ENSMUSG00000036907
Ex_Gabra6_Gabrd	0	2	Grm4=ENSMUSG00000063239|Afap1l2=ENSMUSG00000025083
Ex_Emx2_Foxa2_2	0	2	Adamtsl1=ENSMUSG00000066113|Pou4f1=ENSMUSG00000048349
Ex_Defb1_Gsta2_1	0	3	Tlr4=ENSMUSG00000039005|Gsta2=ENSMUSG00000057933|Grp=ENSMUSG00000024517
Ex_Pou4f1_Htr5b_7	0	3	Htr5b=ENSMUSG00000050534|Qrfprl=ENSMUSG00000029917|Vip=ENSMUSG00000019772
Ex_Dsp_Moxd1_1	0	0
Ex_Irtx_Ednra	0	2	Npffr2=ENSMUSG00000035528|Lmo3=ENSMUSG00000030226
Inh_Pax7_Slc9a3	0	4	Pax3=ENSMUSG00000004872|Fibcd1=ENSMUSG00000026841|Grik3=ENSMUSG00000001985|Kit=ENSMUSG00000005672
Inh_Frmd7_Hgf_1	0	0
Ex_C1ql4_Cox6a2_2	0	4	Dpp10=ENSMUSG00000036815|Eepd1=ENSMUSG00000036611|Slc24a4=ENSMUSG00000041771|Cdh9=ENSMUSG00000025370
Ex_Ebf2_4930469K13Rik_3	0	3	Qrfpr=ENSMUSG00000058400|Sema3e=ENSMUSG00000063531|4930469K13Rik=ENSMUSG00000085684
Inh_Lhx6_Sfrp1_5	0	2	Epha4=ENSMUSG00000026235|Ccn3=ENSMUSG00000037362
Ex_Ebf2_Sec1_3	0	3	Gulp1=ENSMUSG00000056870|Hpse=ENSMUSG00000035273|Gmnc=ENSMUSG00000068428
Inh_Tbx3_Fli1_1	0	3	Corin=ENSMUSG00000005220|Tbx3=ENSMUSG00000018604|Greb1=ENSMUSG00000036523
Inh_Pax6_Pou6f2_Pdgfd_1	0	4	Meis2=ENSMUSG00000027210|Igfbpl1=ENSMUSG00000035551|Cemip=ENSMUSG00000052353|Cntnap3=ENSMUSG00000033063
Ex_Lmx1a_Crhbp_3	0	3	Nppc=ENSMUSG00000026241|Calcrl=ENSMUSG00000059588|Ccnjl=ENSMUSG00000044707
Inh_Hoxb5_Sytl5_2	0	3	Grik3=ENSMUSG00000001985|Eya4=ENSMUSG00000010461|Irx4=ENSMUSG00000021604
Ex_Sim1_Crh_1	0	4	Ecel1=ENSMUSG00000026247|Tnnt2=ENSMUSG00000026414|Nkx2-2=ENSMUSG00000027434|Sema3c=ENSMUSG00000028780
Inh_Sox6_Chrna2	0	3	Ntrk1=ENSMUSG00000028072|Bmpr1b=ENSMUSG00000052430|A730009L09Rik=ENSMUSG00000110358
Inh_Nkx2-1_Sytl4_1	0	2	Sbspon=ENSMUSG00000032719|Sytl4=ENSMUSG00000031255
Inh_Lhx6_Vmn1r209_2	0	3	Iqca=ENSMUSG00000026301|Ngf=ENSMUSG00000027859|Rxfp2=ENSMUSG00000053368
Inh_Htr3a_Tcim_2	0	3	Nr2e1=ENSMUSG00000019803|Pou6f2=ENSMUSG00000009734|Itgb8=ENSMUSG00000025321
Inh_Pax2_Tnfaip8l3_5	0	5	Sema3e=ENSMUSG00000063531|Pde1c=ENSMUSG00000004347|Bcl11a=ENSMUSG00000000861|Cntnap3=ENSMUSG00000033063|Adamts12=ENSMUSG00000047497
Ex_Hpgd_Cd24a_2	0	2	Calcrl=ENSMUSG00000059588|Ltbp1=ENSMUSG00000001870
Inh_Arhgap28_Slc17a8_4	0	2	Ccdc180=ENSMUSG00000035539|Nts=ENSMUSG00000019890
Inh_Pax8_Pdzk1ip1_2	0	0
Inh_Pax5_Tmem176b_5	0	0
Ex_Fezf2_Col6a1_Gpr139	0	2	Acaa1b=ENSMUSG00000010651|Mdga1=ENSMUSG00000043557
Inh_Gata3_Cryba2_2	0	2	Tafa4=ENSMUSG00000046500|Enpp3=ENSMUSG00000019989
SerEx_Fev_Crhr2_1	0	3	Ap1s3=ENSMUSG00000054702|Tph2=ENSMUSG00000006764|Epha3=ENSMUSG00000052504
Ex_Evx1_Papln	0	3	Col24a1=ENSMUSG00000028197|Slc6a1=ENSMUSG00000030310|Sox6=ENSMUSG00000051910
Inh_Pax2_Gdf6	0	3	Gdf6=ENSMUSG00000051279|Foxp2=ENSMUSG00000029563|Hmga2=ENSMUSG00000056758
Ex_Iqcj_Ms4a15_3	0	0
Inh_Sox6_Chrna5_2	0	2	Pax7=ENSMUSG00000028736|Osbpl3=ENSMUSG00000029822
Inh_Gata3_Nkx2-2_Cfap100_2	0	2	Hmcn1=ENSMUSG00000066842|Gata3=ENSMUSG00000015619
Inh_Pax2_Gli2_1	0	3	Gli2=ENSMUSG00000048402|Atp2b4=ENSMUSG00000026463|Kcng4=ENSMUSG00000045246
Ex_Lmx1a_Grpr	0	3	C1ql3=ENSMUSG00000049630|Casz1=ENSMUSG00000028977|Tac1=ENSMUSG00000061762
Ex_Ebf2_Emilin2	0	3	Kcnb2=ENSMUSG00000092083|Zbbx=ENSMUSG00000034151|Rbpms=ENSMUSG00000031586
Inh_Pax2_Erfl_6	0	3	En1=ENSMUSG00000058665|Erfl=ENSMUSG00000108367|Stac2=ENSMUSG00000017400
Inh_Foxd3_Pappa2_1	0	2	Pappa2=ENSMUSG00000073530|Pax5=ENSMUSG00000014030
Ex_Sim1_Nkx2-2_Asb4_6	0	3	Wdr64=ENSMUSG00000026523|Crh=ENSMUSG00000049796|Plekhg1=ENSMUSG00000040624
Inh_Frmd7_Trhr_3	0	3	Nek10=ENSMUSG00000042567|Scgn=ENSMUSG00000021337|Mylk=ENSMUSG00000022836
Ex_Tfap2b_Ramp3_6	0	3	Cnpy1=ENSMUSG00000044681|Tafa4=ENSMUSG00000046500|Tc2n=ENSMUSG00000021187
Ex_Ebf2_Ghrh_2	0	4	Lpar1=ENSMUSG00000038668|Cadps2=ENSMUSG00000017978|Il1rap=ENSMUSG00000022514|Piezo2=ENSMUSG00000041482
Ex_Pou4f1_Plscr5_7	0	4	Rxrg=ENSMUSG00000015843|Itga4=ENSMUSG00000027009|Sox6=ENSMUSG00000051910|Piezo2=ENSMUSG00000041482
Inh_Pax7_Chrna2	0	2	Ildr2=ENSMUSG00000040612|Ptpn14=ENSMUSG00000026604
Ex_Sim1_Ucn3_3	0	2	Map3k15=ENSMUSG00000031303|Ucn3=ENSMUSG00000044988
Inh_Onecut3_Esr2_2	0	3	Catspere1=ENSMUSG00000102483|Col6a1=ENSMUSG00000001119|Lcp2=ENSMUSG00000002699
Inh_Gata3_Frk_2	0	3	Col6a3=ENSMUSG00000048126|Pappa=ENSMUSG00000028370|Tnnt1=ENSMUSG00000064179
Inh_Dmbx1_Tacr3_3	0	3	Dmbx1=ENSMUSG00000028707|Foxp2=ENSMUSG00000029563|Tafa1=ENSMUSG00000059187
Inh_Vwc2l_Otogl1_1	0	4	Nckap5=ENSMUSG00000049690|Foxp2=ENSMUSG00000029563|Otogl=ENSMUSG00000091455|Rasgrf2=ENSMUSG00000021708
Inh_Nkx2-2_Calcb_1	0	2	Ptger3=ENSMUSG00000040016|Calcb=ENSMUSG00000030666
Inh_Gata3_Tnnt1_3	0	2	St18=ENSMUSG00000033740|Chrdl1=ENSMUSG00000031283
Astro_Ephb1_Fzd2	0	2	Fam163a=ENSMUSG00000015484|Dcc=ENSMUSG00000060534
Ex_Ccn3_Fezf2_Dcn_3	0	0
Inh_Pax3_Zic1_2	0	2	Slc6a5=ENSMUSG00000039728|Casr=ENSMUSG00000051980
SerEx_Fev_9130008F23Rik	0	2	Cadps2=ENSMUSG00000017978|9130008F23Rik=ENSMUSG00000054951
Inh_Gata3_Crhbp_2	0	2	Meis2=ENSMUSG00000027210|Brs3=ENSMUSG00000031130
Inh_Nkx2-2_Vip	0	3	Nkx2-2=ENSMUSG00000027434|Ndnf=ENSMUSG00000049001|Vip=ENSMUSG00000019772
Inh_Gata2_Arid3c_1	0	2	Arid3c=ENSMUSG00000066224|Egflam=ENSMUSG00000042961
Ex_Nkx2-1_Otp_1	0	3	Grem2=ENSMUSG00000050069|Onecut1=ENSMUSG00000043013|Nkx2-1=ENSMUSG00000001496
Ex_Pitx2_Gm7271	0	3	Bmpr1b=ENSMUSG00000052430|Csgalnact1=ENSMUSG00000036356|Chst9=ENSMUSG00000047161
Ex_Tfap2b_Ghrh_1	0	5	Tfap2b=ENSMUSG00000025927|Zfp385b=ENSMUSG00000027016|Ghrh=ENSMUSG00000027643|Necab1=ENSMUSG00000040536|Reln=ENSMUSG00000042453
Inh_Frmd7_Ano2_2	0	5	Cpa6=ENSMUSG00000042501|Ptprt=ENSMUSG00000053141|Egfem1=ENSMUSG00000063600|Tmem200a=ENSMUSG00000049420|Kcnk13=ENSMUSG00000045404
Ex_Tfap2b_Sult3a2_1	0	4	Tox=ENSMUSG00000041272|Mgmt=ENSMUSG00000054612|Foxb1=ENSMUSG00000059246|Onecut2=ENSMUSG00000045991
Ex_Hgf_Tacr3	0	3	Tacr3=ENSMUSG00000028172|Pdlim5=ENSMUSG00000028273|Otp=ENSMUSG00000021685
Ex_Tfap2d_Bnip5_2	0	4	Tfap2d=ENSMUSG00000042596|Ebf3=ENSMUSG00000010476|Impg1=ENSMUSG00000032343|Adarb2=ENSMUSG00000052551
Inh_Pax6_Foxd1_1	0	2	Lhx1=ENSMUSG00000018698|Uqcrb=ENSMUSG00000021520
Inh_Otx1_Acacb_3	0	4	Nr4a3=ENSMUSG00000028341|Necab2=ENSMUSG00000031837|Il31ra=ENSMUSG00000050377|Glis3=ENSMUSG00000052942
Endo_Flt1_Lrg1_4	0	2	Pde4b=ENSMUSG00000028525|Tmem252=ENSMUSG00000048572
Inh_Dmbx1_Tacr3_1	0	0
Inh_Pax2_Vgll3_19	0	4	Pde1a=ENSMUSG00000059173|Necab1=ENSMUSG00000040536|Mboat1=ENSMUSG00000038732|Galr1=ENSMUSG00000024553
Inh_Six3_Pamr1_2	0	4	Gpc3=ENSMUSG00000055653|Nts=ENSMUSG00000019890|Crhbp=ENSMUSG00000021680|Six3=ENSMUSG00000038805
Inh_Ppp1r1b_Drd1_Shisa8_2	0	2	Cpne9=ENSMUSG00000030270|Shisa8=ENSMUSG00000096883
Ex_Dmrta2_Lhx1_1	0	3	Ebf3=ENSMUSG00000010476|Lcp1=ENSMUSG00000021998|Lhx1=ENSMUSG00000018698
Ex_Pax6_Mtnr1a	0	3	Slco1c1=ENSMUSG00000030235|Mtnr1a=ENSMUSG00000054764|Pcsk5=ENSMUSG00000024713
Inh_Lhx6_Cav1_1	0	3	Crh=ENSMUSG00000049796|Sema3e=ENSMUSG00000063531|Gal=ENSMUSG00000024907
Chol_Tbx20_S100a11_5	0	3	Plxdc2=ENSMUSG00000026748|Dkkl1=ENSMUSG00000030792|Lhfpl2=ENSMUSG00000045312
Inh_Ppp1r1b_Drd1_Ccn1	0	2	Vwc2l=ENSMUSG00000045648|Egr4=ENSMUSG00000071341
Inh_Six3_Pvalb_Efemp1_2	0	4	Pax6=ENSMUSG00000027168|Trh=ENSMUSG00000005892|Unc5d=ENSMUSG00000063626|Sntg2=ENSMUSG00000020672
Ex_Phox2b_Chrna5_2	0	4	Eya2=ENSMUSG00000017897|Pdgfc=ENSMUSG00000028019|Nptx2=ENSMUSG00000059991|Chrna5=ENSMUSG00000035594
Ex_Tlx1_Crocc2_5	0	3	Lhx2=ENSMUSG00000000247|Otof=ENSMUSG00000062372|Pirt=ENSMUSG00000048070
Ex_Lhx9_Kif19a_2	0	2	Shox2=ENSMUSG00000027833|Crhr2=ENSMUSG00000003476
Ex_Fbxl7_Lsp1_1	0	3	Pde1a=ENSMUSG00000059173|C1ql1=ENSMUSG00000045532|Gpx2=ENSMUSG00000042808
Inh_Ppp1r1b_Drd2_Stard8_4	0	2	Pld5=ENSMUSG00000055214|Adora2a=ENSMUSG00000020178
Ex_Dmrta2_Tgm6_1	0	2	Lmx1a=ENSMUSG00000026686|Vwde=ENSMUSG00000079679
Inh_Gata3_Trh	0	3	Gpr101=ENSMUSG00000036357|Ptprk=ENSMUSG00000019889|Cdh23=ENSMUSG00000012819
Inh_Lhx6_Car8_3	0	2	Cdca7=ENSMUSG00000055612|Chst9=ENSMUSG00000047161
Ex_Tfap2d_Pou4f2	0	3	Cpa6=ENSMUSG00000042501|Hgf=ENSMUSG00000028864|Etv1=ENSMUSG00000004151
Inh_Hoxb5_C1ql2_1	0	3	Eya1=ENSMUSG00000025932|Mecom=ENSMUSG00000027684|Lmo7=ENSMUSG00000033060
Ex_Phox2b_Olig3_5	0	3	Phox2b=ENSMUSG00000012520|Adam12=ENSMUSG00000054555|Zic2=ENSMUSG00000061524
Ex_Hoxc6_Epsti1_2	0	2	Barhl2=ENSMUSG00000034384|Bmper=ENSMUSG00000031963
Fibro_Eya2_Syt9_1	0	1	Wnt6=ENSMUSG00000033227
Inh_Foxd3_Ifit3	0	3	Fibcd1=ENSMUSG00000026841|Otof=ENSMUSG00000062372|Npy=ENSMUSG00000029819
Ex_Dmrta2_Prkcq_3	0	3	Lmx1a=ENSMUSG00000026686|Npffr2=ENSMUSG00000035528|Zfpm2=ENSMUSG00000022306
Ex_Slc30a3_Lrmp_Il1rl2_Slc17a6	0	2	Il1rl2=ENSMUSG00000070942|Poglut3=ENSMUSG00000034487
Ex_Ebf2_Vsig2_1	0	3	Nr5a2=ENSMUSG00000026398|Atp5e=ENSMUSG00000016252|Vsig2=ENSMUSG00000001943
Ex_Tfap2d_Defb1	0	4	Pitx2=ENSMUSG00000028023|Spon1=ENSMUSG00000038156|Sema5a=ENSMUSG00000022231|Gal=ENSMUSG00000024907
Ex_Tfap2b_Ppp1r1c_1	0	3	Ppp1r1c=ENSMUSG00000034683|Wif1=ENSMUSG00000020218|Foxb1=ENSMUSG00000059246
Inh_Lhx6_Sst_Npffr1_Rgs6	0	4	Alcam=ENSMUSG00000022636|Atp8b1=ENSMUSG00000039529|Gna14=ENSMUSG00000024697|Sorcs3=ENSMUSG00000063434
Inh_Htr3a_Bmp3_5	0	1	Gdf6=ENSMUSG00000051279
Ex_Pax6_Vgll3_1	0	4	Lypd6=ENSMUSG00000050447|Pax6=ENSMUSG00000027168|Igf1=ENSMUSG00000020053|Glp1r=ENSMUSG00000024027
Inh_Pax7_Catspere1_1	0	5	Pax3=ENSMUSG00000004872|Dbi=ENSMUSG00000026385|Kcnmb1=ENSMUSG00000020155|Sntb1=ENSMUSG00000060429|Tiam2=ENSMUSG00000023800
Ser_Fev_Oas1e	0	3	Il1r1=ENSMUSG00000026072|Syndig1=ENSMUSG00000074736|Slc26a3=ENSMUSG00000001225
Ex_Ebf2_Layn	0	4	Pld5=ENSMUSG00000055214|Gpr101=ENSMUSG00000036357|Calca=ENSMUSG00000030669|Atp6ap1l=ENSMUSG00000078958
Inh_Pax2_Crh_2	0	3	Cpa6=ENSMUSG00000042501|Eya1=ENSMUSG00000025932|Npas1=ENSMUSG00000001988
Chol_Ecel1_Insrr	0	1	Slc17a8=ENSMUSG00000019935
DopEx_Sox6_Aldh1a1	0	2	Ndnf=ENSMUSG00000049001|Slc6a3=ENSMUSG00000021609
Ex_Lmx1a_H2-Q10_1	0	4	Pappa2=ENSMUSG00000073530|Pter=ENSMUSG00000026730|Foxp2=ENSMUSG00000029563|Sox6=ENSMUSG00000051910
Ex_Dmrta2_Csf2rb2_3	0	3	Pi15=ENSMUSG00000067780|Unc13c=ENSMUSG00000062151|Fgfr4=ENSMUSG00000005320
Ex_Samd3_Emx2_1	0	2	Samd3=ENSMUSG00000051354|Pla2g7=ENSMUSG00000023913
Inh_Tfap2b_Met	0	3	Foxp2=ENSMUSG00000029563|Met=ENSMUSG00000009376|Cdh23=ENSMUSG00000012819
Inh_Gata3_Gxylt2_3	0	3	Reln=ENSMUSG00000042453|Sdk1=ENSMUSG00000039683|Gxylt2=ENSMUSG00000030074
Ex_Sim1_Adam33_3	0	4	Pitx2=ENSMUSG00000028023|Npffr2=ENSMUSG00000035528|Npas1=ENSMUSG00000001988|Drd2=ENSMUSG00000032259
Ex_Plekhg1_Tspear_C6_1	0	5	Htr2c=ENSMUSG00000041380|Fras1=ENSMUSG00000034687|Snx20=ENSMUSG00000031662|Snx31=ENSMUSG00000013611|Uty=ENSMUSG00000068457
Inh_Tfap2b_Optc	0	3	Fgf5=ENSMUSG00000029337|Cdh23=ENSMUSG00000012819|Npsr1=ENSMUSG00000043659
Inh_Gata2_Arid3c_2	0	2	Rprm=ENSMUSG00000075334|Arid3c=ENSMUSG00000066224
Inh_Ppp1r1b_Drd1_Zp3r_4	0	0
Fibro_Eya2_Inmt	0	1	Col3a1=ENSMUSG00000026043
Ex_Sim1_Sim2	0	3	Brs3=ENSMUSG00000031130|Ntng1=ENSMUSG00000059857|Nfib=ENSMUSG00000008575
Inh_Lhx1_Nkx2-4_3	0	2	Steap3=ENSMUSG00000026389|Vip=ENSMUSG00000019772
Inh_Ebf2_Chrna5_1	0	3	St18=ENSMUSG00000033740|Th=ENSMUSG00000000214|Rgs6=ENSMUSG00000021219
Inh_Six3_Foxa2_3	0	3	Pdlim3=ENSMUSG00000031636|Npsr1=ENSMUSG00000043659|Six3=ENSMUSG00000038805
Ex_Fezf2_Cdc25c_2	0	3	Ikzf2=ENSMUSG00000025997|Gm10135=ENSMUSG00000063656|Art4=ENSMUSG00000030217
Ex_Lhx3_Gxylt2_1	0	4	Lhx4=ENSMUSG00000026468|Gxylt2=ENSMUSG00000030074|Megf11=ENSMUSG00000036466|Fbn2=ENSMUSG00000024598
Ex_Vsx2_Nkx6-3_1	0	3	Gpc3=ENSMUSG00000055653|Dkk2=ENSMUSG00000028031|Nkx6-3=ENSMUSG00000063672
Inh_Onecut3_Npy_2	0	5	Pax8=ENSMUSG00000026976|Ldlrad3=ENSMUSG00000048058|Tac1=ENSMUSG00000061762|Npffr1=ENSMUSG00000020090|Adam18=ENSMUSG00000031552
Inh_Pax2_Dmrt3_7	0	3	Nr2f2=ENSMUSG00000030551|Nts=ENSMUSG00000019890|Dmrt3=ENSMUSG00000042372
Ex_Ebf2_Entpd1	0	3	Pthlh=ENSMUSG00000048776|Sim1=ENSMUSG00000019913|Ebf2=ENSMUSG00000022053
Inh_Pax5_Lcp1	0	4	Pth2r=ENSMUSG00000025946|Megf11=ENSMUSG00000036466|Nmur2=ENSMUSG00000037393|Mc4r=ENSMUSG00000047259
Inh_Lhx6_Esr2_5	0	3	Plcl1=ENSMUSG00000038349|Cdc14a=ENSMUSG00000033502|Esr2=ENSMUSG00000021055
Ex_Phox2b_Clca3a2	0	2	Dkk2=ENSMUSG00000028031|Syt10=ENSMUSG00000063260
Ex_Irx2_Nppc_1	0	3	Col4a3=ENSMUSG00000079465|Nppc=ENSMUSG00000026241|Myh7b=ENSMUSG00000074652
Inh_Gata3_Npffr1_Ntsr1	0	3	Tspan18=ENSMUSG00000027217|Ntsr1=ENSMUSG00000027568|Tal1=ENSMUSG00000028717
Inh_Six3_6430628N08Rik	0	4	Rprm=ENSMUSG00000075334|Gstm6=ENSMUSG00000068762|Scn5a=ENSMUSG00000032511|Vipr2=ENSMUSG00000011171
Ex_Hoxc6_Prokr2	0	3	A830018L16Rik=ENSMUSG00000057715|Rgs12=ENSMUSG00000029101|Barhl2=ENSMUSG00000034384
CholEx_Hoxb5_Prdm16_1	0	3	Calcrl=ENSMUSG00000059588|Foxp2=ENSMUSG00000029563|Teddm3=ENSMUSG00000090356
Ex_Lhx2_Nek11_7	0	2	Ctsz=ENSMUSG00000016256|Pth2=ENSMUSG00000038300
Ex_Ebf2_Upp1_3	0	4	Pamr1=ENSMUSG00000027188|Otof=ENSMUSG00000062372|Agtr1a=ENSMUSG00000049115|Gda=ENSMUSG00000058624
Ex_Fezf2_Slc9a4	0	4	Adamtsl1=ENSMUSG00000066113|Trhr=ENSMUSG00000038760|Sntb1=ENSMUSG00000060429|Hes1=ENSMUSG00000022528
Inh_Pax2_Tfap2b_Tcim_1	0	3	Dmbx1=ENSMUSG00000028707|Rab38=ENSMUSG00000030559|Pvalb=ENSMUSG00000005716
Inh_Frmd7_Crhbp_1	0	2	Cpa6=ENSMUSG00000042501|Kcnh8=ENSMUSG00000035580
Ex_Tfap2b_Piezo2_2	0	4	Meis2=ENSMUSG00000027210|Cadps2=ENSMUSG00000017978|Pcsk6=ENSMUSG00000030513|Folh1=ENSMUSG00000001773
Ex_Hoxb5_Prdm16_3	0	4	Niban1=ENSMUSG00000026483|Arhgap6=ENSMUSG00000031355|Dlk1=ENSMUSG00000040856|Hoga1=ENSMUSG00000025176
Ex_Plekhg1_Tspear_Abhd12b	0	2	Trpc6=ENSMUSG00000031997|mt-Cytb=ENSMUSG00000064370
Inh_Sncg_Sln_Plch2_1	0	2	Npy2r=ENSMUSG00000028004|Sln=ENSMUSG00000042045
Ex_Sox6_Sult3a2_3	0	3	Defb1=ENSMUSG00000044748|Grp=ENSMUSG00000024517|Gda=ENSMUSG00000058624
Ex_Ebf2_Fam83f	0	3	Tac1=ENSMUSG00000061762|Tspan11=ENSMUSG00000030351|Itga7=ENSMUSG00000025348
Inh_Arhgap28_Slc26a7	0	3	Cflar=ENSMUSG00000026031|Slc26a7=ENSMUSG00000040569|Gata2=ENSMUSG00000015053
Inh_Tbx3_Crabp1	0	2	Igsf1=ENSMUSG00000031111|Tbx3=ENSMUSG00000018604
Inh_Gata3_Crybb1	0	2	Trabd2b=ENSMUSG00000070867|Il23r=ENSMUSG00000049093
Inh_Ppp1r1b_Drd2_Calcr_1	0	0
Ex_Sim1_Pla2r1	0	2	Pla2r1=ENSMUSG00000054580|Plekhg1=ENSMUSG00000040624
Inh_Pax2_Cd40	0	2	Gad2=ENSMUSG00000026787|Agtr1a=ENSMUSG00000049115
Inh_Pou6f2_Gldn_1	0	3	Fbn2=ENSMUSG00000024598|Onecut2=ENSMUSG00000045991|Rbp4=ENSMUSG00000024990
Ex_Evx2_Ngfr	0	3	Vsig8=ENSMUSG00000049598|Ddit4l=ENSMUSG00000046818|Dach1=ENSMUSG00000055639
Ex_Lhx9_Nps	0	2	Clec1a=ENSMUSG00000033082|Nps=ENSMUSG00000073804
Inh_Pax5_Irs4_1	0	4	Pax8=ENSMUSG00000026976|Gpr101=ENSMUSG00000036357|Plpp4=ENSMUSG00000070366|Mc4r=ENSMUSG00000047259
Inh_Pax2_Slc26a7	0	3	Arhgap15=ENSMUSG00000049744|Cdh23=ENSMUSG00000012819|Nfatc1=ENSMUSG00000033016
Ex_Hoxc6_Slc7a13_2	0	3	Vmn1r196=ENSMUSG00000069295|Lama1=ENSMUSG00000032796|Gal=ENSMUSG00000024907
NG_Myoz1_6	0	2	F5=ENSMUSG00000026579|Creb5=ENSMUSG00000053007
Ex_Lmx1b_Hmx2_2	0	3	Slc17a8=ENSMUSG00000019935|Stac2=ENSMUSG00000017400|Cxcl14=ENSMUSG00000021508
Inh_Sox6_Postn_3	0	3	Postn=ENSMUSG00000027750|Bmpr1b=ENSMUSG00000052430|Pde3a=ENSMUSG00000041741
Ex_Hmx3_Twist2_1	0	2	Nxph2=ENSMUSG00000069132|Foxd3=ENSMUSG00000067261
Ex_Tfap2b_Ramp3_1	0	4	Tfap2b=ENSMUSG00000025927|Slc39a12=ENSMUSG00000036949|Gpx3=ENSMUSG00000018339|Adamts12=ENSMUSG00000047497
Ex_Slc30a3_Shisa8_5	0	0
Inh_Hoxb5_Qrfpr_1	0	3	Prex2=ENSMUSG00000048960|Qrfpr=ENSMUSG00000058400|Sema3d=ENSMUSG00000040254
Ex_Phox2b_Card11	0	2	Crispld1=ENSMUSG00000025776|Hoxb8=ENSMUSG00000056648
Inh_Lhx6_Nkx2-4_4	0	3	Prox1=ENSMUSG00000010175|Sema3d=ENSMUSG00000040254|Tafa4=ENSMUSG00000046500
Ex_Fezf2_Egflam_Syt2	0	3	Syt2=ENSMUSG00000026452|Pde4b=ENSMUSG00000028525|Egflam=ENSMUSG00000042961
Ex_Vsx2_Pgm5_4	0	3	Sel1l3=ENSMUSG00000029189|Vsx2=ENSMUSG00000021239|Sst=ENSMUSG00000004366
Inh_Pax5_Myof	0	4	Cox5b=ENSMUSG00000061518|Vwa5b1=ENSMUSG00000028753|Gli3=ENSMUSG00000021318|Myof=ENSMUSG00000048612
Inh_Irx4_Trh	0	3	Col15a1=ENSMUSG00000028339|Trh=ENSMUSG00000005892|Adora2b=ENSMUSG00000018500
Inh_Lhx6_Serpinb1b_1	0	3	Lhx6=ENSMUSG00000026890|Zeb2=ENSMUSG00000026872|Npsr1=ENSMUSG00000043659
Ex_Irx3_Sostdc1	0	5	Itga8=ENSMUSG00000026768|Defb1=ENSMUSG00000044748|Npsr1=ENSMUSG00000043659|Irx1=ENSMUSG00000060969|Syt10=ENSMUSG00000063260
Ex_Phox2b_Frem2	0	3	Prox1=ENSMUSG00000010175|Phox2b=ENSMUSG00000012520|Rftn1=ENSMUSG00000039316
Inh_Nkx2-2_Pnoc_1	0	4	Crispld1=ENSMUSG00000025776|Hmcn1=ENSMUSG00000066842|Hsdl2=ENSMUSG00000028383|Kcnh8=ENSMUSG00000035580
Ex_Lmx1b_Drd1_3	0	3	Sh3bp4=ENSMUSG00000036206|Lmx1a=ENSMUSG00000026686|Mafb=ENSMUSG00000074622
Inh_Foxp2_Mab21l3	0	4	Pde1a=ENSMUSG00000059173|Mab21l3=ENSMUSG00000044313|Npr2=ENSMUSG00000028469|Foxp2=ENSMUSG00000029563
Inh_Six3_Rab3b	0	3	Cdh7=ENSMUSG00000026312|Rab3b=ENSMUSG00000003411|Cdh23=ENSMUSG00000012819
Inh_Pax2_Cpn1	0	2	Tfap2b=ENSMUSG00000025927|Cpn1=ENSMUSG00000025196
Inh_Onecut3_Calcrl	0	4	Gm45194=ENSMUSG00000109156|Col25a1=ENSMUSG00000058897|Foxd3=ENSMUSG00000067261|Gcnt4=ENSMUSG00000091387
Inh_Frmd7_Tacr3	0	2	Zeb2=ENSMUSG00000026872|Cdh23=ENSMUSG00000012819
Inh_Six3_Pnliprp2_1	0	4	Paqr8=ENSMUSG00000025931|Trh=ENSMUSG00000005892|Kctd4=ENSMUSG00000046523|Angpt1=ENSMUSG00000022309
Inh_Sox1_Sostdc1	0	3	Tacr3=ENSMUSG00000028172|Igfbpl1=ENSMUSG00000035551|Stk32a=ENSMUSG00000039954
Ex_Lmx1a_Irx6_3	0	3	Fibin=ENSMUSG00000074971|Sema3e=ENSMUSG00000063531|Fgf10=ENSMUSG00000021732
Chol_Isl2_Gata6_2	0	0
Inh_Lhx6_Esr2_12	0	2	Nxph2=ENSMUSG00000069132|Tmem100=ENSMUSG00000069763
Ex_Nxph4_Zar1l_3	0	3	Tfap2d=ENSMUSG00000042596|Barhl1=ENSMUSG00000026805|Crh=ENSMUSG00000049796
Ex_Ebf2_C1ql2_1	0	4	Bhlhe22=ENSMUSG00000025128|Mgmt=ENSMUSG00000054612|Edaradd=ENSMUSG00000095105|Avpi1=ENSMUSG00000018821
Inh_Pax2_Igfbpl1_2	0	4	Frzb=ENSMUSG00000027004|Npnt=ENSMUSG00000040998|Igfbpl1=ENSMUSG00000035551|Sntg2=ENSMUSG00000020672
Ex_Fezf2_Urah_Shisa9_3	0	3	Col19a1=ENSMUSG00000026141|Syt6=ENSMUSG00000027849|Hmga2=ENSMUSG00000056758
Ex_C1ql4_Calca	0	2	Acvr1c=ENSMUSG00000026834|Calca=ENSMUSG00000030669
Inh_Pax7_Egflam_4	0	0
Ex_Phox2b_Cyp39a1_Mdfic2_1	0	3	Catspere1=ENSMUSG00000102483|Phox2b=ENSMUSG00000012520|Mdfic2=ENSMUSG00000090667
Inh_Pax8_Pkhd1l1_5	0	4	Col25a1=ENSMUSG00000058897|Cdh23=ENSMUSG00000012819|Enc1=ENSMUSG00000041773|Pkhd1l1=ENSMUSG00000038725
Inh_Gata3_Qrfpr_3	0	3	Qrfpr=ENSMUSG00000058400|Plch1=ENSMUSG00000036834|Antxr2=ENSMUSG00000029338
Ex_Pou4f1_Plscr5_2	0	6	Barhl1=ENSMUSG00000026805|Il1rapl2=ENSMUSG00000059203|Bnc2=ENSMUSG00000028487|Reln=ENSMUSG00000042453|Npas1=ENSMUSG00000001988|Col12a1=ENSMUSG00000032332
Endo_Flt1_Ssu2_1	0	1	Fabp4=ENSMUSG00000062515
Ex_Phox2b_Slc39a12_1	0	2	Hmcn1=ENSMUSG00000066842|Cxcl14=ENSMUSG00000021508
Ex_Ebf2_Bhlhe23	0	3	Bhlhe23=ENSMUSG00000045493|Egr1=ENSMUSG00000038418|Grp=ENSMUSG00000024517
Chol_Ecel1_Crabp2_2	0	2	Plcl1=ENSMUSG00000038349|Crabp2=ENSMUSG00000004885
Inh_Pax2_Glp1r_5	0	3	Scn7a=ENSMUSG00000034810|Vmn1r206=ENSMUSG00000101578|Glp1r=ENSMUSG00000024027
Inh_Pax8_Pkhd1l1_8	0	4	Pax5=ENSMUSG00000014030|Epha8=ENSMUSG00000028661|Cdh23=ENSMUSG00000012819|Esrrb=ENSMUSG00000021255
Inh_Lhx6_Sst_Myh13	0	3	Pld5=ENSMUSG00000055214|Wnt16=ENSMUSG00000029671|Cntn6=ENSMUSG00000030092
Ex_C1ql4_Krt73_2	0	3	Gem=ENSMUSG00000028214|Clec18a=ENSMUSG00000033633|Krt2=ENSMUSG00000064201
Ex_Irx3_Fos	0	5	Phex=ENSMUSG00000057457|Reln=ENSMUSG00000042453|Pvr=ENSMUSG00000040511|Cntnap3=ENSMUSG00000033063|Fos=ENSMUSG00000021250
Ex_Onecut2_Galnt14	0	3	Erbb4=ENSMUSG00000062209|Vip=ENSMUSG00000019772|Gli3=ENSMUSG00000021318
Inh_Lhx1_Sox14	0	5	Nr4a2=ENSMUSG00000026826|Npas1=ENSMUSG00000001988|Nts=ENSMUSG00000019890|Hs3st3b1=ENSMUSG00000070407|Il31ra=ENSMUSG00000050377
Inh_Htr3a_Nxph3	0	2	Ecel1=ENSMUSG00000026247|Htr3a=ENSMUSG00000032269
Inh_Pax2_Glp1r_2	0	3	St6galnac5=ENSMUSG00000039037|Rxfp2=ENSMUSG00000053368|Dsc3=ENSMUSG00000059898
Ex_Lhx9_Adgrg2_2	0	3	Gpc5=ENSMUSG00000022112|Mylk=ENSMUSG00000022836|Col8a1=ENSMUSG00000068196
Inh_Ecel1_Asb4_1	0	3	Rasgrp1=ENSMUSG00000027347|Col4a5=ENSMUSG00000031274|Col12a1=ENSMUSG00000032332
Chol_Ecel1_Nid1	0	2	Ngfr=ENSMUSG00000000120|Gfra1=ENSMUSG00000025089
Ex_Fezf2_Cnksr3_Fos	0	0
Inh_Fbxl7_Cyp26b1_6	0	3	C1ql2=ENSMUSG00000036907|Hs3st2=ENSMUSG00000046321|Tmem200a=ENSMUSG00000049420
Inh_Sox8_Sh3d21_2	0	2	Cdc14a=ENSMUSG00000033502|Sh3d21=ENSMUSG00000073758
Inh_Tfap2b_Erfl_1	0	3	Tfap2b=ENSMUSG00000025927|Prkd1=ENSMUSG00000002688|Clic5=ENSMUSG00000023959
Inh_Lhx6_Car8_1	0	3	Reln=ENSMUSG00000042453|Pde3a=ENSMUSG00000041741|Hcrtr2=ENSMUSG00000032360
Inh_Nkx2-2_Npy_3	0	3	Lhfp=ENSMUSG00000048332|Npy=ENSMUSG00000029819|Cdh23=ENSMUSG00000012819
Inh_Six6_Vipr2_1	0	0
Ex_Sim1_Ghrh_1	0	3	Dock10=ENSMUSG00000038608|Ghrh=ENSMUSG00000027643|Npsr1=ENSMUSG00000043659
Inh_Usp43_Arhgap6	0	2	Aox4=ENSMUSG00000038242|Scn10a=ENSMUSG00000034533
Inh_Six6_Vipr2_6	0	2	Arhgap26=ENSMUSG00000118193|Npy6r=ENSMUSG00000038071
Inh_Six3_Colq_1	0	3	Colq=ENSMUSG00000057606|9130008F23Rik=ENSMUSG00000054951|Ctxn3=ENSMUSG00000069372
Ex_Sox6_Calcr	0	3	Fam163a=ENSMUSG00000015484|Gm45194=ENSMUSG00000109156|Reln=ENSMUSG00000042453
CholInh_Pax8_Psd4	0	2	Epha4=ENSMUSG00000026235|Gucy2d=ENSMUSG00000074003
Inh_Lhx1_Dach2_3	0	4	Mecom=ENSMUSG00000027684|Wasf2=ENSMUSG00000028868|Baiap3=ENSMUSG00000047507|Glp1r=ENSMUSG00000024027
Oligo_Opalin_Enpp6_1	0	0
Inh_Pax2_Ceacam10	0	3	Nppc=ENSMUSG00000026241|Ceacam10=ENSMUSG00000054169|Egfr=ENSMUSG00000020122
Inh_Six3_Cela1_3	0	0
Ex_Defb1_Cnga3	0	3	Tfap2b=ENSMUSG00000025927|Tstd1=ENSMUSG00000103711|Otx2=ENSMUSG00000021848
Inh_Nkx2-2_Catsper4	0	3	Nkx2-2=ENSMUSG00000027434|Thsd7a=ENSMUSG00000032625|Wnt16=ENSMUSG00000029671
Ex_Neurod6_Pou4f3_2	0	0
Inh_Tfap2b_Gata3_4	0	4	Sema3e=ENSMUSG00000063531|Nts=ENSMUSG00000019890|Tfap2a=ENSMUSG00000021359|Esrrb=ENSMUSG00000021255
Inh_Gata3_Olfr48_2	0	3	Stum=ENSMUSG00000053963|Tpm2=ENSMUSG00000028464|Gxylt2=ENSMUSG00000030074
Ex_Sim1_C1ql1	0	2	Vxn=ENSMUSG00000067879|Dach2=ENSMUSG00000025592
Inh_Creb5_Ror1_1	0	0
Inh_Onecut3_Piezo2_4	0	3	En1=ENSMUSG00000058665|Sema3d=ENSMUSG00000040254|Aldh1a2=ENSMUSG00000013584
Ex_Sox6_Trpa1	0	0
Inh_Pax7_Vmn1r207_5	0	3	Cdh20=ENSMUSG00000050840|Dusp10=ENSMUSG00000039384|Slc1a3=ENSMUSG00000005360
Ex_Slc12a7_Odad1_2	0	2	Tafa1=ENSMUSG00000059187|Olfr25=ENSMUSG00000058270
Ex_Pitx2_Odad2_3	0	3	Plcl1=ENSMUSG00000038349|Rxfp1=ENSMUSG00000034009|Usp43=ENSMUSG00000020905
Inh_Nkx2-2_Oxtr_1	0	3	Oprm1=ENSMUSG00000000766|Gch1=ENSMUSG00000037580|Six3=ENSMUSG00000038805
Inh_Pax2_Erfl_5	0	2	Pitx2=ENSMUSG00000028023|Sapcd1=ENSMUSG00000036185
Ex_Plekhg1_Epha1_Slc17a8_1	0	4	Slc17a8=ENSMUSG00000019935|C6=ENSMUSG00000022181|Fbln1=ENSMUSG00000006369|Cyyr1=ENSMUSG00000041134
Inh_Pax7_Erfl_1	0	3	Pard3b=ENSMUSG00000052062|En1=ENSMUSG00000058665|Tshr=ENSMUSG00000020963
Inh_Pax2_Agtr1a	0	3	Ntng2=ENSMUSG00000035513|Pax5=ENSMUSG00000014030|Ctxn3=ENSMUSG00000069372
Inh_Lhx1_Dlk1_3	0	4	Pax6=ENSMUSG00000027168|Meis2=ENSMUSG00000027210|Penk=ENSMUSG00000045573|Dlk1=ENSMUSG00000040856
Ex_Pou4f2_Sult3a2_3	0	4	Il1rapl2=ENSMUSG00000059203|Npas1=ENSMUSG00000001988|Sox6=ENSMUSG00000051910|Egflam=ENSMUSG00000042961
Ex_Hgf_Slc38a11	0	3	Slc38a11=ENSMUSG00000061171|Neurod6=ENSMUSG00000037984|Ccbe1=ENSMUSG00000046318
Ex_Lhx9_Acp7	0	2	Prdm6=ENSMUSG00000069378|Cbln2=ENSMUSG00000024647
Inh_Six3_Pvalb_Trpm8	0	2	Pvalb=ENSMUSG00000005716|Piezo2=ENSMUSG00000041482
Ex_Lmx1b_Tex47_3	0	3	Serpinb7=ENSMUSG00000067001|Serpinb8=ENSMUSG00000026315|Slc17a8=ENSMUSG00000019935
Ex_Lhx4_Gpr101_3	0	3	Lhx4=ENSMUSG00000026468|Foxp2=ENSMUSG00000029563|Ltbp1=ENSMUSG00000001870
Ex_Phox2b_Pdyn_4	0	2	Cavin2=ENSMUSG00000045954|Pnmt=ENSMUSG00000038216
Inh_Pax2_Vgll3_8	0	4	Ikzf2=ENSMUSG00000025997|Col25a1=ENSMUSG00000058897|Cadps2=ENSMUSG00000017978|Sycp2l=ENSMUSG00000038651
Ex_Sall3_Cd44_2	0	0
Ex_Nkx2-4_Ppp1r17_1	0	0
Ex_Tfap2b_Ppp1r1c_2	0	2	Mafb=ENSMUSG00000074622|Edaradd=ENSMUSG00000095105
Inh_Six3_Dact1_1	0	4	Cpa6=ENSMUSG00000042501|Gchfr=ENSMUSG00000046814|Syndig1=ENSMUSG00000074736|Calca=ENSMUSG00000030669
Ex_Dmrta2_Greb1_1	0	4	Nr4a2=ENSMUSG00000026826|Fign=ENSMUSG00000075324|Bnc2=ENSMUSG00000028487|Kcnh8=ENSMUSG00000035580
Ex_Sim1_Sema3d	0	5	Kcnq5=ENSMUSG00000028033|Sema3d=ENSMUSG00000040254|Zan=ENSMUSG00000079173|Calcr=ENSMUSG00000023964|Spef2=ENSMUSG00000072663
Inh_Vip_Trim55_4	0	3	Itga8=ENSMUSG00000026768|Meox2=ENSMUSG00000036144|Plekhd1=ENSMUSG00000066438
Inh_Nkx2-2_Cd40_2	0	4	Nkx2-2=ENSMUSG00000027434|Gm4779=ENSMUSG00000045010|Ndnf=ENSMUSG00000049001|Vit=ENSMUSG00000024076
Ex_Plekhg1_Adamtsl3_Slc17a8_2	0	4	Adgrd1=ENSMUSG00000044017|Tafa2=ENSMUSG00000044071|Chst9=ENSMUSG00000047161|Myo5b=ENSMUSG00000025885
Ex_Slc30a3_Col6a1	0	0
Ex_Phox2b_Nr1h4_2	0	4	Ush2a=ENSMUSG00000026609|Gm45194=ENSMUSG00000109156|Clrn1=ENSMUSG00000043850|Phox2b=ENSMUSG00000012520
Ex_Pou4f1_Plscr5_1	0	8	Tfap2d=ENSMUSG00000042596|Barhl1=ENSMUSG00000026805|Kcnmb2=ENSMUSG00000037610|Necab1=ENSMUSG00000040536|Grm8=ENSMUSG00000024211|Hpgd=ENSMUSG00000031613|Islr2=ENSMUSG00000051243|Plscr5=ENSMUSG00000095654
Ex_Lhx9_C1ql4	0	2	Lhx9=ENSMUSG00000019230|6430628N08Rik=ENSMUSG00000034185
Inh_Hoxb5_Qrfpr_3	0	2	Sytl5=ENSMUSG00000054453|Tac1=ENSMUSG00000061762
Inh_Sidt1_Drd1_Npffr2_2	0	0
Inh_Pax8_Sp9_5	0	0
Ex_Pou4f2_Plac9a	0	4	Tmem132d=ENSMUSG00000034310|Plac9a=ENSMUSG00000095304|Meis1=ENSMUSG00000020160|Bcl11b=ENSMUSG00000048251
Ex_Hoxb3_Ldlrap1_10	0	3	Rps5=ENSMUSG00000012848|Ebf1=ENSMUSG00000057098|Ly6d=ENSMUSG00000034634
Ex_Vsx2_Kcnv1	0	3	Pth2r=ENSMUSG00000025946|Sox1=ENSMUSG00000096014|Skor2=ENSMUSG00000091519
Inh_Sox8_Calcrl_10	0	3	Lrrc10b=ENSMUSG00000090291|Tll2=ENSMUSG00000025013|Sorcs1=ENSMUSG00000043531
Ex_Nkx2-1_Pmch_1	0	2	Mup6=ENSMUSG00000078689|Ccbe1=ENSMUSG00000046318
Inh_Nkx2-2_Ppp1r17	0	3	Nkx2-2=ENSMUSG00000027434|Ppp1r17=ENSMUSG00000002930|Eya4=ENSMUSG00000010461
DopEx_Calb1_Npw_1	0	2	Vip=ENSMUSG00000019772|Cdh23=ENSMUSG00000012819
Inh_Pax7_Qrfpr_1	0	1	Tfap2b=ENSMUSG00000025927
Inh_Vip_Crh_2	0	2	Prox1=ENSMUSG00000010175|Corin=ENSMUSG00000005220
Ex_Hoxb3_Ldlrap1_2	0	0
Inh_Exd1_Arhgap9_3	0	4	Dnah14=ENSMUSG00000047369|Ebf2=ENSMUSG00000022053|Otp=ENSMUSG00000021685|Sall3=ENSMUSG00000024565
Inh_Six3_Met_3	0	3	Prex2=ENSMUSG00000048960|Met=ENSMUSG00000009376|Egflam=ENSMUSG00000042961
Ex_Fezf2_Cdc25c_1	0	3	Rbms1=ENSMUSG00000026970|Nr4a3=ENSMUSG00000028341|Teddm3=ENSMUSG00000090356
Inh_Pax2_Kirrel2_1	0	2	Mob3b=ENSMUSG00000073910|Ikzf3=ENSMUSG00000018168
Inh_Pax3_Svs5_1	0	2	Pax3=ENSMUSG00000004872|Svs5=ENSMUSG00000017004
Inh_Frmd7_Esr2_3	0	2	Aox3=ENSMUSG00000064294|Esr2=ENSMUSG00000021055
Ex_Hoxb5_Epsti1_1	0	3	Iqcj=ENSMUSG00000051777|Zic1=ENSMUSG00000032368|Cmtm8=ENSMUSG00000041012
Ex_Fezf2_Spaar	0	3	Spaar=ENSMUSG00000028475|Cdh6=ENSMUSG00000039385|Mkx=ENSMUSG00000061013
Inh_Plpp4_Aox3_4	0	0
Ex_C1ql4_Tnfrsf11b_1	0	4	Tfap2d=ENSMUSG00000042596|Foxp2=ENSMUSG00000029563|Sv2c=ENSMUSG00000051111|Ccdc192=ENSMUSG00000058925
Inh_Six3_Frem2	0	3	Fign=ENSMUSG00000075324|Frem2=ENSMUSG00000037016|Mdfic2=ENSMUSG00000090667
Ex_Dmrta2_Lhx1_3	0	5	Gpr101=ENSMUSG00000036357|Pitx2=ENSMUSG00000028023|Dmrta2=ENSMUSG00000047143|Nts=ENSMUSG00000019890|Lhx1=ENSMUSG00000018698
Ex_Tfap2b_Col4a5	0	3	Bnc2=ENSMUSG00000028487|Foxb1=ENSMUSG00000059246|Bcl11a=ENSMUSG00000000861
Endo_Flt1_Acta2_Olfr558_1	0	2	Car4=ENSMUSG00000000805|Ephx3=ENSMUSG00000037577
Inh_Pax3_Vmn1r207_11	0	2	Antxr2=ENSMUSG00000029338|Klhl14=ENSMUSG00000042514
Inh_Otx2_Vgll3	0	4	Cnih3=ENSMUSG00000026514|Hs3st3b1=ENSMUSG00000070407|Smoc2=ENSMUSG00000023886|Epb41l4a=ENSMUSG00000024376
Inh_Pax8_Vmn1r196	0	2	Ddr2=ENSMUSG00000026674|Vmn1r196=ENSMUSG00000069295
Inh_Emx2_Foxa2_5	0	0
Ex_Crym_Chrna5	0	2	Zfhx4=ENSMUSG00000025255|Wnt2=ENSMUSG00000010797
Inh_Gbx1_Atp8b1_2	0	2	D7Ertd443e=ENSMUSG00000030994|Chrna5=ENSMUSG00000035594
Ex_Hoxc6_Grp	0	3	Car8=ENSMUSG00000041261|Lpar1=ENSMUSG00000038668|Syt17=ENSMUSG00000058420
Inh_Pax2_Hoxb5_Hhip	0	3	Acvr1c=ENSMUSG00000026834|Npffr2=ENSMUSG00000035528|Igf1=ENSMUSG00000020053
Ex_Slc30a3_Gsta2_6	0	1	Npas2=ENSMUSG00000026077
Ex_Fibcd1_Psrc1_3	0	2	Tspan18=ENSMUSG00000027217|Bmpr1b=ENSMUSG00000052430
Ex_Lmx1b_Olfr25	0	3	Otof=ENSMUSG00000062372|Dcn=ENSMUSG00000019929|Olfr25=ENSMUSG00000058270
Ex_Slc30a3_Ntn5_2	0	2	Pou3f1=ENSMUSG00000090125|Dsp=ENSMUSG00000054889
Inh_Ecel1_Chodl	0	3	Meis2=ENSMUSG00000027210|Tac1=ENSMUSG00000061762|Cadps2=ENSMUSG00000017978
Ex_Fezf2_Gpr101_3	0	0
Inh_Hoxc4_Chrdl2_6	0	2	Crym=ENSMUSG00000030905|Ano1=ENSMUSG00000031075
Ex_Lamc3_Fzd9_2	0	2	Myot=ENSMUSG00000024471|Plce1=ENSMUSG00000024998
Inh_Lhx1_Mecom_Otx1_1	0	2	Mecom=ENSMUSG00000027684|Ptpn22=ENSMUSG00000027843
Ex_Lhx2_Col5a2_1	0	3	Col4a6=ENSMUSG00000031273|Arhgef38=ENSMUSG00000040969|Ankrd33b=ENSMUSG00000022237
Ex_Tfap2b_Ramp3_3	0	2	B3gnt7=ENSMUSG00000079445|Gna14=ENSMUSG00000024697
Ex_Samd3_Tnfaip8_2	0	3	Tshz2=ENSMUSG00000047907|Eomes=ENSMUSG00000032446|Arhgap31=ENSMUSG00000022799
Inh_Pax2_Slitrk6	0	4	Tfap2b=ENSMUSG00000025927|Ndst4=ENSMUSG00000027971|Kit=ENSMUSG00000005672|Slitrk6=ENSMUSG00000045871
Ex_Crym_Cldn22	0	2	Cldn22=ENSMUSG00000038064|Pou6f2=ENSMUSG00000009734
Inh_Pax5_Irs4_3	0	3	Pax8=ENSMUSG00000026976|Fibcd1=ENSMUSG00000026841|Gpr101=ENSMUSG00000036357
Ex_Lmx1a_Irx3_4	0	4	Zfp804b=ENSMUSG00000092094|Nts=ENSMUSG00000019890|Tgfbr2=ENSMUSG00000032440|Cntnap3=ENSMUSG00000033063
Ex_Plekhg1_Pth2r_Frem3_1	0	0
Inh_Six3_Sox2_11	0	4	Sox2=ENSMUSG00000074637|Bnc2=ENSMUSG00000028487|Slit2=ENSMUSG00000031558|Fancl=ENSMUSG00000004018
Inh_Lhx6_Esr2_7	0	3	Pth2r=ENSMUSG00000025946|Necab1=ENSMUSG00000040536|Esr2=ENSMUSG00000021055
Inh_Nkx2-2_Clic5	0	3	Niban1=ENSMUSG00000026483|Tacr1=ENSMUSG00000030043|Ccnjl=ENSMUSG00000044707
Ex_Tlx1_Crocc2_1	0	3	Crh=ENSMUSG00000049796|Rxfp1=ENSMUSG00000034009|Tlx1=ENSMUSG00000025215
Inh_Fbxl7_Tnc	0	2	Rprm=ENSMUSG00000075334|Fa2h=ENSMUSG00000033579
Ex_Lmx1b_Morc1_1	0	3	Tfap2b=ENSMUSG00000025927|Arhgap36=ENSMUSG00000036198|Col23a1=ENSMUSG00000063564
Ex_C1ql4_Wnt2	0	3	Cobll1=ENSMUSG00000034903|Wnt2=ENSMUSG00000010797|Satb1=ENSMUSG00000023927
Ex_Pou4f3_Defb1_1	0	5	Syt2=ENSMUSG00000026452|Scn4b=ENSMUSG00000046480|Pou4f3=ENSMUSG00000024497|Adamts19=ENSMUSG00000053441|Glis3=ENSMUSG00000052942
Inh_Pax2_Dnase1l3	0	2	Dkk2=ENSMUSG00000028031|Prrxl1=ENSMUSG00000041730
Ex_Ebf2_Rab38	0	3	Tmem163=ENSMUSG00000026347|Rab38=ENSMUSG00000030559|Glp1r=ENSMUSG00000024027
Inh_Onecut3_Piezo2_1	0	5	En1=ENSMUSG00000058665|Kcng1=ENSMUSG00000074575|Arhgap6=ENSMUSG00000031355|Hoxa5=ENSMUSG00000038253|Myh7=ENSMUSG00000053093
Inh_Pax8_Pkhd1l1_7	0	2	Pkhd1l1=ENSMUSG00000038725|Aldh1a7=ENSMUSG00000024747
Inh_Dlk1_Galr1	0	4	Tal1=ENSMUSG00000028717|Kit=ENSMUSG00000005672|Col12a1=ENSMUSG00000032332|Fbn2=ENSMUSG00000024598
Inh_Pax5_Cmtm8_4	0	3	Tal1=ENSMUSG00000028717|Col12a1=ENSMUSG00000032332|Tent5a=ENSMUSG00000032265
Inh_Six3_Fgf16	0	2	Col4a3=ENSMUSG00000079465|Fgf16=ENSMUSG00000031230
Inh_Hoxa5_Galr1_3	0	3	Lypd6b=ENSMUSG00000026765|Npas1=ENSMUSG00000001988|Wif1=ENSMUSG00000020218
Ex_Plekhg1_Epha1_Smoc2_1	0	0
Inh_Hoxa5_Dmkn	0	3	Col15a1=ENSMUSG00000028339|Arg1=ENSMUSG00000019987|Zic2=ENSMUSG00000061524
Ex_Lmx1a_Npffr2_2	0	4	1700013F07Rik=ENSMUSG00000027886|Dkk2=ENSMUSG00000028031|Ebf2=ENSMUSG00000022053|Syt10=ENSMUSG00000063260
Inh_Pax3_Vmn1r207_5	0	2	Adamtsl3=ENSMUSG00000070469|Vmn1r207=ENSMUSG00000084136
Ex_Ebf3_Adam33_1	0	3	Gad2=ENSMUSG00000026787|Lhx2=ENSMUSG00000000247|Npas1=ENSMUSG00000001988
Ex_Ebf2_Pla2g5_9	0	2	Calcrl=ENSMUSG00000059588|Ror1=ENSMUSG00000035305
Ex_Lmx1a_Irx3_7	0	4	Myo3b=ENSMUSG00000042064|Dmrta2=ENSMUSG00000047143|Otof=ENSMUSG00000062372|Drd1=ENSMUSG00000021478
Inh_Gata3_Dhrs3_Sox14_5	0	3	Cntnap5a=ENSMUSG00000070695|Tmem215=ENSMUSG00000046593|Sox14=ENSMUSG00000053747
Ex_Lhx9_Mstn_Vxn	0	2	Oprk1=ENSMUSG00000025905|Fign=ENSMUSG00000075324
Ex_Ebf2_Niban1_1	0	2	Prkcq=ENSMUSG00000026778|Postn=ENSMUSG00000027750
Inh_Pax5_Krt25_1	0	2	Olfr48=ENSMUSG00000075072|Spp1=ENSMUSG00000029304
Ex_Plekhg1_Fign_Ppp1r3a_4	0	3	Kif4=ENSMUSG00000034311|Rxfp1=ENSMUSG00000034009|Dscaml1=ENSMUSG00000032087
Inh_Pax3_Vmn1r207_6	0	2	Myzap=ENSMUSG00000041361|Unc45b=ENSMUSG00000018845
Ex_Tfap2b_Crh	0	3	Dach2=ENSMUSG00000025592|Crh=ENSMUSG00000049796|Ror2=ENSMUSG00000021464
Ex_Lmx1a_Npffr2_3	0	3	Ror1=ENSMUSG00000035305|Cftr=ENSMUSG00000041301|Slit3=ENSMUSG00000056427
Inh_Gata3_Sall1_7	0	3	Adgrl4=ENSMUSG00000039167|Gxylt2=ENSMUSG00000030074|Angpt1=ENSMUSG00000022309
Ex_Slc30a3_Sulf1_Aprk1	0	3	Oprk1=ENSMUSG00000025905|Mctp2=ENSMUSG00000032776|Ccbe1=ENSMUSG00000046318
Inh_Lhx6_Sst_Col6a5_7	0	3	Thbs1=ENSMUSG00000040152|Zfp423=ENSMUSG00000045333|Alcam=ENSMUSG00000022636
Astro_Ephb1_Gfap	0	1	Myoc=ENSMUSG00000026697
Inh_Pax7_P2ry10b_3	0	2	Jph1=ENSMUSG00000042686|Itm2a=ENSMUSG00000031239
Inh_Fbxl7_Ankrd1	0	3	Hmcn1=ENSMUSG00000066842|Nos1=ENSMUSG00000029361|Epha3=ENSMUSG00000052504
Inh_Pax5_Pdpn	0	3	Erbb4=ENSMUSG00000062209|Sox14=ENSMUSG00000053747|Myof=ENSMUSG00000048612
Ex_Tfap2d_Snorc_1	0	4	Erbb4=ENSMUSG00000062209|Itga8=ENSMUSG00000026768|Pir=ENSMUSG00000031379|Gal=ENSMUSG00000024907
Ex_Sall1_C1ql1_2	0	4	Prkcq=ENSMUSG00000026778|C1ql3=ENSMUSG00000049630|Fbn2=ENSMUSG00000024598|Gda=ENSMUSG00000058624
Inh_Htr3a_Bmp3_1	0	3	Ndnf=ENSMUSG00000049001|Gys2=ENSMUSG00000030244|C1ql1=ENSMUSG00000045532
Inh_Sncg_Calcb_3	0	2	Myh8=ENSMUSG00000055775|Scube1=ENSMUSG00000016763
Ex_Defb1_Mbl2_2	0	2	Kcnt2=ENSMUSG00000052726|Vmn1r196=ENSMUSG00000069295
Ex_Sim1_Cd34_3	0	4	Cpa6=ENSMUSG00000042501|Mfsd13b=ENSMUSG00000030877|Vcan=ENSMUSG00000021614|Fbn2=ENSMUSG00000024598
Inh_Vwc2l_Colq	0	0
Macro_Mrc1_H2-Aa	0	2	Tlr7=ENSMUSG00000044583|Ccr2=ENSMUSG00000049103
Inh_Vip_Drd2	0	2	Drd2=ENSMUSG00000032259|Egfr=ENSMUSG00000020122
Inh_Dmbx1_Ccdc3_1	0	3	Hmcn1=ENSMUSG00000066842|Dmbx1=ENSMUSG00000028707|Abi3bp=ENSMUSG00000035258
Ex_Dmrta2_Fgfr4_Csf2rb2	0	3	Csf2rb2=ENSMUSG00000071714|Onecut2=ENSMUSG00000045991|Tle4=ENSMUSG00000024642
Inh_Pax2_H2-Q7	0	2	Niban1=ENSMUSG00000026483|H2-Q7=ENSMUSG00000060550
Ex_C1ql4_Gspm3	0	3	Fzd1=ENSMUSG00000044674|Popdc3=ENSMUSG00000019848|Meis1=ENSMUSG00000020160
Inh_Gata3_Clic5_2	0	3	Ror1=ENSMUSG00000035305|Tecrl=ENSMUSG00000049537|Frk=ENSMUSG00000019779
Ex_Tfap2b_Otop1_1	0	0
Ex_Fibcd1_Tacr3_3	0	2	Cped1=ENSMUSG00000062980|Stard5=ENSMUSG00000046027
Ex_Dmrta2_Tnfaip8l3_2	0	2	Cdkn1c=ENSMUSG00000037664|Gpr83=ENSMUSG00000031932
Ex_Lmx1b_Deup1_3	0	3	Fam163a=ENSMUSG00000015484|C1ql1=ENSMUSG00000045532|Skor2=ENSMUSG00000091519
Inh_Nkx2-2_Gata2_3	0	3	Slc6a5=ENSMUSG00000039728|Lcp1=ENSMUSG00000021998|Sall3=ENSMUSG00000024565
Inh_Lhx6_Ntrk1	0	2	Pbx3=ENSMUSG00000038718|C1ql1=ENSMUSG00000045532
Ex_Lhx3_Tlcd1_3	0	3	Lhx3=ENSMUSG00000026934|Pappa=ENSMUSG00000028370|Ccbe1=ENSMUSG00000046318
Inh_Pax2_Igfbpl1_1	0	4	Acvr1c=ENSMUSG00000026834|Il1rapl2=ENSMUSG00000059203|Igfbpl1=ENSMUSG00000035551|Adamtsl1=ENSMUSG00000066113
Ex_Ebf2_Ltbp1_3	0	3	Ltbp1=ENSMUSG00000001870|Pgm5=ENSMUSG00000041731|Tcf7l2=ENSMUSG00000024985
Inh_Frm7_4930523C07Rik	0	2	4930523C07Rik=ENSMUSG00000090394|Cdh23=ENSMUSG00000012819
Inh_Sox2_Ikzf1_7	0	3	Grm8=ENSMUSG00000024211|Ikzf1=ENSMUSG00000018654|Ntn1=ENSMUSG00000020902
Inh_Pax3_Vmn1r207_9	0	3	Cnga3=ENSMUSG00000026114|F11r=ENSMUSG00000038235|Gpc5=ENSMUSG00000022112
Ex_Tfap2d_Atp6ap1l_3	0	3	Qrfpr=ENSMUSG00000058400|Spp1=ENSMUSG00000029304|Shisa8=ENSMUSG00000096883
Inh_Ppp1r1b_Drd2_Fst	0	4	Atp5e=ENSMUSG00000016252|Zar1l=ENSMUSG00000056586|Crym=ENSMUSG00000030905|Gm19410=ENSMUSG00000109372
Ex_Vsx2_Tnnt1_4	0	3	Serpine2=ENSMUSG00000026249|Pde5a=ENSMUSG00000053965|Ramp2=ENSMUSG00000001240
Ex_Plekhg1_Epha1_Smoc2_2	0	2	Npsr1=ENSMUSG00000043659|Clic5=ENSMUSG00000023959
Ex_Lmx1a_Qrfprl_2	0	3	Rxfp1=ENSMUSG00000034009|Fam83b=ENSMUSG00000032358|Kank1=ENSMUSG00000032702
Inh_Vip_Trim55_5	0	0
Ex_Ebf2_Gzmk_3	0	3	Col15a1=ENSMUSG00000028339|Adamts3=ENSMUSG00000043635|Junb=ENSMUSG00000052837
Ex_Rorb_Hc_Pou6f2	0	4	Gpc3=ENSMUSG00000055653|Pou6f2=ENSMUSG00000009734|Hes1=ENSMUSG00000022528|Htr4=ENSMUSG00000026322
Ex_Tfap2b_Rxfp2_1	0	5	Grik3=ENSMUSG00000001985|Rxfp2=ENSMUSG00000053368|Sox5=ENSMUSG00000041540|Foxb1=ENSMUSG00000059246|Pcsk5=ENSMUSG00000024713
Ex_Pou4f1_A2m	0	3	A2m=ENSMUSG00000030111|Gm8281=ENSMUSG00000095681|Tlx3=ENSMUSG00000040610
Ex_Evx2_Tafa3	0	2	Nppc=ENSMUSG00000026241|Ptger3=ENSMUSG00000040016
Ex_Pou4f1_Tyrp1	0	1	Pla2r1=ENSMUSG00000054580
Inh_Plpp4_Ret	0	0
Inh_Gata3_Qrfprl_3	0	3	St18=ENSMUSG00000033740|Qrfprl=ENSMUSG00000029917|Popdc3=ENSMUSG00000019848
Ex_C1ql4_Pappa	0	3	Erbb4=ENSMUSG00000062209|Cd36=ENSMUSG00000002944|Angpt1=ENSMUSG00000022309
Inh_Six3_Sox2_1	0	4	Bnc2=ENSMUSG00000028487|Npy=ENSMUSG00000029819|AW551984=ENSMUSG00000038112|Sox14=ENSMUSG00000053747
Ex_Ebf2_Pla2g5_1	0	3	Ttn=ENSMUSG00000051747|Pou4f1=ENSMUSG00000048349|Bmp6=ENSMUSG00000039004
Inh_Pax2_Sp9	0	3	Inhbb=ENSMUSG00000037035|Sp9=ENSMUSG00000068859|Tpbg=ENSMUSG00000035274
Ex_Sln_Sost_2	0	1	Lhx9=ENSMUSG00000019230
Ex_Lhx2_Emid1	0	3	6430628N08Rik=ENSMUSG00000034185|Igf1=ENSMUSG00000020053|Robo3=ENSMUSG00000032128
Inh_Dlk1_Olfr48	0	3	Col19a1=ENSMUSG00000026141|Cdh23=ENSMUSG00000012819|Sox14=ENSMUSG00000053747
Ex_Vsx2_Hmga2_1	0	3	Lhx3=ENSMUSG00000026934|Fat4=ENSMUSG00000046743|Hmga2=ENSMUSG00000056758
Inh_Lhx1_Dlk1_6	0	2	Dlx6=ENSMUSG00000029754|Fbn2=ENSMUSG00000024598
Ex_Lhx2_Hgf_2	0	4	Lpar1=ENSMUSG00000038668|Barhl2=ENSMUSG00000034384|Mctp2=ENSMUSG00000032776|Slit3=ENSMUSG00000056427
Ex_Eya2_P2rx6_2	0	3	Ptpn14=ENSMUSG00000026604|Ppp1r1c=ENSMUSG00000034683|Abtb2=ENSMUSG00000032724
Ex_Fezf2_Kl_1	0	3	Htr4=ENSMUSG00000026322|Cbln2=ENSMUSG00000024647|Hpse2=ENSMUSG00000074852
Inh_Ppp1r1b_Drd2_Wwtr1	0	3	Gulp1=ENSMUSG00000056870|Gpr6=ENSMUSG00000046922|Spry2=ENSMUSG00000022114
Ex_Tcf7l2_Ccdc80	0	2	Lgr6=ENSMUSG00000042793|Sntg2=ENSMUSG00000020672
Ex_Fezf2_Tmem255b_3	0	0
Inh_Pax7_Qrfpr_4	0	1	Epyc=ENSMUSG00000019936
Ex_Trabd2b_Slc30a3_Mybpc1_Pla2g4e	0	3	Mybpc1=ENSMUSG00000020061|Bfsp2=ENSMUSG00000032556|Npr3=ENSMUSG00000022206
Ex_Sim1_Clca3a2_1	0	3	Brinp3=ENSMUSG00000035131|Spc25=ENSMUSG00000005233|Shisal2a=ENSMUSG00000059816
Ex_Sim1_Pgr15l_3	0	1	Pgr15l=ENSMUSG00000031212
Inh_Lhx1_Dlk1_2	0	5	Cnih3=ENSMUSG00000026514|Pax6=ENSMUSG00000027168|Col11a1=ENSMUSG00000027966|Dlk1=ENSMUSG00000040856|Galnt14=ENSMUSG00000024064
Inh_Pax2_Crym	0	3	Neurod1=ENSMUSG00000034701|Cdh23=ENSMUSG00000012819|Iqgap2=ENSMUSG00000021676
Inh_Pax3_Moxd1	0	3	Pax3=ENSMUSG00000004872|Onecut1=ENSMUSG00000043013|Igfbp6=ENSMUSG00000023046
Ex_Ebf2_Spef2_2	0	5	Pld1=ENSMUSG00000027695|Cbln1=ENSMUSG00000031654|Cacng5=ENSMUSG00000040373|Spef2=ENSMUSG00000072663|Igfbp6=ENSMUSG00000023046
Inh_Pax7_Ecel1_2	0	4	Dpp10=ENSMUSG00000036815|Sox14=ENSMUSG00000053747|Ankfn1=ENSMUSG00000047773|Gna14=ENSMUSG00000024697
Inh_Frmd7_Trhr_6	0	3	Adgrg2=ENSMUSG00000031298|Lingo2=ENSMUSG00000045083|Adm=ENSMUSG00000030790
Inh_Sp8_Ctsc_4	0	1	Prdm16=ENSMUSG00000039410
Inh_Otx2_Myo5b_3	0	4	Pld5=ENSMUSG00000055214|Prlr=ENSMUSG00000005268|Cdh6=ENSMUSG00000039385|Arhgap31=ENSMUSG00000022799
Ex_Pou4f1_Col9a1	0	3	Col9a1=ENSMUSG00000026147|Tpbg=ENSMUSG00000035274|Skor2=ENSMUSG00000091519
Inh_Pou6f2_Lamp3_1	0	3	Cdh20=ENSMUSG00000050840|Colgalt2=ENSMUSG00000032649|Gpc4=ENSMUSG00000031119
Ex_Vsx2_Tnnt1_1	0	2	Lhx4=ENSMUSG00000026468|Pvalb=ENSMUSG00000005716
Ex_Slc30a3_Vgll3	0	2	Vgll3=ENSMUSG00000091243|Cc2d2b=ENSMUSG00000108929
Ex_C1ql4_Kcne4_4	0	2	Rhoc=ENSMUSG00000002233|Il23r=ENSMUSG00000049093
Inh_Otx2_Scgn	0	2	Cplx3=ENSMUSG00000039714|L3mbtl4=ENSMUSG00000041565
Inh_Lhx1_Kcnmb1	0	5	Rdh10=ENSMUSG00000025921|Dach2=ENSMUSG00000025592|Mecom=ENSMUSG00000027684|Il31ra=ENSMUSG00000050377|Glp1r=ENSMUSG00000024027
Ex_Lhx9_Atp8b1_2	0	3	Pld5=ENSMUSG00000055214|Ndst4=ENSMUSG00000027971|Tmem100=ENSMUSG00000069763
Ex_Fibcd1_Psrc1_6	0	2	St18=ENSMUSG00000033740|Lrp2=ENSMUSG00000027070
Ex_C1ql4_Tgm6_1	0	2	Sertm1=ENSMUSG00000056306|Svep1=ENSMUSG00000028369
Inh_Onecut3_Uts2b_1	0	3	Pappa2=ENSMUSG00000073530|Arhgef26=ENSMUSG00000036885|Ptger3=ENSMUSG00000040016
DopEx_Calb1_Trpv1	0	3	Nckap5=ENSMUSG00000049690|Rprm=ENSMUSG00000075334|Slc6a3=ENSMUSG00000021609
Ex_Lhx4_Gpr101_5	0	3	Lhx4=ENSMUSG00000026468|Chrdl1=ENSMUSG00000031283|Shox2=ENSMUSG00000027833
Inh_Gata3_Olfr48_3	0	3	Stum=ENSMUSG00000053963|Gxylt2=ENSMUSG00000030074|Myo5b=ENSMUSG00000025885
Inh_Foxp2_Olfm4_3	0	2	Mdfic2=ENSMUSG00000090667|Pax2=ENSMUSG00000004231
Ex_Sim1_Cd34_2	0	3	Dock10=ENSMUSG00000038608|Crh=ENSMUSG00000049796|Trh=ENSMUSG00000005892
Ex_Sln_Pde1a	0	2	Myo1b=ENSMUSG00000018417|Eomes=ENSMUSG00000032446
Inh_Nkx2-1_Gm8113_1	0	3	Kcnt2=ENSMUSG00000052726|Lmo1=ENSMUSG00000036111|Gm8113=ENSMUSG00000089901
Ex_Lmx1b_Dynap_3	0	4	Vegfc=ENSMUSG00000031520|Zfpm2=ENSMUSG00000022306|Dynap=ENSMUSG00000024512|Hoga1=ENSMUSG00000025176
Ex_Skor1_Frem1_3	0	4	Slit2=ENSMUSG00000031558|Tmem132d=ENSMUSG00000034310|Glis3=ENSMUSG00000052942|Tcf7l2=ENSMUSG00000024985
Inh_Emx2_Tfap2a	0	4	Tfap2b=ENSMUSG00000025927|Nwd2=ENSMUSG00000090061|Six3=ENSMUSG00000038805|Emx2=ENSMUSG00000043969
Ex_Sox6_Edn1_1	0	4	Nos1=ENSMUSG00000029361|Sult3a2=ENSMUSG00000090298|Pcdh20=ENSMUSG00000050505|Llgl1=ENSMUSG00000020536
Inh_Pax2_Frem3	0	4	Hmcn1=ENSMUSG00000066842|Qrfpr=ENSMUSG00000058400|C1qtnf7=ENSMUSG00000061535|Hmga2=ENSMUSG00000056758
Inh_Pax2_Sgo2b_3	0	1	Ndnf=ENSMUSG00000049001
Inh_Lhx6_Th_Crh	0	2	Crh=ENSMUSG00000049796|Cav1=ENSMUSG00000007655
Inh_Hoxb5_C1ql2_2	0	3	Tac1=ENSMUSG00000061762|Abcc9=ENSMUSG00000030249|Lmo7=ENSMUSG00000033060
Ex_Plekhg1_Fign_Tnnt1_2	0	2	Egflam=ENSMUSG00000042961|Adamts19=ENSMUSG00000053441
Ex_Tfap2d_Npnt_1	0	0
Ex_Dmrta2_Prkcq_4	0	2	Lmx1a=ENSMUSG00000026686|Gpc3=ENSMUSG00000055653
Ex_Sox6_Ttc29_2	0	3	Nos1=ENSMUSG00000029361|Dach1=ENSMUSG00000055639|Foxb1=ENSMUSG00000059246
Inh_Etv4_2	0	0
Ex_Tcf7l2_Adamtsl3_Slc38a11_2	0	4	Plekhg1=ENSMUSG00000040624|Smoc2=ENSMUSG00000023886|Lama1=ENSMUSG00000032796|Adamts19=ENSMUSG00000053441
Inh_Lamp5_Egln3_Tgfbi	0	3	Tgfbi=ENSMUSG00000035493|Fbn2=ENSMUSG00000024598|Plce1=ENSMUSG00000024998
CholEx_Irx2_Slc43a3_3	0	2	Hs3st4=ENSMUSG00000078591|Chat=ENSMUSG00000021919
Ex_Ebf2_Met	0	3	C1ql2=ENSMUSG00000036907|Met=ENSMUSG00000009376|Npsr1=ENSMUSG00000043659
Inh_Pax8_Sox6_1	0	3	Nxph2=ENSMUSG00000069132|Sox6=ENSMUSG00000051910|Irx3=ENSMUSG00000031734
Inh_Pax8_Zan	0	5	Pax8=ENSMUSG00000026976|Necab1=ENSMUSG00000040536|Foxd3=ENSMUSG00000067261|Fras1=ENSMUSG00000034687|Folh1=ENSMUSG00000001773
Ex_Irx2_Twist1_6	0	2	Trh=ENSMUSG00000005892|Chst9=ENSMUSG00000047161
Ex_Slc30a3_Klhl14_Ndnf	0	2	Ngf=ENSMUSG00000027859|Nptx2=ENSMUSG00000059991
Inh_Gbx1_Atp8b1_8	0	2	Tmem45a=ENSMUSG00000022754|Stard6=ENSMUSG00000079608
Inh_Emx2_Foxa2_4	0	5	Rgs4=ENSMUSG00000038530|Foxa2=ENSMUSG00000037025|Sema3e=ENSMUSG00000063531|Vcan=ENSMUSG00000021614|Piezo2=ENSMUSG00000041482
Ex_Pax6_Zic5	0	4	Gabrq=ENSMUSG00000031344|A2ml1=ENSMUSG00000047228|Synpr=ENSMUSG00000056296|Mylk=ENSMUSG00000022836
Inh_Sox2_Ikzf1_4	0	3	Serpine2=ENSMUSG00000026249|Ikzf1=ENSMUSG00000018654|Slc24a4=ENSMUSG00000041771
Inh_Fbxl7_Cyp26b1_1	0	4	Pax8=ENSMUSG00000026976|Cyp26b1=ENSMUSG00000063415|Cpne4=ENSMUSG00000032564|Cbln2=ENSMUSG00000024647
Ex_Fev_Kif18b	0	2	Lypd1=ENSMUSG00000026344|Kif18b=ENSMUSG00000051378
Inh_Six3_Sox2_5	0	3	Tox=ENSMUSG00000041272|Col27a1=ENSMUSG00000045672|Igfbp7=ENSMUSG00000036256
Ex_Sim1_Trh_3	0	2	Hpgds=ENSMUSG00000029919|Rrad=ENSMUSG00000031880
Inh_Ppp1r1b_Drd2_Pde1a_2	0	0
Ex_Lmx1a_Agtr1b	0	3	Pitx2=ENSMUSG00000028023|Met=ENSMUSG00000009376|Crhbp=ENSMUSG00000021680
Ex_C1ql4_Islr2_2	0	3	Il1r1=ENSMUSG00000026072|Gpc3=ENSMUSG00000055653|Prdm6=ENSMUSG00000069378
Ex_Fibcd1_Slc9a4	0	0
Ex_Dmrta2_Fgfr4	0	3	Pld5=ENSMUSG00000055214|Fgfr4=ENSMUSG00000005320|Irx2=ENSMUSG00000001504
Ex_Sall1_Olfr658	0	4	Gulp1=ENSMUSG00000056870|Pld5=ENSMUSG00000055214|Sall1=ENSMUSG00000031665|Ccdc192=ENSMUSG00000058925
Ex_Pitx2_Fibcd1	0	3	Nr5a2=ENSMUSG00000026398|Rprm=ENSMUSG00000075334|Ptk2b=ENSMUSG00000059456
Ex_Ebf2_Grpr	0	4	Npffr2=ENSMUSG00000035528|Tmem132c=ENSMUSG00000034324|Neurod6=ENSMUSG00000037984|Ebf2=ENSMUSG00000022053
Chol_Irx4_Matn1_4	0	1	Col9a1=ENSMUSG00000026147
Inh_Lhx6_Nmu_2	0	3	Nmu=ENSMUSG00000029236|Hs3st2=ENSMUSG00000046321|Zdhhc23=ENSMUSG00000036304
Inh_Lhx6_Sst_Th_Elfn1	0	3	Sertm1=ENSMUSG00000056306|Corin=ENSMUSG00000005220|Atp10b=ENSMUSG00000055415
Ex_C1ql2_Pmfbp1	0	4	Tfap2b=ENSMUSG00000025927|C1ql2=ENSMUSG00000036907|Sox5=ENSMUSG00000041540|Bcl11a=ENSMUSG00000000861
Ex_Dkk2_Morc1_1	0	2	Fmo1=ENSMUSG00000040181|Cnih3=ENSMUSG00000026514
Ex_Phox2b_Shisa3	0	2	Zbbx=ENSMUSG00000034151|Hoxc6=ENSMUSG00000001661
Inh_Skor2_Emx1_1	0	3	Lypd1=ENSMUSG00000026344|Csgalnact1=ENSMUSG00000036356|Skor2=ENSMUSG00000091519
Ex_Nkx2-4_Spp1_3	0	2	Ntn1=ENSMUSG00000020902|Lhx1=ENSMUSG00000018698
Inh_Frmd7_Olfr142_7	0	3	Wnt6=ENSMUSG00000033227|Fhdc1=ENSMUSG00000041842|6330411D24Rik=ENSMUSG00000110067
Nor_Phox2b_Pla2g4d_1	0	0
Chol_Lhx4_Lrrc52	0	1	Lgals1=ENSMUSG00000068220
Inh_Onecut3_Piezo2_2	0	5	En1=ENSMUSG00000058665|Lmo3=ENSMUSG00000030226|Tox3=ENSMUSG00000043668|Hoxb8=ENSMUSG00000056648|Fgf10=ENSMUSG00000021732
Ex_Vsx2_Lhx3_3	0	2	Ntsr1=ENSMUSG00000027568|Gpr101=ENSMUSG00000036357
Ex_Ebf2_Gpsm3_1	0	4	Hmcn1=ENSMUSG00000066842|Bnc2=ENSMUSG00000028487|Nr2f2=ENSMUSG00000030551|Cntnap3=ENSMUSG00000033063
Ex_Sall1_Vwa7	0	2	Sall1=ENSMUSG00000031665|Sapcd1=ENSMUSG00000036185
Ex_Sox5_Crym_1	0	3	Crym=ENSMUSG00000030905|Chst9=ENSMUSG00000047161|Abcc2=ENSMUSG00000025194
Inh_Pax6_Eya4_3	0	2	Lmo2=ENSMUSG00000032698|Eya4=ENSMUSG00000010461
Inh_Dmbx1_Irak3_2	0	3	Dmbx1=ENSMUSG00000028707|Hs3st2=ENSMUSG00000046321|Gm3164=ENSMUSG00000091418
Ex_Onecut3_Htr5b	0	3	Nr4a2=ENSMUSG00000026826|Tafa4=ENSMUSG00000046500|Mdfic2=ENSMUSG00000090667
Inh_Pax2_Vgll3_20	0	3	Plch1=ENSMUSG00000036834|Adgrd1=ENSMUSG00000044017|Cdh23=ENSMUSG00000012819
Ex_Lhx2_Nek11_3	0	3	Ecel1=ENSMUSG00000026247|Cobll1=ENSMUSG00000034903|Naa11=ENSMUSG00000046000
Inh_Dlx1_Col18a1	0	3	Otof=ENSMUSG00000062372|Inf2=ENSMUSG00000037679|Trhr=ENSMUSG00000038760
Inh_Pax2_Chrdl2_3	0	3	Calca=ENSMUSG00000030669|Cck=ENSMUSG00000032532|Fst=ENSMUSG00000021765
Ex_Irx2_Twist1_4	0	2	Prkcq=ENSMUSG00000026778|Sox6=ENSMUSG00000051910
Astro_Emid1_Cd38	0	1	Cyp26b1=ENSMUSG00000063415
Inh_Lhx1_Wnt5a_2	0	3	Calcb=ENSMUSG00000030666|Pvalb=ENSMUSG00000005716|Kcnh8=ENSMUSG00000035580
Ex_Tlx1_Crocc2_2	0	2	Rxfp1=ENSMUSG00000034009|Col27a1=ENSMUSG00000045672
Inh_Ecel1_Foxd1_1	0	4	Pard3b=ENSMUSG00000052062|Mreg=ENSMUSG00000039395|Cntnap3=ENSMUSG00000033063|Foxd1=ENSMUSG00000078302
Inh_Lhx8_Chodl	0	3	Lhx8=ENSMUSG00000096225|Cgnl1=ENSMUSG00000032232|Chodl=ENSMUSG00000022860
Inh_Usp43_Pvalb	0	2	Cntnap5b=ENSMUSG00000067028|Prrx1=ENSMUSG00000026586
Chol_Isl2_1700017N19Rik_1	0	3	Kcnt2=ENSMUSG00000052726|Isl2=ENSMUSG00000032318|Bcl11a=ENSMUSG00000000861
Chol_Ecel1_Crabp2_1	0	1	Ntrk1=ENSMUSG00000028072
Inh_Onecut3_Ccdc192_3	0	2	Adam12=ENSMUSG00000054555|Calm4=ENSMUSG00000033765
CholEx_Fbxl7_Defa24	0	2	Defa24=ENSMUSG00000064213|Tshr=ENSMUSG00000020963
Ex_Otx2_Six6_3	0	2	Onecut2=ENSMUSG00000045991|Kcnk18=ENSMUSG00000040901
Inh_Pax2_Mgarp_Tcim	0	2	A730009L09Rik=ENSMUSG00000110358|Hpse2=ENSMUSG00000074852
Inh_Sncg_Abcb5	0	3	Pax6=ENSMUSG00000027168|Dchs2=ENSMUSG00000102692|Tac2=ENSMUSG00000025400
Inh_Tfap2b_Shisal2b_2	0	0
Inh_Lhx6_Sst_Crh_Nnmt_3	0	2	Kmo=ENSMUSG00000039783|Col6a5=ENSMUSG00000091345
Inh_Gata3_Col16a1_2	0	3	Nrp2=ENSMUSG00000025969|Kcnmb4=ENSMUSG00000054934|Gm9732=ENSMUSG00000115483
Inh_Gbx2_Chrna5_3	0	2	Npy=ENSMUSG00000029819|Ntf3=ENSMUSG00000049107
Inh_Pax3_Lgr6	0	2	Pax3=ENSMUSG00000004872|Lgr6=ENSMUSG00000042793
Ex_Lmx1a_Crhbp_4	0	2	Myo1b=ENSMUSG00000018417|Slc26a7=ENSMUSG00000040569
Inh_Lhx6_Car8_2	0	2	Vwc2l=ENSMUSG00000045648|Egfr=ENSMUSG00000020122
Inh_Lhx8_Efhb_2	0	4	Eda=ENSMUSG00000059327|Lhx8=ENSMUSG00000096225|Tafa2=ENSMUSG00000044071|Angpt1=ENSMUSG00000022309
Macro_Mrc1_Cd209a	0	1	Il1rl1=ENSMUSG00000026069
Ex_Pitx2_Cd40	0	3	Pappa2=ENSMUSG00000073530|Nptx2=ENSMUSG00000059991|Npy=ENSMUSG00000029819
Inh_Lhx6_Asb4	0	4	Lhx6=ENSMUSG00000026890|Pde11a=ENSMUSG00000075270|Pde1a=ENSMUSG00000059173|Asb4=ENSMUSG00000042607
Ex_Vsx2_Txnrd3	0	2	Mecom=ENSMUSG00000027684|Vsx2=ENSMUSG00000021239
Inh_Six3_Pnliprp2_4	0	3	Ntng1=ENSMUSG00000059857|Il12rb2=ENSMUSG00000018341|Utrn=ENSMUSG00000019820
Inh_Sp8_Spp1_5	0	2	Pparg=ENSMUSG00000000440|Glis3=ENSMUSG00000052942
Ex_Neurod6_Dnah11_8	0	5	Phpt1=ENSMUSG00000036504|Atf5=ENSMUSG00000038539|Trdn=ENSMUSG00000019787|Nrgn=ENSMUSG00000053310|Neurod2=ENSMUSG00000038255
Ex_Foxd2_C1ql4	0	3	St8sia6=ENSMUSG00000003418|Rxfp1=ENSMUSG00000034009|Foxd2=ENSMUSG00000055210
Ex_Vsx2_Apbb1ip	0	3	Plcl1=ENSMUSG00000038349|Lhx4=ENSMUSG00000026468|Apbb1ip=ENSMUSG00000026786
Inh_Ppp1r1b_Drd1_Tacr1_2	0	0
Chol_Tbx20_Ucn	0	3	Hmcn1=ENSMUSG00000066842|Chrna3=ENSMUSG00000032303|Gna14=ENSMUSG00000024697
Inh_Gata3_Tecrl_3	0	3	Olfr48=ENSMUSG00000075072|Gpc4=ENSMUSG00000031119|Hoxa5=ENSMUSG00000038253
Inh_Pax2_Gpr83	0	2	Npnt=ENSMUSG00000040998|Bmp1=ENSMUSG00000022098
Inh_Hoxa5_Bfsp2_2	0	3	Lgr6=ENSMUSG00000042793|Prox1=ENSMUSG00000010175|Itga8=ENSMUSG00000026768
Ex_Plekhg1_Col27a1_Npsr1_3	0	3	Col27a1=ENSMUSG00000045672|Pik3c2g=ENSMUSG00000030228|4930447A16Rik=ENSMUSG00000022288
Ex_Lhx3_Trat1	0	2	Shox2=ENSMUSG00000027833|Trat1=ENSMUSG00000030775
Ex_Tcf7l2_Adamtsl3_Slc38a11_1	0	4	Adgrd1=ENSMUSG00000044017|Ankfn1=ENSMUSG00000047773|Pcp4=ENSMUSG00000090223|Glis3=ENSMUSG00000052942
Inh_Lhx6_Kcnmb1_3	0	3	Col19a1=ENSMUSG00000026141|Cdh20=ENSMUSG00000050840|Egfr=ENSMUSG00000020122
Ex_Vsx2_Pgm5_2	0	3	Adam34=ENSMUSG00000079058|Vsx2=ENSMUSG00000021239|Hes1=ENSMUSG00000022528
Ex_Phox2b_Chodl	0	3	Tfap2b=ENSMUSG00000025927|Phox2b=ENSMUSG00000012520|Itpr2=ENSMUSG00000030287
Ex_Phox2a_Nms	0	2	Nms=ENSMUSG00000067604|Lypd1=ENSMUSG00000026344
Inh_Sox8_Calcrl_4	0	2	Gm19410=ENSMUSG00000109372|Meis1=ENSMUSG00000020160
Inh_Onecut3_Tcf24_2	0	4	Tcf24=ENSMUSG00000099032|Cpne4=ENSMUSG00000032564|Etv1=ENSMUSG00000004151|Impg2=ENSMUSG00000035270
Inh_Sall3_Trhr_2	0	4	St18=ENSMUSG00000033740|Gpsm2=ENSMUSG00000027883|Mctp2=ENSMUSG00000032776|Id2=ENSMUSG00000020644
Ex_Vsx2_Wnt2	0	2	C1ql2=ENSMUSG00000036907|Crb1=ENSMUSG00000063681
Ex_Nkx2-4_Ppp1r17_2	0	0
Ex_Pou4f2_St14_2	0	4	Irx6=ENSMUSG00000031738|St14=ENSMUSG00000031995|Gli3=ENSMUSG00000021318|9030624G23Rik=ENSMUSG00000073158
Inh_Ppp1r1b_Drd1_Otogl_2	0	3	Rxrg=ENSMUSG00000015843|Ano5=ENSMUSG00000055489|Otogl=ENSMUSG00000091455
Inh_Pax2_Lama4_1	0	3	Gpc3=ENSMUSG00000055653|Tmem215=ENSMUSG00000046593|Hpse=ENSMUSG00000035273
Ex_Tfap2b_Dnah11	0	3	Tfap2b=ENSMUSG00000025927|Nts=ENSMUSG00000019890|Dnah11=ENSMUSG00000018581
Inh_Pax2_Erfl_11	0	4	Htr1d=ENSMUSG00000070687|Bcam=ENSMUSG00000002980|Erfl=ENSMUSG00000108367|Sall3=ENSMUSG00000024565
Inh_Pax5_Sox21_2	0	4	Bcl11a=ENSMUSG00000000861|Col8a1=ENSMUSG00000068196|Ltbp1=ENSMUSG00000001870|Chst9=ENSMUSG00000047161
Ex_Lmx1a_Olfm4_1	0	0
Inh_Pax8_Nkx6-1_3	0	3	Pld5=ENSMUSG00000055214|Penk=ENSMUSG00000045573|Sox6=ENSMUSG00000051910
Inh_Gata3_Tll2_2	0	2	Cnpy1=ENSMUSG00000044681|Fgf10=ENSMUSG00000021732
Inh_Nkx2-1_Sst_1	0	3	Nell1=ENSMUSG00000055409|Ntn1=ENSMUSG00000020902|Sst=ENSMUSG00000004366
Ex_Lmx1a_Myf5	0	2	Srpx2=ENSMUSG00000031253|Ndufa3=ENSMUSG00000035674
Inh_Pde11a_Atp2c2_1	0	2	Rasgrp4=ENSMUSG00000030589|Tspear=ENSMUSG00000069581
Ex_Sim1_Cd34_1	0	4	Cd36=ENSMUSG00000002944|Csgalnact1=ENSMUSG00000036356|Eepd1=ENSMUSG00000036611|Ebf1=ENSMUSG00000057098
Chol_Tbx20_Apol6	0	2	Lrp2=ENSMUSG00000027070|Tbx2=ENSMUSG00000000093
Inh_Pax2_Pkhd1l1_7	0	3	Slc7a11=ENSMUSG00000027737|Mab21l3=ENSMUSG00000044313|Abcb5=ENSMUSG00000072791
Inh_Lhx1_Vsir_3	0	4	Pax6=ENSMUSG00000027168|Wdr95=ENSMUSG00000029658|Lcp1=ENSMUSG00000021998|Eepd1=ENSMUSG00000036611
Inh_Lhx6_Sst_Hpse	0	3	Pdyn=ENSMUSG00000027400|Iqschfp=ENSMUSG00000102422|Slit2=ENSMUSG00000031558
Ex_Skor1_Slc5a7_2	0	4	Cdh7=ENSMUSG00000026312|Samd3=ENSMUSG00000051354|Chat=ENSMUSG00000021919|Kcnh8=ENSMUSG00000035580
Inh_Gata3_6430628N08Rik_1	0	3	Pth2r=ENSMUSG00000025946|Mcub=ENSMUSG00000027994|6430628N08Rik=ENSMUSG00000034185
Ex_Nkx6-1_Nccrp1_1	0	3	Lypd1=ENSMUSG00000026344|Postn=ENSMUSG00000027750|Foxd2=ENSMUSG00000055210
Inh_Pax8_Serpinf1	0	5	Pax8=ENSMUSG00000026976|Arhgef38=ENSMUSG00000040969|Nr2f2=ENSMUSG00000030551|Tfap2a=ENSMUSG00000021359|Kcns3=ENSMUSG00000043673
Ex_Hoxb3_Ldlrap1_6	0	0
Ex_Vsx2_Frem3	0	3	Kcnk2=ENSMUSG00000037624|Bmpr1b=ENSMUSG00000052430|Vsx2=ENSMUSG00000021239
Ex_Sim1_Dlk1_1	0	2	Hmcn1=ENSMUSG00000066842|Sim1=ENSMUSG00000019913
Inh_Lhx8_Pde11a_4	0	3	Vwc2l=ENSMUSG00000045648|Pde11a=ENSMUSG00000075270|Ppp1r1c=ENSMUSG00000034683
Inh_Pax2_Satb2_2	0	4	Igfbp5=ENSMUSG00000026185|Bhlhe22=ENSMUSG00000025128|Kcns3=ENSMUSG00000043673|Smoc2=ENSMUSG00000023886
Inh_Pax8_Sp9_8	0	3	Lrrc38=ENSMUSG00000028584|Btc=ENSMUSG00000082361|Qrfprl=ENSMUSG00000029917
Ex_Sox14_Sp8_3	0	3	Dach2=ENSMUSG00000025592|Sox14=ENSMUSG00000053747|Hrob=ENSMUSG00000034773
Ex_Fezf2_Urah_Shisa9_2	0	0
Ex_Dsp_Atf3_2	0	2	Etv3=ENSMUSG00000003382|Robo3=ENSMUSG00000032128
Ex_C1ql4_Drd1_6	0	2	Prph=ENSMUSG00000023484|Prdm6=ENSMUSG00000069378
Ex_Tcf7l2_Fbln1_Nid2	0	4	Map3k20=ENSMUSG00000004085|Il1rapl2=ENSMUSG00000059203|Asb4=ENSMUSG00000042607|Nid2=ENSMUSG00000021806
Inh_Ecel1_Sytl4_2	0	2	Sytl4=ENSMUSG00000031255|Slco1c1=ENSMUSG00000030235
Ex_Pitx2_Odad2_1	0	3	Col24a1=ENSMUSG00000028197|Hcrtr2=ENSMUSG00000032360|Usp43=ENSMUSG00000020905
Inh_Pax5_Erfl_3	0	2	Pax5=ENSMUSG00000014030|Ngfr=ENSMUSG00000000120
NorEx_Phox2b_Ndufa4l2_1	0	2	Has2=ENSMUSG00000022367|Gmnc=ENSMUSG00000068428
Inh_Six3_Sall3	0	4	Eya1=ENSMUSG00000025932|Meis2=ENSMUSG00000027210|Chn2=ENSMUSG00000004633|Ror2=ENSMUSG00000021464
DopEx_Calb1_Ggta1	0	3	Ggta1=ENSMUSG00000035778|Ano2=ENSMUSG00000038115|Hs3st4=ENSMUSG00000078591
Inh_Pax2_6430628N08Rik_4	0	3	Zbtb37=ENSMUSG00000043467|Tgfb1=ENSMUSG00000002603|Gucy2d=ENSMUSG00000074003
Inh_Tfap2b_Tll2_2	0	4	Calca=ENSMUSG00000030669|Tfap2a=ENSMUSG00000021359|Igfbp6=ENSMUSG00000023046|Tll2=ENSMUSG00000025013
Inh_Foxd3_Slc16a12_2	0	4	Col19a1=ENSMUSG00000026141|Ddo=ENSMUSG00000063428|Nts=ENSMUSG00000019890|Gas7=ENSMUSG00000033066
Ex_Irx3_Ccdc192_7	0	3	Tfap2d=ENSMUSG00000042596|C1ql2=ENSMUSG00000036907|Kcng4=ENSMUSG00000045246
Chol_Ecel1_S100a11	0	2	Fhl5=ENSMUSG00000028259|Maml2=ENSMUSG00000031925
Ex_Phox2b_Cyp39a1_Mdfic2_2	0	3	Stk32b=ENSMUSG00000029123|Phox2b=ENSMUSG00000012520|Rorb=ENSMUSG00000036192
Ex_Pou4f1_Htr5b_3	0	3	Htr5b=ENSMUSG00000050534|Chl1=ENSMUSG00000030077|Drd3=ENSMUSG00000022705
Inh_Pax7_Hpse_1	0	2	Erbb4=ENSMUSG00000062209|Hpse=ENSMUSG00000035273
Ex_Tfap2b_Bmpr1b_2	0	4	Them7=ENSMUSG00000055312|Dkk2=ENSMUSG00000028031|Chn2=ENSMUSG00000004633|Sntb1=ENSMUSG00000060429
Inh_Ebf2_Cox8b_1	0	2	Myh7b=ENSMUSG00000074652|Doc2g=ENSMUSG00000024871
Ex_Hpgd_Pth2r_3	0	3	Hmcn1=ENSMUSG00000066842|Edaradd=ENSMUSG00000095105|Tshz1=ENSMUSG00000046982
Inh_Pax2_Sostdc1	0	3	Fras1=ENSMUSG00000034687|Pnoc=ENSMUSG00000045731|Sostdc1=ENSMUSG00000036169
Ex_Phox2b_Vip_1	0	2	Corin=ENSMUSG00000005220|Mdfic2=ENSMUSG00000090667
Inh_Pax3_Drd1	0	3	Gpc3=ENSMUSG00000055653|Ror1=ENSMUSG00000035305|Pax7=ENSMUSG00000028736
Inh_Pax7_Gna14_1	0	3	Col12a1=ENSMUSG00000032332|Tnfrsf11b=ENSMUSG00000063727|Gna14=ENSMUSG00000024697
Ex_Fn1_Nts	0	3	Fn1=ENSMUSG00000026193|Ptpn13=ENSMUSG00000034573|Lyzl4=ENSMUSG00000032530
Inh_Frmd7_Stk33_2	0	3	Sulf1=ENSMUSG00000016918|Grem1=ENSMUSG00000074934|Ndnf=ENSMUSG00000049001
Ex_Sim1_Ndnf_2	0	3	Adamtsl1=ENSMUSG00000066113|Gabrg1=ENSMUSG00000001260|Ndnf=ENSMUSG00000049001
Inh_Lhx1_Mdfic2	0	2	Sp9=ENSMUSG00000068859|Mdfic2=ENSMUSG00000090667
Ex_Samd3_Emx2_8	0	2	Sema3a=ENSMUSG00000028883|Fst=ENSMUSG00000021765
Ex_Dmrta2_Bmp3_2	0	4	Prex2=ENSMUSG00000048960|Tmem132c=ENSMUSG00000034324|Neurod6=ENSMUSG00000037984|Col8a1=ENSMUSG00000068196
Inh_Pax3_Akr1c19	0	3	Npsr1=ENSMUSG00000043659|Tcf7l2=ENSMUSG00000024985|Emx2=ENSMUSG00000043969
Inh_Lhx1_Col8a1_Otx1	0	4	Kcnq5=ENSMUSG00000028033|Antxr2=ENSMUSG00000029338|Drd1=ENSMUSG00000021478|Six3=ENSMUSG00000038805
Ex_Lmx1a_Smd3	0	1	Samd3=ENSMUSG00000051354
Ex_Samd3_Tnfaip8_1	0	2	Ebf2=ENSMUSG00000022053|Tnfaip8=ENSMUSG00000062210
Inh_Sp8_Spp1_2	0	2	Rps21=ENSMUSG00000039001|Spp1=ENSMUSG00000029304
Ex_Dmrta2_Lcp1_2	0	3	Oprk1=ENSMUSG00000025905|Tnfsf15=ENSMUSG00000050395|Nptx2=ENSMUSG00000059991
Inh_Pax2_Nkx6-1_Npy2r_2	0	2	Pax6=ENSMUSG00000027168|Tecrl=ENSMUSG00000049537
Chol_Isl2_Gata6_3	0	2	Jag1=ENSMUSG00000027276|Isl2=ENSMUSG00000032318
Inh_Pax3_Chrna5_1	0	2	Pax3=ENSMUSG00000004872|Tmem132d=ENSMUSG00000034310
Chol_Tbx20_Edn3	0	2	Aox1=ENSMUSG00000063558|Edn3=ENSMUSG00000027524
Ex_Samd3_Atp10b	0	3	Samd3=ENSMUSG00000051354|Slc5a7=ENSMUSG00000023945|Megf10=ENSMUSG00000024593
Ex_Phox2b_Bmp3_4	0	4	Erbb4=ENSMUSG00000062209|Phox2b=ENSMUSG00000012520|Cadps2=ENSMUSG00000017978|Adcyap1=ENSMUSG00000024256
Inh_Tfap2a_Sla	0	2	Chst9=ENSMUSG00000047161|Gldc=ENSMUSG00000024827
DopEx_Calb1_Ngf	0	3	Lmx1a=ENSMUSG00000026686|Pax5=ENSMUSG00000014030|Aldh1a1=ENSMUSG00000053279
Inh_Gbx1_Atp8b1_9	0	2	Atf7ip2=ENSMUSG00000039200|Adamts5=ENSMUSG00000022894
Ex_Pou4f1_Plscr5_4	0	4	Lgr6=ENSMUSG00000042793|Barhl1=ENSMUSG00000026805|Sox6=ENSMUSG00000051910|Pou6f2=ENSMUSG00000009734
Ex_Phox2b_Dsc3_3	0	3	Lemd1=ENSMUSG00000079330|Ucma=ENSMUSG00000026668|Phox2b=ENSMUSG00000012520
Inh_Otx1_Acacb_2	0	4	Npnt=ENSMUSG00000040998|Nwd2=ENSMUSG00000090061|Otx2=ENSMUSG00000021848|Maskbp3=ENSMUSG00000117942
Ex_Nkx6-1_Shisal2b	0	3	Pou3f3=ENSMUSG00000045515|Pappa2=ENSMUSG00000073530|C1ql1=ENSMUSG00000045532
Ex_Sox6_Sult3a2_2	0	4	Lhfp=ENSMUSG00000048332|Npffr2=ENSMUSG00000035528|Emid1=ENSMUSG00000034164|Gda=ENSMUSG00000058624
Ex_Lmx1a_Arhgap36	0	3	Gpr39=ENSMUSG00000026343|Fanca=ENSMUSG00000032815|Drd2=ENSMUSG00000032259
Endo_Flt1_Cysltr1_Slc19a3	0	1	Fmo2=ENSMUSG00000040170
Fibro_Eya2_Ccdc192_2	0	1	Wnt6=ENSMUSG00000033227
Ex_Ebf2_Fer1l6_5	0	4	Fstl5=ENSMUSG00000034098|Rps25=ENSMUSG00000009927|Fer1l6=ENSMUSG00000037106|Fbn2=ENSMUSG00000024598
Inh_Pax6_Pou6f2_Pdgfd_3	0	3	Pth2r=ENSMUSG00000025946|Pax6=ENSMUSG00000027168|Stac2=ENSMUSG00000017400
Ex_Samd3_Egflam	0	3	Chpf=ENSMUSG00000032997|Sema3d=ENSMUSG00000040254|Egflam=ENSMUSG00000042961
Ex_Vsx2_Lhx4_3	0	3	Lhx4=ENSMUSG00000026468|Dpyd=ENSMUSG00000033308|Npr3=ENSMUSG00000022206
Ex_Plekhg1_Tspear_C6_4	0	0
Inh_Pax8_Sp9_4	0	0
Ex_Fezf2_Vgll3	0	2	Fibcd1=ENSMUSG00000026841|Igfbpl1=ENSMUSG00000035551
Inh_Lhx6_Esr2_4	0	4	6330411D24Rik=ENSMUSG00000110067|Greb1=ENSMUSG00000036523|Sntb1=ENSMUSG00000060429|Slc35a5=ENSMUSG00000022664
Inh_Pax7_Vmn1r207_7	0	2	Map3k19=ENSMUSG00000051590|Marchf1=ENSMUSG00000036469
Ex_Nkx2-4_Chrdl1	0	3	Prex2=ENSMUSG00000048960|Hs3st2=ENSMUSG00000046321|Foxb1=ENSMUSG00000059246
Inh_Pax8_A830031A19Rik_2	0	3	Gba=ENSMUSG00000028048|Pax5=ENSMUSG00000014030|Nrgn=ENSMUSG00000053310
Inh_Sox1_Sp9_6	0	2	Tec=ENSMUSG00000029217|Myof=ENSMUSG00000048612
Inh_Tbx3_Bsx	0	2	Ano3=ENSMUSG00000074968|Tbx3=ENSMUSG00000018604
Inh_Ppp1r1b_Drd1_Rbp1_1	0	1	Npffr2=ENSMUSG00000035528
Inh_Six3_Pvalb_Cplx3_2	0	2	Cox6b2=ENSMUSG00000051811|Ddi1=ENSMUSG00000047619
Ex_Trabd2b_Slc30a3_Trh_3	0	0
Inh_Lhx8_Pde11a_3	0	3	Ecel1=ENSMUSG00000026247|Cdc14a=ENSMUSG00000033502|Gli3=ENSMUSG00000021318
Inh_Pax7_Hpse_2	0	2	Cpa6=ENSMUSG00000042501|Pax7=ENSMUSG00000028736
CholEx_Pax2_Muc16	0	2	Col6a3=ENSMUSG00000048126|Muc16=ENSMUSG00000109564
Inh_Lamp5_Tnnt1_1	0	0
Inh_Six6_Vipr2_4	0	3	C1ql3=ENSMUSG00000049630|Dkk2=ENSMUSG00000028031|Csta2=ENSMUSG00000095620
Ex_Hoxc6_Fam114a1	0	4	Fign=ENSMUSG00000075324|Arhgap6=ENSMUSG00000031355|Cpne2=ENSMUSG00000034361|Foxb1=ENSMUSG00000059246
Inh_Six3_Gchfr_3	0	2	H2-Q1=ENSMUSG00000079507|Six3=ENSMUSG00000038805
Ex_Sim1_Aox3_1	0	2	Aox3=ENSMUSG00000064294|Sntb1=ENSMUSG00000060429
Inh_Six3_Smad6_2	0	4	Eya4=ENSMUSG00000010461|Ky=ENSMUSG00000035606|Fgd3=ENSMUSG00000037946|Gfra1=ENSMUSG00000025089
Inh_Dlx1_Foxd1_2	0	3	Arhgap29=ENSMUSG00000039831|Pafah1b3=ENSMUSG00000005447|Foxd1=ENSMUSG00000078302
Ex_Hmx3_Sst	0	3	Hmcn1=ENSMUSG00000066842|Fam163a=ENSMUSG00000015484|Scn5a=ENSMUSG00000032511
Ex_Pitx2_Frem3_1	0	3	Nr5a2=ENSMUSG00000026398|Fign=ENSMUSG00000075324|Tmem176a=ENSMUSG00000023367
Ex_Skor1_Emx2_1	0	3	Syt2=ENSMUSG00000026452|Rspo3=ENSMUSG00000019880|Glis3=ENSMUSG00000052942
Inh_Clic4_Ano3_3	0	2	Rab38=ENSMUSG00000030559|Csrp2=ENSMUSG00000020186
Inh_Sox8_Calcrl_2	0	2	Tacr1=ENSMUSG00000030043|Prkcd=ENSMUSG00000021948
Inh_Lhx6_Nkx2-4_2	0	2	Lhx6=ENSMUSG00000026890|Dach2=ENSMUSG00000025592
Ex_Samd3_Prokr2	0	4	Prokr2=ENSMUSG00000050558|Sertm1=ENSMUSG00000056306|Lef1=ENSMUSG00000027985|Tmem132c=ENSMUSG00000034324
NG_Draxin_3	0	1	Igfbpl1=ENSMUSG00000035551
Ex_Sulf1_Drd2	0	3	Pot1b=ENSMUSG00000024174|Kank1=ENSMUSG00000032702|Tll2=ENSMUSG00000025013
Inh_Lhx6_Nmu_1	0	1	Gm45194=ENSMUSG00000109156
Inh_Gata3_Rln3_3	0	3	Pth2r=ENSMUSG00000025946|Rln3=ENSMUSG00000045232|Cntnap3=ENSMUSG00000033063
Ex_Vcan_Emid1	0	5	Arhgap36=ENSMUSG00000036198|Shox2=ENSMUSG00000027833|Nos1=ENSMUSG00000029361|Adarb2=ENSMUSG00000052551|Vcan=ENSMUSG00000021614
Ex_Rorb_Esr2_2	0	4	Dcn=ENSMUSG00000019929|Adra1b=ENSMUSG00000050541|Pou6f2=ENSMUSG00000009734|Adcy2=ENSMUSG00000021536
Inh_Dlx1_Dock5_1	0	4	Pth2r=ENSMUSG00000025946|Sptlc3=ENSMUSG00000039092|Isl1=ENSMUSG00000042258|Cdh12=ENSMUSG00000040452
Inh_Foxp2_Sox2_3	0	2	Pax6=ENSMUSG00000027168|Ntn1=ENSMUSG00000020902
Ex_Sim1_Crh_4	0	3	Radx=ENSMUSG00000042498|Corin=ENSMUSG00000005220|C1ql4=ENSMUSG00000001076
Ex_Trabd2b_Slc30a3_Atp8b1	0	4	Fstl5=ENSMUSG00000034098|Nfib=ENSMUSG00000008575|Scn5a=ENSMUSG00000032511|Angpt1=ENSMUSG00000022309
Inh_Lhx6_Iqca_1	0	2	Grin2c=ENSMUSG00000020734|Tshz1=ENSMUSG00000046982
Ex_Pou6f2_Evx2_2	0	3	Ebf2=ENSMUSG00000022053|Pou6f2=ENSMUSG00000009734|Grp=ENSMUSG00000024517
Ex_Sulf1_Agtr1b	0	2	Npsr1=ENSMUSG00000043659|Abca9=ENSMUSG00000041797
Ex_Lhx9_Prdm8_2	0	3	Lhx9=ENSMUSG00000019230|Col27a1=ENSMUSG00000045672|Slc5a7=ENSMUSG00000023945
SerEx_Gata3_Fev_1	0	2	Hs3st2=ENSMUSG00000046321|Tll2=ENSMUSG00000025013
Inh_Six3_Arid3c	0	3	Qrfpr=ENSMUSG00000058400|Arid3c=ENSMUSG00000066224|Nos1=ENSMUSG00000029361
Ex_Lhx9_Tyrp1_4	0	2	Lrrc52=ENSMUSG00000040485|Hgf=ENSMUSG00000028864
Inh_Six3_Casr	0	3	Col5a2=ENSMUSG00000026042|Efcab6=ENSMUSG00000022441|Calcoco1=ENSMUSG00000023055
Inh_Pax5_Klk12	0	3	Dach2=ENSMUSG00000025592|Mgarp=ENSMUSG00000037161|Sema3e=ENSMUSG00000063531
Inh_Tfap2a_Chrdl2_2	0	3	Erbb4=ENSMUSG00000062209|Kcnc2=ENSMUSG00000035681|Tll2=ENSMUSG00000025013
Ex_Lmx1a_Galnt3_2	0	3	Lmx1a=ENSMUSG00000026686|Foxp2=ENSMUSG00000029563|Sntb1=ENSMUSG00000060429
Inh_Dmrt3_Tarm1_3	0	2	Nr5a2=ENSMUSG00000026398|Dmrt3=ENSMUSG00000042372
Inh_Pax6_Gpr39_2	0	2	Ntf3=ENSMUSG00000049107|Il17rd=ENSMUSG00000040717
Ex_Plekhg1_Col27a1_Egflam_3	0	0
Inh_Pax5_Tmem176b_2	0	3	Postn=ENSMUSG00000027750|Gpr149=ENSMUSG00000043441|Pax2=ENSMUSG00000004231
Ex_Sim1_Clca3a2_2	0	3	Sytl5=ENSMUSG00000054453|Tacr1=ENSMUSG00000030043|Onecut3=ENSMUSG00000045518
Inh_Pax2_Olfr920_5	0	3	Prss12=ENSMUSG00000027978|6430628N08Rik=ENSMUSG00000034185|Cdh3=ENSMUSG00000061048
Ex_Lhx9_Tyrp1_1	0	1	Cav1=ENSMUSG00000007655
Inh_Pax2_Fbln2	0	3	Prrx1=ENSMUSG00000026586|Adamtsl2=ENSMUSG00000036040|Otof=ENSMUSG00000062372
Inh_Pax2_Prdm6_2	0	3	Tfap2b=ENSMUSG00000025927|Gad1=ENSMUSG00000070880|Prdm6=ENSMUSG00000069378
Ex_Lmx1b_Pamr1_1	0	4	Pamr1=ENSMUSG00000027188|Spon1=ENSMUSG00000038156|Scn4b=ENSMUSG00000046480|Chst9=ENSMUSG00000047161
Inh_Pax2_Ctxn3	0	3	Atp2b4=ENSMUSG00000026463|Pax8=ENSMUSG00000026976|Syne2=ENSMUSG00000063450
Ex_Phox2b_Bmp3_2	0	3	Eya1=ENSMUSG00000025932|Jph1=ENSMUSG00000042686|Thbs4=ENSMUSG00000021702
Ex_Fezf2_Cpa6	0	0
Ex_Ebf2_Glp1r_1	0	4	Prdm8=ENSMUSG00000035456|Tac1=ENSMUSG00000061762|Qrfprl=ENSMUSG00000029917|Glp1r=ENSMUSG00000024027
Inh_Pax2_Irx4	0	3	Irx4=ENSMUSG00000021604|Bcl11b=ENSMUSG00000048251|Piezo2=ENSMUSG00000041482
Ex_Slc30a3_Gsta2_2	0	3	Bcan=ENSMUSG00000004892|Cdc14a=ENSMUSG00000033502|Trhr=ENSMUSG00000038760
Ex_Fam163a_Adad2	0	2	Tshr=ENSMUSG00000020963|Gfra1=ENSMUSG00000025089
Ex_Fezf2_Cknsr3	0	0
Inh_Emx2_Qrfprl	0	3	Kcnq5=ENSMUSG00000028033|Chst7=ENSMUSG00000037347|Cdh3=ENSMUSG00000061048
Inh_Nkx2-2_Gata2_5	0	3	Ntrk1=ENSMUSG00000028072|Slc6a5=ENSMUSG00000039728|Ano1=ENSMUSG00000031075
Inh_Pou6f2_Cartpt	0	3	Il1rapl2=ENSMUSG00000059203|Npas1=ENSMUSG00000001988|Cartpt=ENSMUSG00000021647
Ex_Phox2b_Olig3_1	0	3	Eya1=ENSMUSG00000025932|Olig3=ENSMUSG00000045591|Dsc3=ENSMUSG00000059898
ExInh_Lmx1b_Card14	0	3	Nckap5=ENSMUSG00000049690|Tacr3=ENSMUSG00000028172|Card14=ENSMUSG00000013483
Inh_Pax2_Plscr5	0	5	Gulp1=ENSMUSG00000056870|Pax8=ENSMUSG00000026976|Efemp1=ENSMUSG00000020467|Atp6ap1l=ENSMUSG00000078958|St3gal1=ENSMUSG00000013846
Ex_Sim1_Nkx2-2_1	0	4	Syt2=ENSMUSG00000026452|Myo3b=ENSMUSG00000042064|Lmo3=ENSMUSG00000030226|Sim1=ENSMUSG00000019913
Inh_Onecut3_Npy_3	0	3	Atp2b4=ENSMUSG00000026463|Frem2=ENSMUSG00000037016|Tafa4=ENSMUSG00000046500
Inh_Six6_Th	0	2	Th=ENSMUSG00000000214|Six6=ENSMUSG00000021099
Inh_Fbxl7_Klf4	0	3	Pax8=ENSMUSG00000026976|Foxd3=ENSMUSG00000067261|Pou6f2=ENSMUSG00000009734
Ex_Phox2b_Nts_2	0	3	Tmem215=ENSMUSG00000046593|Agmat=ENSMUSG00000040706|Calcr=ENSMUSG00000023964
Ex_Pax6_Qrfprl_1	0	3	Calb1=ENSMUSG00000028222|Otogl=ENSMUSG00000091455|Tll1=ENSMUSG00000053626
Ex_Nkx2-4_Svep1_2	0	3	Kirrel=ENSMUSG00000041734|Svep1=ENSMUSG00000028369|Plagl1=ENSMUSG00000019817
Ex_Sox6_Plscr5_2	0	4	Pde1a=ENSMUSG00000059173|Cadps2=ENSMUSG00000017978|Sult3a2=ENSMUSG00000090298|Serpinb1b=ENSMUSG00000051029
Ex_Plekhg1_Tspear_C6_3	0	3	Col4a3=ENSMUSG00000079465|Ccdc60=ENSMUSG00000043913|Adamts19=ENSMUSG00000053441
Inh_Six3_Irs4_1	0	4	Pde11a=ENSMUSG00000075270|Nfib=ENSMUSG00000008575|Nts=ENSMUSG00000019890|Isl1=ENSMUSG00000042258
Ex_Pax6_Gna14_2	0	3	Pappa2=ENSMUSG00000073530|Cadps2=ENSMUSG00000017978|Pou6f2=ENSMUSG00000009734
Ex_Fibcd1_Apela_Rab3b	0	0
Inh_Pax2_Bmp3_2	0	3	Col24a1=ENSMUSG00000028197|Bmp3=ENSMUSG00000029335|Npas1=ENSMUSG00000001988
Inh_Pax2_Hoxb5_Lrrc52_2	0	3	Myo1b=ENSMUSG00000018417|Lrrc52=ENSMUSG00000040485|Hoxb8=ENSMUSG00000056648
CholEx_Lmx1b_Abcc2	0	2	Serpinb8=ENSMUSG00000026315|Abi3bp=ENSMUSG00000035258
Inh_Lhx6_Ccdc172_2	0	3	Cdh20=ENSMUSG00000050840|Fibcd1=ENSMUSG00000026841|Gbx1=ENSMUSG00000067724
Inh_Sncg_Edn3	0	3	Sbspon=ENSMUSG00000032719|Kctd8=ENSMUSG00000037653|Vip=ENSMUSG00000019772
Ex_Ebf2_Krt17_1	0	2	Cav1=ENSMUSG00000007655|Krt17=ENSMUSG00000035557
Ex_Sim1_Trh_2	0	4	Shroom4=ENSMUSG00000068270|Igfbpl1=ENSMUSG00000035551|Trh=ENSMUSG00000005892|Tafa1=ENSMUSG00000059187
Inh_Pax5_Olfr48	0	3	Cntnap5b=ENSMUSG00000067028|Dpy19l2=ENSMUSG00000085576|C1ql1=ENSMUSG00000045532
Ex_Tlx1_Tmem215_1	0	3	Lypd1=ENSMUSG00000026344|Lmx1a=ENSMUSG00000026686|Npy2r=ENSMUSG00000028004
Ex_Pou4f2_Trim21	0	4	Cdh20=ENSMUSG00000050840|Shb=ENSMUSG00000044813|Trim21=ENSMUSG00000030966|Bcl11a=ENSMUSG00000000861
Ex_Lmx1a_Ngfr	0	2	Rxfp1=ENSMUSG00000034009|Shisal2b=ENSMUSG00000042655
Ex_Pax6_Cfap77_2	0	5	Pax6=ENSMUSG00000027168|Col15a1=ENSMUSG00000028339|Cbln1=ENSMUSG00000031654|Nek10=ENSMUSG00000042567|Trpc7=ENSMUSG00000021541
Ex_Lmx1a_Irx3_2	0	3	Plcl1=ENSMUSG00000038349|Mab21l3=ENSMUSG00000044313|H2-Q10=ENSMUSG00000067235
Inh_Sox8_Sh3d21_1	0	3	Sh3d21=ENSMUSG00000073758|Prkch=ENSMUSG00000021108|Fbxl7=ENSMUSG00000043556
Inh_Otx2_Ntrk1_1	0	2	Ntrk1=ENSMUSG00000028072|Shroom3=ENSMUSG00000029381
Ex_Tfap2d_Atp6ap1l_5	0	7	Nek7=ENSMUSG00000026393|Lypd6b=ENSMUSG00000026765|Grm8=ENSMUSG00000024211|Pthlh=ENSMUSG00000048776|Mctp2=ENSMUSG00000032776|Glra3=ENSMUSG00000038257|Grp=ENSMUSG00000024517
Inh_Sox1_Igfbp2_2	0	0
Inh_Lhx6_Esr2_3	0	4	Rps5=ENSMUSG00000012848|Lgr5=ENSMUSG00000020140|Greb1=ENSMUSG00000036523|Sntb1=ENSMUSG00000060429
Ex_Nxph4_Twist1_2	0	4	Tfap2d=ENSMUSG00000042596|Lmo2=ENSMUSG00000032698|Tead1=ENSMUSG00000055320|Fbln1=ENSMUSG00000006369
Inh_Onecut3_Ccdc192_1	0	3	Nr5a2=ENSMUSG00000026398|Otof=ENSMUSG00000062372|Col8a1=ENSMUSG00000068196
Ex_Fezf2_Pirt_Gli2	0	2	Fn1=ENSMUSG00000026193|Gli2=ENSMUSG00000048402
Ex_Nxph4_Twist1_3	0	4	Spint1=ENSMUSG00000027315|Gm45194=ENSMUSG00000109156|Tmsb4x=ENSMUSG00000049775|Fras1=ENSMUSG00000034687
Ex_Tfap2b_Gsta2_1	0	3	Pcdh11x=ENSMUSG00000034755|Gsta2=ENSMUSG00000057933|Gal=ENSMUSG00000024907
Ex_Zic1_Slc38a4	0	4	Zeb2=ENSMUSG00000026872|Reln=ENSMUSG00000042453|Cck=ENSMUSG00000032532|Slc38a4=ENSMUSG00000022464
Ex_Ebf2_Nr5a2_3	0	4	Nr5a2=ENSMUSG00000026398|Nts=ENSMUSG00000019890|Cbln1=ENSMUSG00000031654|Cck=ENSMUSG00000032532
Inh_Lhx6_Pthlh	0	2	Rnf144b=ENSMUSG00000038068|Pvalb=ENSMUSG00000005716
Inh_Pax5_Cckar	0	4	Cckar=ENSMUSG00000029193|Npy1r=ENSMUSG00000036437|Klf5=ENSMUSG00000005148|Gfra1=ENSMUSG00000025089
Inh_Pax8_Pkhd1l1_3	0	4	Ngf=ENSMUSG00000027859|Pax5=ENSMUSG00000014030|Met=ENSMUSG00000009376|Gfra2=ENSMUSG00000022103
Ex_Hpgd_Trpa1	0	3	Trpa1=ENSMUSG00000032769|Sema3c=ENSMUSG00000028780|Naa11=ENSMUSG00000046000
Inh_Six3_Foxa2_1	0	4	Nts=ENSMUSG00000019890|Drd2=ENSMUSG00000032259|Six3=ENSMUSG00000038805|Slc16a12=ENSMUSG00000009378
Inh_Lhx6_Moxd1_2	0	2	A830018L16Rik=ENSMUSG00000057715|C1qtnf7=ENSMUSG00000061535
Inh_Nkx2-2_Tecrl_1	0	3	Ncaph=ENSMUSG00000034906|Fgf10=ENSMUSG00000021732|Hpse2=ENSMUSG00000074852
Inh_Pou6f2_Fst	0	3	Myo1b=ENSMUSG00000018417|Necab1=ENSMUSG00000040536|Fst=ENSMUSG00000021765
Ex_Dmrta2_Chrna6_4	0	4	Kcnq5=ENSMUSG00000028033|Calcrl=ENSMUSG00000059588|Ror1=ENSMUSG00000035305|Impa2=ENSMUSG00000024525
Ex_Tfap2d_St14	0	0
Inh_Sox8_Calcrl_11	0	2	Gpr101=ENSMUSG00000036357|Adora2a=ENSMUSG00000020178
Inh_Pax2_Met_1	0	3	Rxfp1=ENSMUSG00000034009|Mcub=ENSMUSG00000027994|Vegfc=ENSMUSG00000031520
Inh_Pax2_Col5a2_2	0	4	Ddr2=ENSMUSG00000026674|Unc5d=ENSMUSG00000063626|Cdh3=ENSMUSG00000061048|Zbtb7c=ENSMUSG00000044646
Inh_Pax2_Cyyr1_1	0	4	Nr4a2=ENSMUSG00000026826|Hydin=ENSMUSG00000059854|Pik3r5=ENSMUSG00000020901|St3gal1=ENSMUSG00000013846
Inh_Hoxb5_Qrfpr_2	0	3	Sgk3=ENSMUSG00000025915|Adamts18=ENSMUSG00000053399|Gda=ENSMUSG00000058624
Ex_Otx2_Six6_1	0	2	Prox1=ENSMUSG00000010175|Pmfbp1=ENSMUSG00000031727
Ex_Foxd3_Irx4_1	0	3	Cnih3=ENSMUSG00000026514|Sall1=ENSMUSG00000031665|Npsr1=ENSMUSG00000043659
Inh_Lhx6_Moxd1_3	0	3	Fat1=ENSMUSG00000070047|Robo3=ENSMUSG00000032128|Cntnap3=ENSMUSG00000033063
Inh_Pax2_Gm21188	0	2	Gulp1=ENSMUSG00000056870|Cd209g=ENSMUSG00000079168
Ex_Phox2b_Cyp39a1_Mdfic2_4	0	3	Tfap2b=ENSMUSG00000025927|Gulp1=ENSMUSG00000056870|Vip=ENSMUSG00000019772
Ex_Fbxo40_Kcnk5_2	0	3	Ndst4=ENSMUSG00000027971|Dnah6=ENSMUSG00000052861|Prkcd=ENSMUSG00000021948
Ex_Tfap2d_Pirt_4	0	3	Pdyn=ENSMUSG00000027400|Arhgap6=ENSMUSG00000031355|Pirt=ENSMUSG00000048070
Ex_Prox1_Plcz1	0	3	Trabd2b=ENSMUSG00000070867|Plcz1=ENSMUSG00000030230|Lmo1=ENSMUSG00000036111
Ex_Dmrta2_Agtr1b_2	0	2	En1=ENSMUSG00000058665|Pla2g2c=ENSMUSG00000028750
Ex_Irx2_Tpbg	0	3	Cdc14a=ENSMUSG00000033502|Tafa1=ENSMUSG00000059187|Zfpm2=ENSMUSG00000022306
Ex_Ebf2_Npff_2	0	2	Il1rapl2=ENSMUSG00000059203|Cibar2=ENSMUSG00000042269
Inh_Pde11a_Pgm5_4	0	2	Chodl=ENSMUSG00000022860|Grp=ENSMUSG00000024517
NorEx_Phox2b_Tmem45a2_1	0	2	Pde7b=ENSMUSG00000019990|Scn11a=ENSMUSG00000034115
Inh_Htr3a_Nr2e1_2	0	3	Col19a1=ENSMUSG00000026141|Nptx2=ENSMUSG00000059991|Plpp4=ENSMUSG00000070366
Ex_Lhx2_Nek11_4	0	3	Lhx9=ENSMUSG00000019230|Nts=ENSMUSG00000019890|Myzap=ENSMUSG00000041361
Ex_Tfap2d_Crhr2_3	0	3	Lpar1=ENSMUSG00000038668|Col27a1=ENSMUSG00000045672|Atp6ap1l=ENSMUSG00000078958
Inh_Sp8_Tgfbi	0	3	Scrg1=ENSMUSG00000031610|Adra1a=ENSMUSG00000045875|Teddm3=ENSMUSG00000090356
Ex_Neurod6_Hgf	0	2	Prox1=ENSMUSG00000010175|Neurod6=ENSMUSG00000037984
Ex_Foxb1_Plekhg6	0	3	Bex1=ENSMUSG00000050071|Cd36=ENSMUSG00000002944|Foxb1=ENSMUSG00000059246
Inh_Pax8_Npffr2	0	4	Pfkfb3=ENSMUSG00000026773|Gpr101=ENSMUSG00000036357|Egflam=ENSMUSG00000042961|Pax2=ENSMUSG00000004231
Inh_Dmbx1_Ccdc3_2	0	3	Sfmbt2=ENSMUSG00000061186|Dmbx1=ENSMUSG00000028707|Kcnmb1=ENSMUSG00000020155
Ex_Vsx2_Hmga2_2	0	3	Erbb4=ENSMUSG00000062209|Lhx3=ENSMUSG00000026934|Hmga2=ENSMUSG00000056758
Inh_Otx2_Prdm16_5	0	2	Hmx2=ENSMUSG00000050100|Pax2=ENSMUSG00000004231
Inh_Sox2_Ikzf1_2	0	3	Gulp1=ENSMUSG00000056870|Wnt2=ENSMUSG00000010797|Ikzf1=ENSMUSG00000018654
Ex_Dmrta2_Csf2rb2_5	0	2	Csf2rb2=ENSMUSG00000071714|Tle4=ENSMUSG00000024642
Ex_Irx1_Padi1_5	0	3	St18=ENSMUSG00000033740|Met=ENSMUSG00000009376|Fat2=ENSMUSG00000055333
Ex_Pitx2_Nkx2-2_1	0	4	Nkx2-2=ENSMUSG00000027434|Fstl5=ENSMUSG00000034098|Pmfbp1=ENSMUSG00000031727|Dlk1=ENSMUSG00000040856
Ex_Foxb1_Nat8f6_2	0	3	Dnah14=ENSMUSG00000047369|Foxb1=ENSMUSG00000059246|Etv1=ENSMUSG00000004151
Ex_Prox1_Bhlhe23_2	0	4	Cox5b=ENSMUSG00000061518|Eya2=ENSMUSG00000017897|Npffr1=ENSMUSG00000020090|Pirt=ENSMUSG00000048070
Inh_Pax8_Bmp4_1	0	4	Jph1=ENSMUSG00000042686|Pax8=ENSMUSG00000026976|Fbxw5=ENSMUSG00000015095|Nr1h4=ENSMUSG00000047638
Ex_Plekhg1_Nox4_Anxa13_2	0	3	Shroom3=ENSMUSG00000029381|Ankrd33b=ENSMUSG00000022237|Ccbe1=ENSMUSG00000046318
CholEx_Pax2_Bmp4	0	3	Gm826=ENSMUSG00000074623|Nptx2=ENSMUSG00000059991|Nr1h4=ENSMUSG00000047638
Inh_Pax7_Egflam_3	0	3	Dbi=ENSMUSG00000026385|Gpr50=ENSMUSG00000056380|Pax7=ENSMUSG00000028736
Ex_Pitx2_Lamp3_3	0	3	Ptch2=ENSMUSG00000028681|Sostdc1=ENSMUSG00000036169|Runx1=ENSMUSG00000022952
Inh_Frm7_Epcam_2	0	2	Trpc6=ENSMUSG00000031997|Epcam=ENSMUSG00000045394
Inh_Six3_Pvalb_Itga6	0	2	Kit=ENSMUSG00000005672|Pvalb=ENSMUSG00000005716
Inh_Onecut1_Frem3	0	3	Npnt=ENSMUSG00000040998|Col24a1=ENSMUSG00000028197|Cartpt=ENSMUSG00000021647
Inh_Nrk_Kctd16	0	2	Egfem1=ENSMUSG00000063600|Trabd2b=ENSMUSG00000070867
Ex_Tfap2d_Npr1_1	0	0
Ex_Pou4f1_Meis1_2	0	4	Rxfp1=ENSMUSG00000034009|Foxp2=ENSMUSG00000029563|Ttc29=ENSMUSG00000037101|Zic2=ENSMUSG00000061524
Inh_Pax2_Ptgfr	0	3	Prdm16=ENSMUSG00000039410|Erfl=ENSMUSG00000108367|Ddo=ENSMUSG00000063428
Ex_Sim1_Adam33_1	0	3	Ebf2=ENSMUSG00000022053|Npsr1=ENSMUSG00000043659|Irx2=ENSMUSG00000001504
Ex_Phox2b_Dkk2_2	0	2	Oprk1=ENSMUSG00000025905|Lypd6=ENSMUSG00000050447
Inh_Lhx1_Edn1	0	4	Hmcn1=ENSMUSG00000066842|Casz1=ENSMUSG00000028977|Il31ra=ENSMUSG00000050377|Pkhd1l1=ENSMUSG00000038725
Inh_Gata3_Msx1_3	0	3	Pax6=ENSMUSG00000027168|Mctp2=ENSMUSG00000032776|Baiap3=ENSMUSG00000047507
Ex_Ebf2_Tfap2d_Postn	0	3	Postn=ENSMUSG00000027750|Foxp2=ENSMUSG00000029563|Glp1r=ENSMUSG00000024027
Ex_Lhx2_Il31ra_2	0	2	Rxfp3=ENSMUSG00000060735|Kif6=ENSMUSG00000023999
Ex_Pitx2_Zbtb7c_1	0	4	Pitx2=ENSMUSG00000028023|Kit=ENSMUSG00000005672|Cacng5=ENSMUSG00000040373|Vsx2=ENSMUSG00000021239
Inh_Otx1_Nrtn_2	0	5	Nr4a2=ENSMUSG00000026826|Bex1=ENSMUSG00000050071|Spp1=ENSMUSG00000029304|Otx2=ENSMUSG00000021848|L3mbtl4=ENSMUSG00000041565
Ex_Dmrta2_Lhx1_2	0	5	Nr4a2=ENSMUSG00000026826|Tox=ENSMUSG00000041272|Dmrta2=ENSMUSG00000047143|Lhx1=ENSMUSG00000018698|Adcy2=ENSMUSG00000021536
Inh_Nkx2-2_Mafb_3	0	3	Hmcn1=ENSMUSG00000066842|Sema3e=ENSMUSG00000063531|Col8a1=ENSMUSG00000068196
Ex_Irx2_Cldn23	0	3	Nr4a2=ENSMUSG00000026826|Kcnh8=ENSMUSG00000035580|Ttr=ENSMUSG00000061808
Inh_Lhx6_Kcnmb1_2	0	3	Col19a1=ENSMUSG00000026141|Cadps2=ENSMUSG00000017978|Egfr=ENSMUSG00000020122
Inh_Frmd7_Trhr_4	0	3	Pax6=ENSMUSG00000027168|Unc13b=ENSMUSG00000028456|Syt17=ENSMUSG00000058420
Inh_Frmd7_Stk33_3	0	2	4930558K02Rik=ENSMUSG00000086277|Creb5=ENSMUSG00000053007
Ex_Otx2_Six6_2	0	3	St8sia4=ENSMUSG00000040710|Ttn=ENSMUSG00000051747|Arhgap36=ENSMUSG00000036198
Inh_Lhx6_Cxcr4_1	0	2	Prkcq=ENSMUSG00000026778|Arhgap28=ENSMUSG00000024043
Ex_Lhx9_Hsd17b14_1	0	2	Crhr1=ENSMUSG00000018634|Fbxo40=ENSMUSG00000047746
Ex_Dmrta2_Fbln2	0	3	E130114P18Rik=ENSMUSG00000048747|Plekhg1=ENSMUSG00000040624|Pou6f2=ENSMUSG00000009734
Ex_C1ql4_Olfr48	0	3	Cnih3=ENSMUSG00000026514|Rxfp1=ENSMUSG00000034009|Asb4=ENSMUSG00000042607
Inh_Fbxl7_Col6a1_2	0	3	Col5a1=ENSMUSG00000026837|Glipr2=ENSMUSG00000028480|Unc5b=ENSMUSG00000020099
Ex_Dmrta2_Slc26a7	0	2	C1ql2=ENSMUSG00000036907|Bnc2=ENSMUSG00000028487
Ex_Lmx1a_Olfm4_2	0	2	Zfp804b=ENSMUSG00000092094|Olfm4=ENSMUSG00000022026
Inh_Etv4_1	0	0
Chol_Isl2_Cpb1	0	3	Gabrg1=ENSMUSG00000001260|Irag1=ENSMUSG00000005611|Bmp4=ENSMUSG00000021835
Ex_Samd3_Brs3	0	2	Tbr1=ENSMUSG00000035033|Brs3=ENSMUSG00000031130
Ex_Lmx1b_Hmx2_3	0	3	Pax5=ENSMUSG00000014030|Nfib=ENSMUSG00000008575|Slc17a8=ENSMUSG00000019935
Inh_Pax2_Morc1	0	3	Bnc2=ENSMUSG00000028487|Npsr1=ENSMUSG00000043659|Ccbe1=ENSMUSG00000046318
Ex_Tlx1_Aoc1	0	2	Pcsk6=ENSMUSG00000030513|Tlx1=ENSMUSG00000025215
Inh_Arhgap28_Slc17a8_3	0	2	Ccdc180=ENSMUSG00000035539|Crabp1=ENSMUSG00000032291
Inh_Pax2_Tmem215_2	0	2	Fmod=ENSMUSG00000041559|Tnc=ENSMUSG00000028364
Endo_Flt1_Exoc3l2_2	0	1	Il13ra2=ENSMUSG00000031289
Ex_Ebf2_Olfr273_2	0	3	Vwc2l=ENSMUSG00000045648|Tac2=ENSMUSG00000025400|Hs6st3=ENSMUSG00000053465
Inh_Lhx6_Vip	0	1	Vip=ENSMUSG00000019772
Inh_Pax2_Egflam_1	0	4	Mecom=ENSMUSG00000027684|Calb2=ENSMUSG00000003657|Mei4=ENSMUSG00000043289|Hoxb5=ENSMUSG00000038700
Inh_Pax2_Fmod_1	0	3	Zfp385b=ENSMUSG00000027016|Galnt18=ENSMUSG00000038296|Nfatc1=ENSMUSG00000033016
Ex_Dmbx1_Pnmt	0	3	Dmbx1=ENSMUSG00000028707|Hk2=ENSMUSG00000000628|Islr2=ENSMUSG00000051243
Inh_Sall3_Ndnf_4	0	0
Inh_Pou6f2_Gldn_2	0	5	Grm8=ENSMUSG00000024211|Chrm2=ENSMUSG00000045613|Gpr83=ENSMUSG00000031932|Otp=ENSMUSG00000021685|Tshr=ENSMUSG00000020963
Inh_Gata3_Ntsr1	0	4	Adam33=ENSMUSG00000027318|Sall1=ENSMUSG00000031665|Drd2=ENSMUSG00000032259|Vcan=ENSMUSG00000021614
Ex_Prox1_Ltbp1	0	2	Myo1e=ENSMUSG00000032220|Ltbp1=ENSMUSG00000001870
Ex_Fezf2_Lhx9_2	0	3	Cdh20=ENSMUSG00000050840|Bace2=ENSMUSG00000040605|Chst9=ENSMUSG00000047161
Ex_Pou4f3_Xdh	0	3	St18=ENSMUSG00000033740|Glp1r=ENSMUSG00000024027|Xdh=ENSMUSG00000024066
Inh_Otx1_Pmfbp1	0	3	Ecel1=ENSMUSG00000026247|Onecut3=ENSMUSG00000045518|Sox14=ENSMUSG00000053747
Ex_Vsx2_Ctxn3_2	0	5	Dgkk=ENSMUSG00000062393|Asb4=ENSMUSG00000042607|Tafa4=ENSMUSG00000046500|Megf11=ENSMUSG00000036466|Tgfbr2=ENSMUSG00000032440
Inh_Pax2_6430628N08Rik_2	0	2	Gal=ENSMUSG00000024907|Hpse2=ENSMUSG00000074852
Inh_Gata3_Tnc_1	0	3	Pax6=ENSMUSG00000027168|Tox=ENSMUSG00000041272|Cpne4=ENSMUSG00000032564
Inh_Pou6f2_Kcnj5	0	4	Kcnj5=ENSMUSG00000032034|Megf11=ENSMUSG00000036466|Cntnap3=ENSMUSG00000033063|Rorb=ENSMUSG00000036192
Ex_Plekhg1_Epha1_Slc17a8_2	0	4	Iqgap2=ENSMUSG00000021676|Lama3=ENSMUSG00000024421|Piezo2=ENSMUSG00000041482|Pcsk5=ENSMUSG00000024713
Inh_Lhx6_Gm8113_2	0	3	Pcdh15=ENSMUSG00000052613|Gm8113=ENSMUSG00000089901|Rorb=ENSMUSG00000036192
Ex_C1ql2_Steap3_1	0	3	Foxp2=ENSMUSG00000029563|Edaradd=ENSMUSG00000095105|Slc5a7=ENSMUSG00000023945
Inh_Dlx1_Satb2_2	0	3	Satb2=ENSMUSG00000038331|Man1a=ENSMUSG00000003746|Myo5b=ENSMUSG00000025885
Inh_Foxp2_Sox2_1	0	2	Gulp1=ENSMUSG00000056870|Pax6=ENSMUSG00000027168
Inh_Pax2_Mmp2	0	2	Vwf=ENSMUSG00000001930|Egfr=ENSMUSG00000020122
Ex_Nkx6-1_Nccrp1_2	0	3	Emcn=ENSMUSG00000054690|Foxd2=ENSMUSG00000055210|Sall1=ENSMUSG00000031665
NG_Myoz1_8	0	2	Vwc2l=ENSMUSG00000045648|Cdh19=ENSMUSG00000047216
Ex_Crym_Odad2_2	0	3	Rps16=ENSMUSG00000037563|Pcp4=ENSMUSG00000090223|Odad2=ENSMUSG00000061802
Ex_Plekhg1_Col27a1_Egflam_1	0	3	Sox5=ENSMUSG00000041540|Chst9=ENSMUSG00000047161|Klhl14=ENSMUSG00000042514
Ex_Lmx1b_Tmem235_2	0	0
Astro_Fabp7_Wt1	0	1	Fn1=ENSMUSG00000026193
Endo_Flt1_Acta2_Olfr558_3	0	2	Eln=ENSMUSG00000029675|Higd1b=ENSMUSG00000020928
Inh_Six3_Pgm5	0	2	Lhfp=ENSMUSG00000048332|Isl1=ENSMUSG00000042258
CholInh_Gata3_Nptx2	0	3	Fgf10=ENSMUSG00000021732|Drd3=ENSMUSG00000022705|Col8a1=ENSMUSG00000068196
Ex_Ebf2_Bmp6	0	4	Barhl1=ENSMUSG00000026805|Antxr2=ENSMUSG00000029338|Itpr1=ENSMUSG00000030102|Prlr=ENSMUSG00000005268
Inh_Pax2_Chrnb4	0	3	Hmcn1=ENSMUSG00000066842|Acvr1c=ENSMUSG00000026834|Glp1r=ENSMUSG00000024027
Ex_Phox2b_Ddc	0	2	Phox2b=ENSMUSG00000012520|Tgfbr2=ENSMUSG00000032440
Ex_Tfap2d_Enpep	0	0
Ex_Nkx2-4_Cd44_3	0	5	Sulf1=ENSMUSG00000016918|Penk=ENSMUSG00000045573|Cptp=ENSMUSG00000029073|Foxb1=ENSMUSG00000059246|Frat1=ENSMUSG00000067199
Inh_Lhx6_Npy_4	0	2	Grm8=ENSMUSG00000024211|Sox6=ENSMUSG00000051910
Ex_Sln_A730046J19Rik	0	2	Kirrel=ENSMUSG00000041734|Eomes=ENSMUSG00000032446
Ex_PItx2_Cox4i2	0	4	Pitx2=ENSMUSG00000028023|Tac1=ENSMUSG00000061762|Vcan=ENSMUSG00000021614|Prkd1=ENSMUSG00000002688
Inh_Tfap2b_Papln	0	3	Pamr1=ENSMUSG00000027188|Cdh23=ENSMUSG00000012819|Slc7a7=ENSMUSG00000000958
Inh_Gata3_Il23r	0	2	Dytn=ENSMUSG00000069085|Thsd7b=ENSMUSG00000042581
Ex_Ebf2_Crhr2_3	0	3	Rxrg=ENSMUSG00000015843|Ano1=ENSMUSG00000031075|Ccdc172=ENSMUSG00000025090
Ex_Evx1_Cox4i2	0	4	Oprk1=ENSMUSG00000025905|Bcl11a=ENSMUSG00000000861|Pitx1=ENSMUSG00000021506|Pcp4=ENSMUSG00000090223
Ex_Hmx2_Gli3	0	5	Prdm16=ENSMUSG00000039410|Hoxb6=ENSMUSG00000000690|Adcy2=ENSMUSG00000021536|Baiap3=ENSMUSG00000047507|L3mbtl4=ENSMUSG00000041565
Ex_Ebf2_Vmn1r214	0	2	Npl=ENSMUSG00000042684|Bmp6=ENSMUSG00000039004
Ex_Hoxb8_Aldh1a2_1	0	3	Tanc1=ENSMUSG00000035168|Egfr=ENSMUSG00000020122|Shisal2b=ENSMUSG00000042655
Ex_Ebf2_Sec1_1	0	1	Hpse=ENSMUSG00000035273
Inh_Frmd7_Trh_1	0	2	Cpa6=ENSMUSG00000042501|Trh=ENSMUSG00000005892
Ex_Lmx1b_Scn5a_2	0	2	Nr1h4=ENSMUSG00000047638|Bmp6=ENSMUSG00000039004
Inh_Pax5_Vwa7_2	0	1	Otx1=ENSMUSG00000005917
Ex_Sim1_Bsx_1	0	3	Ccnyl1=ENSMUSG00000070871|Nr2f2=ENSMUSG00000030551|Bsx=ENSMUSG00000054360
Inh_Sp8_Spp1_3	0	3	Gins2=ENSMUSG00000031821|Abcb5=ENSMUSG00000072791|Six3=ENSMUSG00000038805
Inh_Otx2_Gm45194	0	3	Ltk=ENSMUSG00000027297|Pcdh11x=ENSMUSG00000034755|Otx2=ENSMUSG00000021848
Ex_Skor1_Frem1_2	0	4	Lama1=ENSMUSG00000032796|Cbln2=ENSMUSG00000024647|Glis3=ENSMUSG00000052942|Tcf7l2=ENSMUSG00000024985
Inh_Lmo2_Dsg2_1	0	2	Lmo2=ENSMUSG00000032698|Chrna5=ENSMUSG00000035594
Ex_Nxph4_Kynu	0	5	E130114P18Rik=ENSMUSG00000048747|Gadd45a=ENSMUSG00000036390|Tgfb1i1=ENSMUSG00000030782|Cck=ENSMUSG00000032532|Fbxl7=ENSMUSG00000043556
Ex_Pou4f2_Sult3a2_7	0	4	Calb1=ENSMUSG00000028222|Medag=ENSMUSG00000029659|Tafa4=ENSMUSG00000046500|Glis3=ENSMUSG00000052942
Ex_Slc30a3_Gsta2_1	0	0
Ex_Pou4f2_Sult3a2_11	0	3	Nr2f2=ENSMUSG00000030551|Pou4f2=ENSMUSG00000031688|Gli3=ENSMUSG00000021318
Ex_Pax6_Avpr1a_2	0	3	Otogl=ENSMUSG00000091455|Scn5a=ENSMUSG00000032511|Dlk1=ENSMUSG00000040856
Endo_Flt1_Kcnj8_Slc47a2_1	0	1	Steap4=ENSMUSG00000012428
Ex_Evx2_Prdm6_3	0	3	Sulf1=ENSMUSG00000016918|Pde11a=ENSMUSG00000075270|Cox4i2=ENSMUSG00000009876
Ex_C1ql4_Dnajc22	0	2	Hoxd3=ENSMUSG00000079277|Igfbp4=ENSMUSG00000017493
Inh_Gata3_Tnnt1_2	0	2	Crhbp=ENSMUSG00000021680|Glis3=ENSMUSG00000052942
Ex_Lhx4_Pdlim3	0	3	Lhx4=ENSMUSG00000026468|A2m=ENSMUSG00000030111|Kcnv1=ENSMUSG00000022342
Inh_Pax2_Cdh3_3	0	4	Pax5=ENSMUSG00000014030|Rab38=ENSMUSG00000030559|Eya4=ENSMUSG00000010461|Rspo2=ENSMUSG00000051920
Ex_Dab2_Tmem100_2	0	2	Meis2=ENSMUSG00000027210|Dab2=ENSMUSG00000022150
Ex_Phox2b_Cyp26b1_2	0	3	Col27a1=ENSMUSG00000045672|Phox2b=ENSMUSG00000012520|Pvalb=ENSMUSG00000005716
Ex_Plekhg1_Col27a1_Egflam_2	0	3	Itga8=ENSMUSG00000026768|Gucy2c=ENSMUSG00000042638|Grin2c=ENSMUSG00000020734
Inh_Pax5_Slc38a11_1	0	3	Cobll1=ENSMUSG00000034903|Slc38a11=ENSMUSG00000061171|Stc1=ENSMUSG00000014813
Inh_Six3_Myo5b	0	0
Ex_Lmx1a_Crhbp_5	0	2	Chrnb3=ENSMUSG00000031492|Car4=ENSMUSG00000000805
Inh_Pax2_Klk12	0	3	Sapcd1=ENSMUSG00000036185|Cbln2=ENSMUSG00000024647|Pax2=ENSMUSG00000004231
Ex_Ccn3_Fezf2_Speer4a	0	4	Meis2=ENSMUSG00000027210|Sertm1=ENSMUSG00000056306|Tacr1=ENSMUSG00000030043|Tgfa=ENSMUSG00000029999
Inh_Pax2_Hoxb5_Otp_3	0	4	Kcnq5=ENSMUSG00000028033|Prox1=ENSMUSG00000010175|Arhgap15=ENSMUSG00000049744|Pax5=ENSMUSG00000014030
Inh_Pax2_Papln_3	0	3	En1=ENSMUSG00000058665|Fam163a=ENSMUSG00000015484|Art4=ENSMUSG00000030217
Inh_Pax2_Tfap2c_1	0	4	Marchf4=ENSMUSG00000039372|Npy=ENSMUSG00000029819|Angpt1=ENSMUSG00000022309|Sntb1=ENSMUSG00000060429
Ex_Fezf2_Abca12	0	1	Rxfp2=ENSMUSG00000053368
Inh_Htr3a_Tcim_1	0	3	Crispld1=ENSMUSG00000025776|Itgad=ENSMUSG00000070369|Lgr5=ENSMUSG00000020140
Inh_Six3_Cd40	0	3	Synpo2=ENSMUSG00000050315|Npy=ENSMUSG00000029819|Crhbp=ENSMUSG00000021680
Ex_Fibcd1_Slc9a4_1	0	3	Col5a2=ENSMUSG00000026042|Chst9=ENSMUSG00000047161|Sorcs1=ENSMUSG00000043531
Inh_Lhx6_Sst_Chodl_2	0	2	Slc4a4=ENSMUSG00000060961|Crhbp=ENSMUSG00000021680
Inh_Pax2_Olfr372_2	0	3	Smpdl3b=ENSMUSG00000028885|Sgcd=ENSMUSG00000020354|Rxfp3=ENSMUSG00000060735
Ex_Slc30a3_Klhl14	0	2	Pgm5=ENSMUSG00000041731|Glis3=ENSMUSG00000052942
Ex_Foxp2_Col5a1	0	0
Inh_Otx1_Cd36_3	0	3	Lmo2=ENSMUSG00000032698|Marcksl1=ENSMUSG00000047945|Cd36=ENSMUSG00000002944
Chol_Irx4_Matn1_3	0	2	Col6a3=ENSMUSG00000048126|Wnt2=ENSMUSG00000010797
Inh_Pax8_Bmp4_2	0	3	Ccer2=ENSMUSG00000096257|Plscr5=ENSMUSG00000095654|Trhr=ENSMUSG00000038760
Ex_Ebf2_Mgst2	0	4	Slc38a11=ENSMUSG00000061171|Meis2=ENSMUSG00000027210|Lef1=ENSMUSG00000027985|Kcng3=ENSMUSG00000045053
Ex_Tfap2d_Casq2	0	3	Npr1=ENSMUSG00000027931|Cox6a2=ENSMUSG00000030785|Grp=ENSMUSG00000024517
Inh_Sox8_Calcrl_3	0	1	Nr4a3=ENSMUSG00000028341
Inh_Ppp1r1b_Drd1_Tns3_1	0	2	Cntnap5a=ENSMUSG00000070695|Abi3bp=ENSMUSG00000035258
Inh_Foxd3_Slc16a12_3	0	4	Erbb4=ENSMUSG00000062209|Hnf4g=ENSMUSG00000017688|Foxd3=ENSMUSG00000067261|Nos1=ENSMUSG00000029361
Ex_Pou4f2_Sult3a2_9	0	3	Cck=ENSMUSG00000032532|Gal=ENSMUSG00000024907|Glis3=ENSMUSG00000052942
Inh_Nkx2-2_Svep1_2	0	4	C1ql3=ENSMUSG00000049630|Svep1=ENSMUSG00000028369|Sox1=ENSMUSG00000096014|Six3=ENSMUSG00000038805
Ex_Pou4f1_Htr5b_11	0	3	Cpa6=ENSMUSG00000042501|Htr5b=ENSMUSG00000050534|St8sia6=ENSMUSG00000003418
Inh_Lhx6_Trh_2	0	2	Lhx6=ENSMUSG00000026890|Dkk2=ENSMUSG00000028031
Inh_Gata3_Prdm6	0	4	Atp2b4=ENSMUSG00000026463|Nptx2=ENSMUSG00000059991|Vcan=ENSMUSG00000021614|Prdm6=ENSMUSG00000069378
Ex_Emx2_Foxa2_3	0	3	Tox=ENSMUSG00000041272|Cd36=ENSMUSG00000002944|Emx2=ENSMUSG00000043969
Ex_Fezf1_Bnc2_1	0	3	Bnc2=ENSMUSG00000028487|Cd36=ENSMUSG00000002944|Fezf1=ENSMUSG00000029697
Ex_Pou4f3_Ppp1r17_2	0	3	Prox1=ENSMUSG00000010175|Ror2=ENSMUSG00000021464|Glis3=ENSMUSG00000052942
Inh_Pax2_Areg	0	3	Rxfp1=ENSMUSG00000034009|Nr4a3=ENSMUSG00000028341|Rxfp3=ENSMUSG00000060735
Ex_Lhx9_Cav1	0	4	Hmcn1=ENSMUSG00000066842|Meis2=ENSMUSG00000027210|Cdc14a=ENSMUSG00000033502|Th=ENSMUSG00000000214
Inh_Lhx8_Lypd6	0	4	Pde11a=ENSMUSG00000075270|Shroom4=ENSMUSG00000068270|Kcnmb2=ENSMUSG00000037610|Lhx8=ENSMUSG00000096225
NorEx_Phox2b_Pmnt_3	0	2	Hk2=ENSMUSG00000000628|Pdzrn3=ENSMUSG00000035357
Inh_Onecut3_Bmp4	0	3	A830018L16Rik=ENSMUSG00000057715|Slc38a11=ENSMUSG00000061171|Ccdc192=ENSMUSG00000058925
Ex_Nxph4_Kcnj5	0	4	Arhgap25=ENSMUSG00000030047|Luzp2=ENSMUSG00000063297|Adgrg6=ENSMUSG00000039116|Trhde=ENSMUSG00000050663
Inh_Six3_Wdr72_2	0	2	Cd74=ENSMUSG00000024610|Grp=ENSMUSG00000024517
Inh_Six3_Pvalb_Cplx3_1	0	4	Hmcn1=ENSMUSG00000066842|Avp=ENSMUSG00000037727|Tox=ENSMUSG00000041272|Zfp57=ENSMUSG00000036036
Inh_Lhx6_Car8_6	0	2	Greb1=ENSMUSG00000036523|Stxbp6=ENSMUSG00000046314
Inh_Pax2_Hmga2_2	0	1	Xirp2=ENSMUSG00000027022
Ex_Vsx2_Col15a1	0	2	Eya1=ENSMUSG00000025932|Vsx2=ENSMUSG00000021239
Inh_Pax5_Pgr15l_2	0	3	Necab1=ENSMUSG00000040536|Nos1=ENSMUSG00000029361|Cdh23=ENSMUSG00000012819
Ex_Ebf2_Glp1r_2	0	3	Bhlhe23=ENSMUSG00000045493|Tll1=ENSMUSG00000053626|Hs3st3b1=ENSMUSG00000070407
Ex_C1ql4_Calcr_3	0	1	Olfr1191-ps1=ENSMUSG00000081948
Inh_Sox1_Sp9_5	0	2	Sp9=ENSMUSG00000068859|Sh2d4a=ENSMUSG00000053886
Ex_Ebf2_Tnfaip8_2	0	2	Cd24a=ENSMUSG00000047139|Krt71=ENSMUSG00000051879
Ex_C1ql4_Tac1	0	4	Sphkap=ENSMUSG00000026163|Tac1=ENSMUSG00000061762|C1ql4=ENSMUSG00000001076|Sst=ENSMUSG00000004366
Inh_Nkx2-2_Mc4r_2	0	3	Rprm=ENSMUSG00000075334|Kitl=ENSMUSG00000019966|Drd1=ENSMUSG00000021478
Inh_Sox2_Bves_1	0	5	Itga6=ENSMUSG00000027111|Il1rapl2=ENSMUSG00000059203|Anxa5=ENSMUSG00000027712|Ttc6=ENSMUSG00000046782|Prkg1=ENSMUSG00000052920
Inh_Pax7_P2ry10b_5	0	2	Cdk15=ENSMUSG00000026023|Postn=ENSMUSG00000027750
Ex_Phox2b_Adamtsl1_Col6a2	0	3	Phox2b=ENSMUSG00000012520|Adamtsl3=ENSMUSG00000070469|Calca=ENSMUSG00000030669
Ex_Lhx9_Kif19a_1	0	3	Pcdh11x=ENSMUSG00000034755|Kif19a=ENSMUSG00000010021|Trhr=ENSMUSG00000038760
Inh_Pax8_Sfrp1_5	0	3	Cpa6=ENSMUSG00000042501|Pgr15l=ENSMUSG00000031212|Sox6=ENSMUSG00000051910
Inh_Htr3a_Nr2e1_1	0	2	Pbx3=ENSMUSG00000038718|Chd7=ENSMUSG00000041235
Ex_Sim1_Ndnf_1	0	4	Sulf1=ENSMUSG00000016918|Glra2=ENSMUSG00000018589|Cadps2=ENSMUSG00000017978|Sim1=ENSMUSG00000019913
Ex_Irx2_Rspo3_2	0	4	Fibin=ENSMUSG00000074971|6330411D24Rik=ENSMUSG00000110067|Drd1=ENSMUSG00000021478|Trhr=ENSMUSG00000038760
Inh_Htr3a_Cxcl14_2	0	2	Parm1=ENSMUSG00000034981|Pdzrn3=ENSMUSG00000035357
Inh_Nkx2-2_Cd40_1	0	4	Nkx2-2=ENSMUSG00000027434|Arhgef26=ENSMUSG00000036885|Ndnf=ENSMUSG00000049001|Angpt1=ENSMUSG00000022309
Inh_Onecut3_Crabp1_1	0	3	Gpc4=ENSMUSG00000031119|Gli3=ENSMUSG00000021318|Uts2b=ENSMUSG00000056423
Inh_Otx2_Gsc2_2	0	2	Mkx=ENSMUSG00000061013|Myo5b=ENSMUSG00000025885
Ex_Crym_Prrx1	0	2	Col12a1=ENSMUSG00000032332|Csf2rb2=ENSMUSG00000071714
Ex_Pou4f2_Sult3a2_6	0	4	Epha4=ENSMUSG00000026235|Irx5=ENSMUSG00000031737|Adamts12=ENSMUSG00000047497|Glis3=ENSMUSG00000052942
Inh_Pax6_Fbln2_2	0	2	Egfr=ENSMUSG00000020122|Foxg1=ENSMUSG00000020950
NG_Myoz1_1	0	2	Myoz1=ENSMUSG00000068697|Angpt1=ENSMUSG00000022309
Inh_Six3_Foxa2_4	0	4	Foxa2=ENSMUSG00000037025|Pcdh18=ENSMUSG00000037892|Tacr1=ENSMUSG00000030043|Six3=ENSMUSG00000038805
Inh_Nkx2-1_P2ry10b	0	2	Pard3b=ENSMUSG00000052062|Gpr174=ENSMUSG00000073008
Ex_Tfap2d_Gask1b_3	0	1	Atp12a=ENSMUSG00000022229
Inh_Sox1_Mrgpra2b	0	2	Serpine2=ENSMUSG00000026249|Mrgpra2b=ENSMUSG00000096719
Ex_Pitx2_Frem3_2	0	3	Col19a1=ENSMUSG00000026141|Nr5a2=ENSMUSG00000026398|Piezo2=ENSMUSG00000041482
Inh_Dmbx1_Irak3_1	0	3	Cbln4=ENSMUSG00000067578|Dmbx1=ENSMUSG00000028707|Irak3=ENSMUSG00000020227
Ex_Foxp2_Esp24	0	2	Ackr3=ENSMUSG00000044337|Postn=ENSMUSG00000027750
Ex_C1ql4_Kcne4_2	0	2	Bnc2=ENSMUSG00000028487|Egflam=ENSMUSG00000042961
Inh_Pax2_Vgll3_12	0	3	Satb2=ENSMUSG00000038331|Corin=ENSMUSG00000005220|Tac1=ENSMUSG00000061762
Inh_Pax2_Sp8	0	3	Hoxd4=ENSMUSG00000101174|Pax5=ENSMUSG00000014030|Sp8=ENSMUSG00000048562
Ex_Pou4f1_Abcc9_3	0	4	Lmo3=ENSMUSG00000030226|Abcc9=ENSMUSG00000030249|Npffr1=ENSMUSG00000020090|Col14a1=ENSMUSG00000022371
Ex_Hoxb5_Epsti1_2	0	4	Oprk1=ENSMUSG00000025905|A630023A22Rik=ENSMUSG00000095493|Zic1=ENSMUSG00000032368|Hapln1=ENSMUSG00000021613
Ex_Ebf2_Myl2_1	0	3	Erich2=ENSMUSG00000075302|Acan=ENSMUSG00000030607|Piezo2=ENSMUSG00000041482
Inh_Foxp2_Pdlim3_3	0	3	Pgpep1l=ENSMUSG00000030553|Pdlim3=ENSMUSG00000031636|Smoc2=ENSMUSG00000023886
Inh_Ebf2_Cox8b_2	0	3	Lypd1=ENSMUSG00000026344|Hspg2=ENSMUSG00000028763|Grm8=ENSMUSG00000024211
Ex_Hmx3_Vip	0	3	Kcnmb2=ENSMUSG00000037610|Dlk1=ENSMUSG00000040856|Gna14=ENSMUSG00000024697
Ex_Samd3_Emx2_7	0	3	Acvr1c=ENSMUSG00000026834|Fst=ENSMUSG00000021765|Stxbp6=ENSMUSG00000046314
Inh_Pax8_Vgll3	0	4	Gulp1=ENSMUSG00000056870|Rab38=ENSMUSG00000030559|Cd24a=ENSMUSG00000047139|Cdh23=ENSMUSG00000012819
Ex_Lmx1a_Qrfprl_1	0	3	Nr4a2=ENSMUSG00000026826|Pou6f2=ENSMUSG00000009734|Fgf10=ENSMUSG00000021732
Inh_Onecut3_Npb_1	0	3	Eya1=ENSMUSG00000025932|Tfap2b=ENSMUSG00000025927|Defb1=ENSMUSG00000044748
Inh_Gata3_Mbl2_3	0	3	Zfhx4=ENSMUSG00000025255|Dkk2=ENSMUSG00000028031|Cd200r1=ENSMUSG00000022667
Inh_Lhx8_Th_2	0	2	Postn=ENSMUSG00000027750|Six3=ENSMUSG00000038805
Inh_Pax8_Otp_2	0	4	Bhlhe22=ENSMUSG00000025128|Bmp3=ENSMUSG00000029335|Marchf1=ENSMUSG00000036469|Otp=ENSMUSG00000021685
Inh_Pax2_Oprk1	0	5	Nos1=ENSMUSG00000029361|Chrna7=ENSMUSG00000030525|Syt17=ENSMUSG00000058420|Fbxl7=ENSMUSG00000043556|Myo5b=ENSMUSG00000025885
Ex_Fibcd1_Lefty1_1	0	0
Ex_Pou4f2_Sult3a2_12	0	3	Tac2=ENSMUSG00000025400|Igfbp4=ENSMUSG00000017493|Adamts12=ENSMUSG00000047497
Ex_Pou4f3_Mdfic2	0	4	Lmx1b=ENSMUSG00000038765|Aff1=ENSMUSG00000029313|Mdfic2=ENSMUSG00000090667|Egflam=ENSMUSG00000042961
Ex_Tfap2b_Rxfp2_2	0	3	Rxfp2=ENSMUSG00000053368|Atp6ap1l=ENSMUSG00000078958|Ccdc192=ENSMUSG00000058925
Inh_Pax7_A730009L09Rik	0	3	Npnt=ENSMUSG00000040998|Rubcnl=ENSMUSG00000034959|Plscr4=ENSMUSG00000032377
Ex_C1ql4_Crispld2_1	0	3	Ryr3=ENSMUSG00000057378|Tll1=ENSMUSG00000053626|Crispld2=ENSMUSG00000031825
Inh_Pax8_Sfrp1_3	0	3	Prdm16=ENSMUSG00000039410|Abcc9=ENSMUSG00000030249|Col8a1=ENSMUSG00000068196
Inh_Pax2_Erfl_9	0	2	Pitx2=ENSMUSG00000028023|Vwa5a=ENSMUSG00000023186
Ex_Pax2_Chat	0	3	Qrfpr=ENSMUSG00000058400|Smoc2=ENSMUSG00000023886|Adamts19=ENSMUSG00000053441
Ex_Ebf2_6430628N08Rik_2	0	4	Olfr273=ENSMUSG00000049648|A730049H05Rik=ENSMUSG00000048636|Col12a1=ENSMUSG00000032332|Rorb=ENSMUSG00000036192
Ex_Sim1_Crh_5	0	3	Ecel1=ENSMUSG00000026247|Gmnc=ENSMUSG00000068428|Ccdc192=ENSMUSG00000058925
Ex_Lmx1a_Bdnf_4	0	3	Barhl1=ENSMUSG00000026805|Slc26a7=ENSMUSG00000040569|AC152452.1=ENSMUSG00000118396
Inh_Nkx2-2_Mafb_2	0	3	Bhlhe22=ENSMUSG00000025128|Moxd1=ENSMUSG00000020000|Adarb2=ENSMUSG00000052551
Inh_Six3_Pvalb_Colq	0	0
Ex_Vsx2_Erfl_1	0	3	Qrfprl=ENSMUSG00000029917|Sall1=ENSMUSG00000031665|Vsx2=ENSMUSG00000021239
Ex_Hmx3_Gda	0	2	Kcnq5=ENSMUSG00000028033|Hoxb7=ENSMUSG00000038721
Ex_Pou4f1_Phex	0	0
Inh_Six3_Nkx2-2_Galnt15	0	3	Ccdc141=ENSMUSG00000044033|Qrfpr=ENSMUSG00000058400|Cftr=ENSMUSG00000041301
Ex_Pitx2_Nkx2-2_5	0	5	Nppc=ENSMUSG00000026241|Nop10=ENSMUSG00000027133|Gm45194=ENSMUSG00000109156|Sim1=ENSMUSG00000019913|Zic1=ENSMUSG00000032368
OPC_Cspg5	0	1	Neu4=ENSMUSG00000034000
Ex_Pax6_Gna14_1	0	3	Erbb4=ENSMUSG00000062209|Pax6=ENSMUSG00000027168|Kcng4=ENSMUSG00000045246
Inh_Lhx6_Cxcr4_3	0	3	Serpine2=ENSMUSG00000026249|Cdh7=ENSMUSG00000026312|Itgad=ENSMUSG00000070369
Ex_C1ql4_Nts	0	3	Il1rapl2=ENSMUSG00000059203|Svep1=ENSMUSG00000028369|Nts=ENSMUSG00000019890
Ex_Pitx2_Zbtb7c_5	0	2	Ltbp1=ENSMUSG00000001870|Skor2=ENSMUSG00000091519
Ex_Foxp2_Col12a1_Ddo	0	0
Inh_Onecut3_Uts2b_2	0	3	Gulp1=ENSMUSG00000056870|Car8=ENSMUSG00000041261|Uts2b=ENSMUSG00000056423
Inh_Pax7_Egflam_6	0	0
Inh_Lhx8_Ccdc68_2	0	3	A830018L16Rik=ENSMUSG00000057715|Foxo1=ENSMUSG00000044167|Ccdc68=ENSMUSG00000038903
Ex_Lmx1a_Csf2rb2_6	0	4	Ndst4=ENSMUSG00000027971|Tacr3=ENSMUSG00000028172|Spon1=ENSMUSG00000038156|Crhbp=ENSMUSG00000021680
Ex_Fezf2_Col6a1_Gp139_Fos	0	2	Tnfaip6=ENSMUSG00000053475|Ccn2=ENSMUSG00000019997
Inh_Pax8_Rapsn	0	3	Mecom=ENSMUSG00000027684|Dchs2=ENSMUSG00000102692|Foxp2=ENSMUSG00000029563
Inh_Emx2_Foxa2_1	0	3	Pde11a=ENSMUSG00000075270|Pde3a=ENSMUSG00000041741|Npsr1=ENSMUSG00000043659
Ex_Fezf2_Cnksr3_C7	0	7	Nr4a2=ENSMUSG00000026826|Fstl5=ENSMUSG00000034098|Fosl2=ENSMUSG00000029135|Foxp2=ENSMUSG00000029563|Chn2=ENSMUSG00000004633|Iqgap2=ENSMUSG00000021676|Gfra1=ENSMUSG00000025089
Ex_Tfap2b_Rxfp2_5	0	3	Tll1=ENSMUSG00000053626|Foxb1=ENSMUSG00000059246|Tcf7l2=ENSMUSG00000024985
Ex_Rorb_Naaa11_Aldh1l1	0	0
Ex_Fezf2_Slc9a4_Fos	0	3	Tiparp=ENSMUSG00000034640|Tpbg=ENSMUSG00000035274|Rorb=ENSMUSG00000036192
Ex_Hoxb3_Ldlrap1_15	0	3	Kcnh7=ENSMUSG00000059742|Adamts18=ENSMUSG00000053399|Gpx2=ENSMUSG00000042808
Inh_Pde11a_Pgm5_1	0	3	Sphkap=ENSMUSG00000026163|Crym=ENSMUSG00000030905|Impg1=ENSMUSG00000032343
Inh_Pax8_Qrfpr_2	0	3	Khdrbs2=ENSMUSG00000026058|Satb2=ENSMUSG00000038331|Gli3=ENSMUSG00000021318
Inh_Dmbx1_Gem_2	0	3	Gulp1=ENSMUSG00000056870|Gem=ENSMUSG00000028214|Pax7=ENSMUSG00000028736
Endo_Flt1_Exoc3l2_1	0	1	Mndal=ENSMUSG00000090272
Ex_Foxb1_Ctxn3_1	0	3	Mars2=ENSMUSG00000046994|Lypd1=ENSMUSG00000026344|Nr5a2=ENSMUSG00000026398
Inh_Pax5_Olig3_2	0	3	Pard3b=ENSMUSG00000052062|Cdh23=ENSMUSG00000012819|Ebf2=ENSMUSG00000022053
Ex_Pou4f1_Plscr5_5	0	3	Gli2=ENSMUSG00000048402|Tnnt2=ENSMUSG00000026414|Rxfp1=ENSMUSG00000034009
Inh_Sncg_Calcb_5	0	2	Abtb2=ENSMUSG00000032724|Npsr1=ENSMUSG00000043659
Inh_Sox8_Calcrl_1	0	2	Rgs6=ENSMUSG00000021219|Chodl=ENSMUSG00000022860
DopEx_Calb1_Tdh	0	2	Eya1=ENSMUSG00000025932|Tdh=ENSMUSG00000021953
Inh_Dlx1_Satb2_1	0	1	Satb2=ENSMUSG00000038331
Ex_C1ql2_Glp1r	0	5	Tfap2d=ENSMUSG00000042596|C1ql2=ENSMUSG00000036907|Lhfp=ENSMUSG00000048332|Penk=ENSMUSG00000045573|Tafa4=ENSMUSG00000046500
Ex_Onecut2_Hmx3_Adamtsl3_1	0	2	Slc5a7=ENSMUSG00000023945|Arhgap28=ENSMUSG00000024043
Ex_Hoxb3_Ldlrap1_7	0	2	Fam107b=ENSMUSG00000026655|Angpt1=ENSMUSG00000022309
Ex_Lmx1a_Cbln2_1	0	2	Lmx1a=ENSMUSG00000026686|Amigo2=ENSMUSG00000048218
Ex_Plekhg1_Col27a1_Npsr1_1	0	2	Itga4=ENSMUSG00000027009|Ttr=ENSMUSG00000061808
Ex_Hoxc4_Hpse	0	2	Teddm3=ENSMUSG00000090356|Prdm6=ENSMUSG00000069378
Ex_Nkx2-4_Calcr_6	0	2	Prokr2=ENSMUSG00000050558|Tll2=ENSMUSG00000025013
Inh_Irx4_Catspere1_2	0	2	Etv1=ENSMUSG00000004151|Col8a1=ENSMUSG00000068196
Inh_Lhx6_Lamp5_Hcrtr2	0	2	Mctp2=ENSMUSG00000032776|Adra1a=ENSMUSG00000045875
Ex_Ebf2_Sp5_6	0	0
Ex_Foxb1_Arhgef38_1	0	4	Hopx=ENSMUSG00000059325|Mctp2=ENSMUSG00000032776|Tradd=ENSMUSG00000031887|Vcan=ENSMUSG00000021614
Ex_Tfap2b_Ramp3_5	0	5	Tfap2d=ENSMUSG00000042596|Stum=ENSMUSG00000053963|6430628N08Rik=ENSMUSG00000034185|Kctd8=ENSMUSG00000037653|Tc2n=ENSMUSG00000021187
Ex_Samd3_Npsr1_1	0	4	Samd3=ENSMUSG00000051354|Cpne4=ENSMUSG00000032564|Egflam=ENSMUSG00000042961|Cntnap5c=ENSMUSG00000038048
Ex_Slc30a3_Crlf1_2	0	2	Ccdc3=ENSMUSG00000026676|Xrcc2=ENSMUSG00000028933
Ex_Ebf3_Adam33_11	0	3	Gad2=ENSMUSG00000026787|Lhx2=ENSMUSG00000000247|Spag17=ENSMUSG00000027867
Ex_Lmx1b_Afp	0	2	Serpine2=ENSMUSG00000026249|Afp=ENSMUSG00000054932
Ex_Lmx1a_Pgr15l_1	0	5	Sdk1=ENSMUSG00000039683|Abca8a=ENSMUSG00000041828|Cntnap3=ENSMUSG00000033063|Fgf10=ENSMUSG00000021732|St3gal1=ENSMUSG00000013846
Inh_Lhx1_Lrrc38_1	0	6	Lrrc38=ENSMUSG00000028584|Ptprk=ENSMUSG00000019889|Vegfc=ENSMUSG00000031520|Otx1=ENSMUSG00000005917|Ltbp1=ENSMUSG00000001870|Tcf7l2=ENSMUSG00000024985
Ex_Nkx6-1_Mia	0	3	Plac9a=ENSMUSG00000095304|Agtr1a=ENSMUSG00000049115|Smoc2=ENSMUSG00000023886
Fibro_Eya2_Lypd2_1	0	2	S100a6=ENSMUSG00000001025|Podxl=ENSMUSG00000025608
Ex_Nkx2-4_Calcr_10	0	3	Sulf1=ENSMUSG00000016918|Hmcn2=ENSMUSG00000055632|Col27a1=ENSMUSG00000045672
Inh_Foxp2_Ntrk1_1	0	2	Sulf1=ENSMUSG00000016918|Ntrk1=ENSMUSG00000028072
SerEx_Nkx6-1_Trh_2	0	2	Tmem72=ENSMUSG00000048108|Efemp1=ENSMUSG00000020467
Inh_Pax2_Rxfp1_2	0	3	Ecel1=ENSMUSG00000026247|Slc39a8=ENSMUSG00000053897|Npy=ENSMUSG00000029819
Ex_Fezf2_Dlk1_Meis2	0	2	Adamtsl1=ENSMUSG00000066113|Egr3=ENSMUSG00000033730
Ex_Fezf2_Urah_Sntb1	0	0
Ex_Fam163a_C1ql2	0	2	C1ql2=ENSMUSG00000036907|Tafa4=ENSMUSG00000046500
Inh_Emx2_Pirt_3	0	3	Cdh8=ENSMUSG00000036510|Sox14=ENSMUSG00000053747|Ccn3=ENSMUSG00000037362
Inh_Tfap2b_Gata3_2	0	3	Arhgap36=ENSMUSG00000036198|Pax7=ENSMUSG00000028736|Tspo2=ENSMUSG00000023995
Ex_C1ql4_Tnnt2	0	5	Kcnh1=ENSMUSG00000058248|Kit=ENSMUSG00000005672|Scube2=ENSMUSG00000007279|Hsd17b2=ENSMUSG00000031844|C1ql1=ENSMUSG00000045532
Ex_Lmx1a_Irx3_1	0	6	Zfhx4=ENSMUSG00000025255|Dmrta2=ENSMUSG00000047143|Grik3=ENSMUSG00000001985|Cemip=ENSMUSG00000052353|Irx5=ENSMUSG00000031737|Cdh12=ENSMUSG00000040452
Fibro_Eya2_Unc5c_4	0	1	Wnt6=ENSMUSG00000033227
Ex_Lmx1b_Pou4f1_Arsj_1	0	3	Npffr2=ENSMUSG00000035528|Smpd2=ENSMUSG00000019822|Skor2=ENSMUSG00000091519
Ex_Pou4f1_Htr5b_9	0	3	Scel=ENSMUSG00000022123|Neto1=ENSMUSG00000050321|1700028P14Rik=ENSMUSG00000033053
Inh_Onecut1_Met_3	0	4	Gad2=ENSMUSG00000026787|Npnt=ENSMUSG00000040998|Sel1l3=ENSMUSG00000029189|Chat=ENSMUSG00000021919
Inh_Sp8_Abcb5	0	3	Prss23=ENSMUSG00000039405|Ano4=ENSMUSG00000035189|Col14a1=ENSMUSG00000022371
Inh_Dmbx1_Sox2_2	0	2	Fibcd1=ENSMUSG00000026841|Zic1=ENSMUSG00000032368
Inh_Lhx8_Th_1	0	3	Sulf1=ENSMUSG00000016918|Lhx8=ENSMUSG00000096225|Fbxl7=ENSMUSG00000043556
Ex_Tfap2d_Emid1_3	0	4	Erbb4=ENSMUSG00000062209|Chrm2=ENSMUSG00000045613|Kcng4=ENSMUSG00000045246|Gli3=ENSMUSG00000021318
Inh_Six3_Cela1_1	0	4	Gm15155=ENSMUSG00000055109|Etv4=ENSMUSG00000017724|St3gal1=ENSMUSG00000013846|Pcsk5=ENSMUSG00000024713
Inh_Lhx6_Sst_Itgad	0	2	Ano3=ENSMUSG00000074968|Itgad=ENSMUSG00000070369
Ex_Pitx2_Nkx2-2_4	0	2	Gm4779=ENSMUSG00000045010|Eya4=ENSMUSG00000010461
Inh_Pax6_Nkx2-2_1	0	3	Fam122b=ENSMUSG00000036022|Arx=ENSMUSG00000035277|Ntng1=ENSMUSG00000059857
Inh_Six3_Fap	0	3	Fap=ENSMUSG00000000392|Htr2c=ENSMUSG00000041380|Grm8=ENSMUSG00000024211
Ex_Pou4f2_Hpse2_5	0	0
Inh_Lhx6_Pvalb_Tac1	0	2	Tmem132c=ENSMUSG00000034324|Mybpc1=ENSMUSG00000020061
Inh_Pax6_Pou6f2_Pdgfd_5	0	3	C1ql2=ENSMUSG00000036907|Meis2=ENSMUSG00000027210|Pim1=ENSMUSG00000024014
Ex_Tcf24_Serpina12_2	0	3	Tcf24=ENSMUSG00000099032|Lhx9=ENSMUSG00000019230|Kcnh1=ENSMUSG00000058248
Ex_Phox2b_Bmp3_1	0	3	Eya1=ENSMUSG00000025932|Cdh4=ENSMUSG00000000305|Bnc2=ENSMUSG00000028487
Ex_Lmx1b_Unc5cl_1	0	3	6430628N08Rik=ENSMUSG00000034185|Moxd1=ENSMUSG00000020000|Unc5cl=ENSMUSG00000043592
Ex_Rorb_Esr2_1	0	6	Bmpr1b=ENSMUSG00000052430|Pdzrn3=ENSMUSG00000035357|Cntn6=ENSMUSG00000030092|Clec18a=ENSMUSG00000033633|Adamts18=ENSMUSG00000053399|Eif2s3y=ENSMUSG00000069049
Ex_Nkx6-1_Vsx2_2	0	4	Syndig1=ENSMUSG00000074736|Sytl5=ENSMUSG00000054453|Nkx6-1=ENSMUSG00000035187|Plac9a=ENSMUSG00000095304
CholEx_Onecut2_Crabp1_3	0	3	Tac1=ENSMUSG00000061762|Chodl=ENSMUSG00000022860|Mamdc2=ENSMUSG00000033207
Inh_Ppp1r1b_Drd2_Cyp26b1_2	0	4	Sphkap=ENSMUSG00000026163|Frmpd3=ENSMUSG00000042425|Slit2=ENSMUSG00000031558|Cyp26b1=ENSMUSG00000063415
Ex_Fezf2_C1qtnf7	0	3	Htr2c=ENSMUSG00000041380|C1qtnf7=ENSMUSG00000061535|Thsd7a=ENSMUSG00000032625
Ex_Tfap2b_Slco1c1	0	3	Adra1a=ENSMUSG00000045875|Tiam2=ENSMUSG00000023800|Onecut2=ENSMUSG00000045991
Inh_Pax3_Vmn1r207_12	0	2	Foxp2=ENSMUSG00000029563|Vmn1r209=ENSMUSG00000071491
Inh_Six3_Fgf17_2	0	4	Gabrq=ENSMUSG00000031344|Npy=ENSMUSG00000029819|Bves=ENSMUSG00000071317|Pou6f2=ENSMUSG00000009734
Ex_Skor1_Cnga3	0	3	Cox5b=ENSMUSG00000061518|Cnga3=ENSMUSG00000026114|Fn1=ENSMUSG00000026193
Inh_Gata3_Nkx2-2_Clrn1	0	3	Sulf1=ENSMUSG00000016918|Clrn1=ENSMUSG00000043850|Tal1=ENSMUSG00000028717
Inh_Lhx6_Crhbp_1	0	2	Npffr1=ENSMUSG00000020090|Adamts5=ENSMUSG00000022894
Inh_Pax2_Erfl_2	0	3	Ntsr1=ENSMUSG00000027568|Npas1=ENSMUSG00000001988|Calca=ENSMUSG00000030669
Inh_Six3_Fgf17_1	0	4	Kcnh7=ENSMUSG00000059742|Fgf7=ENSMUSG00000027208|Npy=ENSMUSG00000029819|Marchf3=ENSMUSG00000032656
Ex_Onecut2_Hmx3_Adamtsl3_2	0	3	Fign=ENSMUSG00000075324|Adamtsl3=ENSMUSG00000070469|Vip=ENSMUSG00000019772
Ex_Pax5_Lnp1_2	0	3	Tspan18=ENSMUSG00000027217|Srxn1=ENSMUSG00000032802|Lnp1=ENSMUSG00000109588
Ex_Sim1_Otp_5	0	3	C1ql3=ENSMUSG00000049630|Penk=ENSMUSG00000045573|Npas1=ENSMUSG00000001988
Inh_Pax6_Pou6f2_Pdgfd_2	0	3	Pax6=ENSMUSG00000027168|Ndnf=ENSMUSG00000049001|Serpinb1b=ENSMUSG00000051029
Astro_Fabp7_Hs3st3a1_1	0	2	Igfbp2=ENSMUSG00000039323|Nkain2=ENSMUSG00000069670
Inh_Six3_Aldh3b2_1	0	3	Avp=ENSMUSG00000037727|Six3=ENSMUSG00000038805|Myo5b=ENSMUSG00000025885
Ex_Tfap2b_Met_2	0	3	Zeb2=ENSMUSG00000026872|Met=ENSMUSG00000009376|Foxb1=ENSMUSG00000059246
Ex_Crym_Cxcl12	0	2	Cxcl12=ENSMUSG00000061353|Adamts18=ENSMUSG00000053399
Ex_Fezf2_9130008F23Rik	0	3	Nxph1=ENSMUSG00000046178|Pde1c=ENSMUSG00000004347|9130008F23Rik=ENSMUSG00000054951
Ex_Lhx9_Fmo1_1	0	2	E130114P18Rik=ENSMUSG00000048747|Ccdc192=ENSMUSG00000058925
Inh_Foxd3_Bnc2_1	0	3	Gad1=ENSMUSG00000070880|Bnc2=ENSMUSG00000028487|Sall3=ENSMUSG00000024565
Ex_Lhx2_Tlx1_4	0	3	Gpr39=ENSMUSG00000026343|Clec9a=ENSMUSG00000046080|Cck=ENSMUSG00000032532
Inh_Pax2_Tnc	0	4	Nppc=ENSMUSG00000026241|Cntnap5b=ENSMUSG00000067028|Tnc=ENSMUSG00000028364|Prrxl1=ENSMUSG00000041730
Inh_Pax2_Npsr1_2	0	0
Inh_Lhx6_Cyp19a1	0	3	St18=ENSMUSG00000033740|E130114P18Rik=ENSMUSG00000048747|Tacr1=ENSMUSG00000030043
Ex_C1ql4_Serpina12	0	3	Bmp3=ENSMUSG00000029335|Th=ENSMUSG00000000214|Chrm3=ENSMUSG00000046159
Ex_C1ql4_Cpne7_1	0	2	Sst=ENSMUSG00000004366|Tcf7l2=ENSMUSG00000024985
CholEx_Nkx2-4_Hmcn1_2	0	2	Tns1=ENSMUSG00000055322|Tprg=ENSMUSG00000048399
Inh_Frmd7_Aox3_3	0	3	Aox3=ENSMUSG00000064294|Prokr2=ENSMUSG00000050558|Fbn2=ENSMUSG00000024598
Ex_Fibcd1_Lefty1_3	0	0
CholEx_Nkx2-4_Hmcn1_1	0	3	Gm45194=ENSMUSG00000109156|Col27a1=ENSMUSG00000045672|Chat=ENSMUSG00000021919
Oligo_Klk6_2	0	1	Cga=ENSMUSG00000028298
Ependymal_Tmem212_Sbpl	0	1	Igfbp2=ENSMUSG00000039323
Inh_Sall3_Bmper_1	0	2	St18=ENSMUSG00000033740|Clic4=ENSMUSG00000037242
Ex_Ebf2_Iigp1_2	0	1	Ebf2=ENSMUSG00000022053
Ex_Ccn3_Fezf2_Cd36	0	3	Cd36=ENSMUSG00000002944|Man1a=ENSMUSG00000003746|Fbn2=ENSMUSG00000024598
Inh_Foxp2_Btc_2	0	3	Sulf1=ENSMUSG00000016918|C1ql2=ENSMUSG00000036907|Foxp2=ENSMUSG00000029563
Ex_Fn1_Cfap58	0	2	Pth2r=ENSMUSG00000025946|Crybg1=ENSMUSG00000019866
Inh_Gata3_Pmfbp1_1	0	6	Kcnq5=ENSMUSG00000028033|Gpr149=ENSMUSG00000043441|Col11a1=ENSMUSG00000027966|Crhbp=ENSMUSG00000021680|Hoxc4=ENSMUSG00000075394|Sall3=ENSMUSG00000024565
Ex_Slc30a3_Cfap58	0	2	Mgll=ENSMUSG00000033174|Cdh23=ENSMUSG00000012819
Ex_Lmx1a_Kcp_1	0	5	Penk=ENSMUSG00000045573|Mctp2=ENSMUSG00000032776|Npffr1=ENSMUSG00000020090|Ebf2=ENSMUSG00000022053|Ndufaf3=ENSMUSG00000070283
Inh_Gata3_Gda_1	0	3	Lypd6=ENSMUSG00000050447|Qrfpr=ENSMUSG00000058400|Tal1=ENSMUSG00000028717
Ex_Tfap2b_Klk12	0	3	Tfap2b=ENSMUSG00000025927|Dnah14=ENSMUSG00000047369|Abca13=ENSMUSG00000004668
Inh_Gata3_Vwde_2	0	3	Dkk2=ENSMUSG00000028031|Hmga2=ENSMUSG00000056758|Ntn1=ENSMUSG00000020902
CholInh_Ecel1_Ghrh_1	0	3	St18=ENSMUSG00000033740|Ghrh=ENSMUSG00000027643|Zbtb16=ENSMUSG00000066687
Inh_Esr2_Tac2_2	0	3	Tac2=ENSMUSG00000025400|Esr2=ENSMUSG00000021055|Galr1=ENSMUSG00000024553
Inh_Irx4_Lrat	0	3	Lrat=ENSMUSG00000028003|Zfp536=ENSMUSG00000043456|Pax2=ENSMUSG00000004231
Inh_Lhx6_Sst_Chodl_1	0	1	Chodl=ENSMUSG00000022860
Ex_Plekhg1_Nox4_Ros1	0	3	Sox13=ENSMUSG00000070643|Hmcn1=ENSMUSG00000066842|Dchs2=ENSMUSG00000102692
Ex_Vsx2_C1ql2	0	3	C1ql2=ENSMUSG00000036907|Slc30a3=ENSMUSG00000029151|Vsx2=ENSMUSG00000021239
Ex_Lhx4_Gpr101_1	0	3	Lypd1=ENSMUSG00000026344|Lhx4=ENSMUSG00000026468|Ndnf=ENSMUSG00000049001
Inh_Frmd7_Ror1	0	0
Ex_Lhx9_6430628N08Rik	0	3	Smpdl3b=ENSMUSG00000028885|Tekt1=ENSMUSG00000020799|Ror2=ENSMUSG00000021464
Inh_Pax7_Rspo2	0	0
Inh_Pax2_Trhr	0	6	En1=ENSMUSG00000058665|Penk=ENSMUSG00000045573|Adamtsl1=ENSMUSG00000066113|Cemip=ENSMUSG00000052353|Tmem200a=ENSMUSG00000049420|Pvalb=ENSMUSG00000005716
Ex_Lmx1b_Pou4f1_Arsj_2	0	3	Satb2=ENSMUSG00000038331|Ppfibp1=ENSMUSG00000016487|Tmem235=ENSMUSG00000070330
Ex_Fibcd1_Psrc1_4	0	2	Gm2115=ENSMUSG00000097789|Gpc5=ENSMUSG00000022112
Ex_Eya2_P2rx6_1	0	4	Meis2=ENSMUSG00000027210|Spp1=ENSMUSG00000029304|Oprm1=ENSMUSG00000000766|Pou4f1=ENSMUSG00000048349
NG_Myoz1_7	0	2	Myo1b=ENSMUSG00000018417|Cdh19=ENSMUSG00000047216
Ex_Irx2_Rspo3_3	0	4	Erbb4=ENSMUSG00000062209|Prokr2=ENSMUSG00000050558|Igfbpl1=ENSMUSG00000035551|Onecut1=ENSMUSG00000043013
Inh_Sox8_Calcrl_9	0	3	Sfmbt2=ENSMUSG00000061186|Cyp26b1=ENSMUSG00000063415|Gfra1=ENSMUSG00000025089
Inh_Clic4_Ano3_1	0	2	Hmcn1=ENSMUSG00000066842|Ndnf=ENSMUSG00000049001
Inh_Hoxb5_Esr2_2	0	4	Npnt=ENSMUSG00000040998|Tll1=ENSMUSG00000053626|Pmfbp1=ENSMUSG00000031727|Hoxb6=ENSMUSG00000000690
Ex_Lhx9_A1bg_1	0	2	A1bg=ENSMUSG00000022347|Gal=ENSMUSG00000024907
Ex_Fezf2_Urah_Alcam	0	2	Wnt10a=ENSMUSG00000026167|Cobll1=ENSMUSG00000034903
Inh_Pax2_Smpdl3b_1	0	3	Nrgn=ENSMUSG00000053310|Exph5=ENSMUSG00000034584|Shisa8=ENSMUSG00000096883
CholEx_Foxb1_Ctxn3	0	3	Tmem163=ENSMUSG00000026347|Nr5a2=ENSMUSG00000026398|Gm3164=ENSMUSG00000091418
Ex_Ebf2_Ifi213_3	0	2	Ifi213=ENSMUSG00000073491|Dscaml1=ENSMUSG00000032087
Ex_Evx2_Npsr1	0	3	Npsr1=ENSMUSG00000043659|Slc9a3=ENSMUSG00000036123|Skor2=ENSMUSG00000091519
Ex_Vwc2l_Gli2	0	2	Clic5=ENSMUSG00000023959|Hpse2=ENSMUSG00000074852
Inh_Lhx1_Erfl_1	0	3	Dlx1=ENSMUSG00000041911|Erfl=ENSMUSG00000108367|Mctp2=ENSMUSG00000032776
Ex_Dsp_Atf3_1	0	2	Olfm4=ENSMUSG00000022026|Blnk=ENSMUSG00000061132
Ex_Phox2b_Nmu	0	2	Tfap2b=ENSMUSG00000025927|Nmu=ENSMUSG00000029236
Inh_Foxp2_Tmem233_1	0	3	Oprd1=ENSMUSG00000050511|Tmem233=ENSMUSG00000079278|Crabp1=ENSMUSG00000032291
Ex_Ebf2_Meox2	0	4	Phex=ENSMUSG00000057457|Penk=ENSMUSG00000045573|Mdfic2=ENSMUSG00000090667|Chrnb3=ENSMUSG00000031492
Ex_C1ql4_Tgm6_3	0	3	Ryr3=ENSMUSG00000057378|Pappa=ENSMUSG00000028370|C1ql4=ENSMUSG00000001076
Ex_C1ql4_Nostrin	0	2	Nostrin=ENSMUSG00000034738|Tcf7l2=ENSMUSG00000024985
Inh_Htr3a_Pdzph1_5	0	2	Ndnf=ENSMUSG00000049001|Myof=ENSMUSG00000048612
CholInh_Pax8_Chodl	0	3	Pax8=ENSMUSG00000026976|Enpp6=ENSMUSG00000038173|Chat=ENSMUSG00000021919
Inh_Pax7_Vmn1r207_4	0	3	Vwc2l=ENSMUSG00000045648|Zfhx4=ENSMUSG00000025255|Slc1a3=ENSMUSG00000005360
Inh_Gata3_Cd200r1_1	0	2	Dytn=ENSMUSG00000069085|Cryba2=ENSMUSG00000006546
Inh_Frmd7_Esr2_1	0	2	Esr2=ENSMUSG00000021055|Gcnt1=ENSMUSG00000038843
ExInh_Lmx1b_Met	0	3	Slc26a7=ENSMUSG00000040569|Prkd1=ENSMUSG00000002688|Phldb2=ENSMUSG00000033149
Inh_Gbx1_Htr1a_8	0	3	Npas1=ENSMUSG00000001988|Sox6=ENSMUSG00000051910|Rbm20=ENSMUSG00000043639
CholInh_Ecel1_Ghrh_2	0	2	Mbnl3=ENSMUSG00000036109|Smyd1=ENSMUSG00000055027
Ex_Skor1_Il31ra_2	0	2	Ndufb11=ENSMUSG00000031059|Lama1=ENSMUSG00000032796
Inh_Hoxc4_Ttc6_2	0	3	Col9a1=ENSMUSG00000026147|Crabp1=ENSMUSG00000032291|Vcan=ENSMUSG00000021614
Inh_Gata3_Cd200r1	0	3	Pth2r=ENSMUSG00000025946|Prrt2=ENSMUSG00000045114|Cd200r1=ENSMUSG00000022667
Inh_Pax3_Defb1_1	0	3	Pax3=ENSMUSG00000004872|Lamp5=ENSMUSG00000027270|Defb1=ENSMUSG00000044748
Ex_Sim1_Nkx2-2_Asb4_1	0	4	Hs3st3b1=ENSMUSG00000070407|Fgf10=ENSMUSG00000021732|Kcns3=ENSMUSG00000043673|Arhgap28=ENSMUSG00000024043
Ex_Phox2b_Nts_1	0	2	Chrdl1=ENSMUSG00000031283|Phox2a=ENSMUSG00000007946
Ex_Ebf2_Abcc9_3	0	2	Crh=ENSMUSG00000049796|Kl=ENSMUSG00000058488
Inh_Nkx2-2_Gata2_6	0	3	Ptpn14=ENSMUSG00000026604|Slc38a11=ENSMUSG00000061171|Abcc2=ENSMUSG00000025194
Ex_Ebf2_Tac2_1	0	3	Zeb2=ENSMUSG00000026872|Tcf7l1=ENSMUSG00000055799|Tac2=ENSMUSG00000025400
Inh_Dmbx1_Hpse2_2	0	0
Ex_Slc30a3_Shisa8_7	0	3	Paqr8=ENSMUSG00000025931|Col5a2=ENSMUSG00000026042|Npsr1=ENSMUSG00000043659
Ex_Tcf7l2_Irak3_1	0	3	Mecom=ENSMUSG00000027684|Folh1=ENSMUSG00000001773|Tcf7l2=ENSMUSG00000024985
Ex_Phox2b_Tlx1_1	0	2	Prox1=ENSMUSG00000010175|Tlx1=ENSMUSG00000025215
Ex_Lmx1b_Cd36_2	0	2	Crispld1=ENSMUSG00000025776|Rbm47=ENSMUSG00000070780
Ex_Rorb_Tnnc1	0	0
Inh_Hoxc4_Esm1	0	3	Ptprk=ENSMUSG00000019889|Fst=ENSMUSG00000021765|Syt10=ENSMUSG00000063260
Inh_Tfap2b_Agtr1a_2	0	3	Irx1=ENSMUSG00000060969|Ston2=ENSMUSG00000020961|Ctxn3=ENSMUSG00000069372
NorEx_Phox2b_Tmem45a2_2	0	2	Eya1=ENSMUSG00000025932|Sertm1=ENSMUSG00000056306
Inh_Tfap2b_Zic4_Rxfp2	0	5	Tmem132c=ENSMUSG00000034324|Foxp2=ENSMUSG00000029563|Cadps2=ENSMUSG00000017978|Pnoc=ENSMUSG00000045731|Zic4=ENSMUSG00000036972
Inh_Gata3_Tnni3_4	0	2	Calb1=ENSMUSG00000028222|Usp43=ENSMUSG00000020905
Ex_Zfp831_Gzmk_2	0	3	Lamp5=ENSMUSG00000027270|Tmem215=ENSMUSG00000046593|Irx2=ENSMUSG00000001504
Ex_Sim1_Abcc9_3	0	2	Abcc9=ENSMUSG00000030249|Npsr1=ENSMUSG00000043659
Inh_Pax2_Vgll3_16	0	2	Satb2=ENSMUSG00000038331|Skor2=ENSMUSG00000091519
Ex_Hmx2_Ppef1_3	0	4	Dpp4=ENSMUSG00000035000|Prdm16=ENSMUSG00000039410|Trhr=ENSMUSG00000038760|Pcsk5=ENSMUSG00000024713
Inh_Irx5_Shisal2b_3	0	2	Shisal2b=ENSMUSG00000042655|Sntb1=ENSMUSG00000060429
Ex_Lmx1b_Wdr95	0	2	Lypd1=ENSMUSG00000026344|Lmx1a=ENSMUSG00000026686
Ex_Ebf2_Ifi213_2	0	3	Tnnt2=ENSMUSG00000026414|Slc26a5=ENSMUSG00000029015|Bcl11a=ENSMUSG00000000861
Ex_Hoxb3_Ldlrap1_4	0	0
Inh_Nkx2-2_Efhb_1	0	4	Pou3f3=ENSMUSG00000045515|Hmcn1=ENSMUSG00000066842|Adarb2=ENSMUSG00000052551|Prlr=ENSMUSG00000005268
Ex_Slc30a3_P2rx6	0	2	Igfn1=ENSMUSG00000051985|Npnt=ENSMUSG00000040998
Inh_Pax2_Hrob_4	0	3	Cadps2=ENSMUSG00000017978|Cdh3=ENSMUSG00000061048|Mafa=ENSMUSG00000047591
Ex_Sall1_Fgf7_1	0	3	Pitx2=ENSMUSG00000028023|Islr2=ENSMUSG00000051243|Piezo2=ENSMUSG00000041482
Inh_Pax5_Gdf10_2	0	3	Sema3e=ENSMUSG00000063531|Nts=ENSMUSG00000019890|Gdf10=ENSMUSG00000021943
Inh_Tfap2a_Chrdl2_1	0	0
Ex_C1ql4_Rgcc_2	0	5	Cox5b=ENSMUSG00000061518|Cck=ENSMUSG00000032532|Bcl11a=ENSMUSG00000000861|Ccn3=ENSMUSG00000037362|Prph=ENSMUSG00000023484
Inh_Lhx6_Cxcr4_2	0	2	Nfib=ENSMUSG00000008575|Itgad=ENSMUSG00000070369
Inh_Pax5_Met	0	4	Zeb2=ENSMUSG00000026872|Pax5=ENSMUSG00000014030|Pde3a=ENSMUSG00000041741|Slc6a5=ENSMUSG00000039728
Inh_Pax7_Bmp5_2	0	3	Gulp1=ENSMUSG00000056870|Pax7=ENSMUSG00000028736|Bmp5=ENSMUSG00000032179
Inh_Sox2_Ikzf1_3	0	3	Cbln4=ENSMUSG00000067578|Nmbr=ENSMUSG00000019865|Bves=ENSMUSG00000071317
Ex_Lhx9_Lacc1	0	2	Slc38a11=ENSMUSG00000061171|Crybg3=ENSMUSG00000022723
Fibro_Eya2_Aox3	0	0
Inh_Pax6_Pdgfd_2	0	2	Plxdc2=ENSMUSG00000026748|Pax6=ENSMUSG00000027168
Inh_Sncg_Sln_Npy	0	3	Npnt=ENSMUSG00000040998|Frem1=ENSMUSG00000059049|Ror1=ENSMUSG00000035305
Inh_Lhx1_Corin	0	5	Nr4a2=ENSMUSG00000026826|Rspo1=ENSMUSG00000028871|Slc30a3=ENSMUSG00000029151|Npy=ENSMUSG00000029819|Gfra1=ENSMUSG00000025089
Inh_Lhx6_Arhgap28_2	0	2	Dach2=ENSMUSG00000025592|Trabd2b=ENSMUSG00000070867
Ex_Fezf2_Rgs16	0	3	Ndst3=ENSMUSG00000027977|Tmem215=ENSMUSG00000046593|Ptprm=ENSMUSG00000033278
Inh_Six3_Bmp3_Ano1_3	0	0
Inh_Gbx1_Atp8b1_3	0	0
Ex_Fibcd1_Lefty1_Nell1	0	3	Fibcd1=ENSMUSG00000026841|Gpc3=ENSMUSG00000055653|Bmpr1b=ENSMUSG00000052430
Ex_Lmx1b_Tmem100_1	0	4	Antxr2=ENSMUSG00000029338|Tmem100=ENSMUSG00000069763|Galnt14=ENSMUSG00000024064|Cbln2=ENSMUSG00000024647
Inh_Pax2_Cd44_1	0	2	Mboat1=ENSMUSG00000038732|Rspo2=ENSMUSG00000051920
Inh_Pou3f1_Gm525	0	1	Gm525=ENSMUSG00000072553
Ex_Rorb_Col8a1_Cntnap4	0	0
Ex_Sim1_Ccdc3	0	3	Prox1=ENSMUSG00000010175|Sim1=ENSMUSG00000019913|Ptprm=ENSMUSG00000033278
Inh_Gata3_Lum	0	2	Olfr48=ENSMUSG00000075072|Tspan11=ENSMUSG00000030351
Ex_Nxph4_Twist1_4	0	3	Il1rapl2=ENSMUSG00000059203|Moxd1=ENSMUSG00000020000|Myo1e=ENSMUSG00000032220
Ex_Ebf2_Ifi213_1	0	2	Myo1b=ENSMUSG00000018417|Ifi213=ENSMUSG00000073491
Ex_Fezf2_Dlk1_Fos_2	0	2	Ccdc60=ENSMUSG00000043913|Cdc25c=ENSMUSG00000044201
Inh_Onecut1_Gldn	0	3	Fras1=ENSMUSG00000034687|Gldn=ENSMUSG00000046167|Kank3=ENSMUSG00000042099
Ex_Pou4f1_Alpk1_4	0	2	Sh3bp4=ENSMUSG00000036206|Mug2=ENSMUSG00000030131
Inh_Htr3a_Ibsp_2	0	2	Dck=ENSMUSG00000029366|Scrg1=ENSMUSG00000031610
Inh_Htr3a_Prom1_4	0	2	St8sia6=ENSMUSG00000003418|Cth=ENSMUSG00000028179
Ex_C1ql4_Dsg1b	0	3	Plcd4=ENSMUSG00000026173|Calcr=ENSMUSG00000023964|Meox2=ENSMUSG00000036144
Ex_Sim1_Sall3	0	2	Lmx1a=ENSMUSG00000026686|Foxb1=ENSMUSG00000059246
Inh_Fbxl7_Crabp1_2	0	3	Gulp1=ENSMUSG00000056870|Hk2=ENSMUSG00000000628|Otp=ENSMUSG00000021685
Inh_Onecut3_Arsj	0	2	Sulf1=ENSMUSG00000016918|Diaph3=ENSMUSG00000022021
Inh_Lamp5_Ndnf_Tac2	0	3	Plxdc2=ENSMUSG00000026748|Glra3=ENSMUSG00000038257|Ntn1=ENSMUSG00000020902
Ex_Pou4f2_Hpse2_3	0	5	Cox7a2=ENSMUSG00000032330|Prlr=ENSMUSG00000005268|Cdh12=ENSMUSG00000040452|Hpse2=ENSMUSG00000074852|Gfra1=ENSMUSG00000025089
Ex_Phox2b_Ghsr_1	0	2	Gpc3=ENSMUSG00000055653|Trpc5=ENSMUSG00000041710
Inh_Foxl3_Klc3	0	2	Runx1=ENSMUSG00000022952|Pax2=ENSMUSG00000004231
Chol_Pitx2_Antxrl	0	1	Pitx2=ENSMUSG00000028023
Chol_Ecel1_1700025C18Rik_2	0	2	Gcnt1=ENSMUSG00000038843|Gfra1=ENSMUSG00000025089
Ex_Skor1_Slc17a8_1	0	2	Svep1=ENSMUSG00000028369|Kcnmb1=ENSMUSG00000020155
Ex_Tfap2d_Aox3	0	4	Pdlim5=ENSMUSG00000028273|Slc4a4=ENSMUSG00000060961|Thbs4=ENSMUSG00000021702|Fgf10=ENSMUSG00000021732
Ex_Fam163a_Kcne4_1	0	2	Npas2=ENSMUSG00000026077|Kcne4=ENSMUSG00000047330
Inh_Exd1_Arhgap9_1	0	4	Tarm1=ENSMUSG00000053338|Sall1=ENSMUSG00000031665|Otp=ENSMUSG00000021685|Trhr=ENSMUSG00000038760
Inh_Htr3a_Col5a2	0	1	Col5a2=ENSMUSG00000026042
Inh_Ppp1r1b_Drd1_Rbp1_4	0	3	Dner=ENSMUSG00000036766|Stmn1=ENSMUSG00000028832|Stard5=ENSMUSG00000046027
Ex_Tcf7l2_Fbln1_St14	0	4	Cpa6=ENSMUSG00000042501|Slc44a5=ENSMUSG00000028360|Crybg1=ENSMUSG00000019866|Col12a1=ENSMUSG00000032332
Inh_Pax8_Slc30a8	0	3	Pcsk6=ENSMUSG00000030513|Ston2=ENSMUSG00000020961|Slc30a8=ENSMUSG00000022315
Inh_Pax2_Abcg8	0	3	Corin=ENSMUSG00000005220|Etv1=ENSMUSG00000004151|Abcg8=ENSMUSG00000024254
Ex_Tfap2d_Mgst2_1	0	6	Ccdc187=ENSMUSG00000048038|Synpo2=ENSMUSG00000050315|Defb1=ENSMUSG00000044748|Lmo7=ENSMUSG00000033060|Prkd1=ENSMUSG00000002688|Gfra1=ENSMUSG00000025089
Inh_Pax2_Gli2_2	0	2	Brs3=ENSMUSG00000031130|Cyp26b1=ENSMUSG00000063415
Inh_Pax2_Vgll3_2	0	4	Satb2=ENSMUSG00000038331|Gabrg1=ENSMUSG00000001260|Hoxa7=ENSMUSG00000038236|Folh1=ENSMUSG00000001773
Inh_Otx1_Coch_2	0	3	Cbln4=ENSMUSG00000067578|Trpc4=ENSMUSG00000027748|Coch=ENSMUSG00000020953
Inh_Pax6_Foxd1_2	0	3	Khdrbs2=ENSMUSG00000026058|Dlx1=ENSMUSG00000041911|Syt6=ENSMUSG00000027849
Inh_Hoxc6_Kl	0	4	Slc30a3=ENSMUSG00000029151|C1qtnf7=ENSMUSG00000061535|Bcl11b=ENSMUSG00000048251|Hoxc6=ENSMUSG00000001661
Inh_Pax2_Tfap2b_Tcim_3	0	2	Prkcq=ENSMUSG00000026778|Adprhl1=ENSMUSG00000031448
Ex_Vsx2_Npr3	0	3	Lhx4=ENSMUSG00000026468|Dach2=ENSMUSG00000025592|Npsr1=ENSMUSG00000043659
Inh_Lhx1_Vsir_1	0	3	Foxd1=ENSMUSG00000078302|Fbxl7=ENSMUSG00000043556|Pvalb=ENSMUSG00000005716
Inh_Pax8_Abcc9_1	0	4	Pde11a=ENSMUSG00000075270|Svep1=ENSMUSG00000028369|Adamtsl1=ENSMUSG00000066113|Pcsk6=ENSMUSG00000030513
Ex_Tfap2d_Kcnk15	0	0
Ex_Foxd3_Olig3_2	0	1	Olig3=ENSMUSG00000045591
Inh_Fbxl7_Hmcn1_2	0	3	Pax8=ENSMUSG00000026976|Pax5=ENSMUSG00000014030|Ccbe1=ENSMUSG00000046318
Inh_Lhx6_Sfrp1_6	0	4	Pth2r=ENSMUSG00000025946|Nxph2=ENSMUSG00000069132|Zfp536=ENSMUSG00000043456|Ubap1l=ENSMUSG00000086228
Inh_Pax2_Tnnt2	0	3	Nr4a2=ENSMUSG00000026826|Calb1=ENSMUSG00000028222|Foxp2=ENSMUSG00000029563
Ex_Sim1_A730009L09Rik	0	3	Igfbp5=ENSMUSG00000026185|Scn5a=ENSMUSG00000032511|A730009L09Rik=ENSMUSG00000110358
Inh_Pax2_Mboat1_1	0	4	Cntnap5a=ENSMUSG00000070695|Tox=ENSMUSG00000041272|Asb4=ENSMUSG00000042607|Sntb1=ENSMUSG00000060429
Inh_Lhx6_Npy_3	0	2	Prox1=ENSMUSG00000010175|Ano2=ENSMUSG00000038115
Inh_Pax5_Asb4_5	0	3	St18=ENSMUSG00000033740|Calcr=ENSMUSG00000023964|Ntf3=ENSMUSG00000049107
Inh_Gata3_Gsc2_1	0	3	Sulf1=ENSMUSG00000016918|Chn2=ENSMUSG00000004633|Gsc2=ENSMUSG00000022738
Ex_Ebf2_Antxr2	0	4	Cdh20=ENSMUSG00000050840|Col25a1=ENSMUSG00000058897|Antxr2=ENSMUSG00000029338|Pthlh=ENSMUSG00000048776
Inh_Pax8_Pdzk1ip1_1	0	4	Colgalt2=ENSMUSG00000032649|Irs4=ENSMUSG00000054667|Pdzrn3=ENSMUSG00000035357|Rps25=ENSMUSG00000009927
Inh_Pax2_Nkx6-1_Bmp4	0	3	Fam163a=ENSMUSG00000015484|Pax8=ENSMUSG00000026976|Etv1=ENSMUSG00000004151
Inh_Six3_Drd3_2	0	0
Inh_Skor2_Lancl3	0	3	Meis2=ENSMUSG00000027210|Il1rapl2=ENSMUSG00000059203|Skor2=ENSMUSG00000091519
Ex_Lmx1b_Upp1	0	3	Rxfp1=ENSMUSG00000034009|Chst9=ENSMUSG00000047161|Skor2=ENSMUSG00000091519
Inh_Lhx6_Sst_Etv1_Pdyn	0	3	Dnah14=ENSMUSG00000047369|Kit=ENSMUSG00000005672|Edaradd=ENSMUSG00000095105
Inh_Lhx6_Sfrp1_1	0	2	Nxph2=ENSMUSG00000069132|Caln1=ENSMUSG00000060371
Inh_Onecut3_Crabp1_2	0	3	En1=ENSMUSG00000058665|Ntng1=ENSMUSG00000059857|Chat=ENSMUSG00000021919
Ex_Pou4f1_Plscr5_3	0	5	Il1rapl2=ENSMUSG00000059203|Col25a1=ENSMUSG00000058897|Ttc29=ENSMUSG00000037101|Rskr=ENSMUSG00000037593|Cdh9=ENSMUSG00000025370
Ex_Lmx1a_Kcp_2	0	4	Kcp=ENSMUSG00000059022|Ebf2=ENSMUSG00000022053|Onecut1=ENSMUSG00000043013|Ddc=ENSMUSG00000020182
Inh_Pax5_Tmem176b_3	0	3	Hs3st1=ENSMUSG00000051022|Fgf17=ENSMUSG00000022101|Cdh6=ENSMUSG00000039385
Inh_Lhx8_Arhgef38_2	0	5	Frem2=ENSMUSG00000037016|Necab1=ENSMUSG00000040536|Cntn4=ENSMUSG00000064293|Ston2=ENSMUSG00000020961|Adgrf5=ENSMUSG00000056492
Ex_Plekhg1_Col27a1_Npsr1_2	0	3	Gm26992=ENSMUSG00000098078|Npsr1=ENSMUSG00000043659|Fbn2=ENSMUSG00000024598
Inh_Pax7_Arhgap28_4	0	5	Lemd1=ENSMUSG00000079330|Pax7=ENSMUSG00000028736|Npsr1=ENSMUSG00000043659|Cpne4=ENSMUSG00000032564|Cacng5=ENSMUSG00000040373
Ex_C1ql4_Foxd3_2	0	3	Foxd3=ENSMUSG00000067261|Mctp2=ENSMUSG00000032776|Csgalnact1=ENSMUSG00000036356
Ex_Sim1_Naa11	0	3	Prex2=ENSMUSG00000048960|Plpp4=ENSMUSG00000070366|Hhip=ENSMUSG00000064325
Ex_C1ql4_Teddm3_3	0	2	Crh=ENSMUSG00000049796|Col11a1=ENSMUSG00000027966
Inh_Onecut1_Met_4	0	4	Kcnq5=ENSMUSG00000028033|Pax5=ENSMUSG00000014030|Mctp2=ENSMUSG00000032776|Cartpt=ENSMUSG00000021647
Ex_Lef1_Gpr101	0	2	Tmem255b=ENSMUSG00000038457|L3mbtl4=ENSMUSG00000041565
Inh_Pax2_Ctsc	0	3	Cdk15=ENSMUSG00000026023|Col18a1=ENSMUSG00000001435|Hmga2=ENSMUSG00000056758
Ex_Lhx3_Slc5a7_4	0	2	Lhx3=ENSMUSG00000026934|Slc5a7=ENSMUSG00000023945
Inh_Hoxc4_F5_2	0	1	Grap2=ENSMUSG00000042351
Ex_Sox5_Thbs2	0	2	Podn=ENSMUSG00000028600|Col23a1=ENSMUSG00000063564
Inh_Pax2_Aldh1a2	0	2	Cpa6=ENSMUSG00000042501|Aldh1a2=ENSMUSG00000013584
Inh_Nkx2-2_Pdzk1ip1	0	4	Cpa6=ENSMUSG00000042501|Nkx2-2=ENSMUSG00000027434|Dgkk=ENSMUSG00000062393|Pdzk1ip1=ENSMUSG00000028716
Ex_Onecut3_Spag16_1	0	3	Prox1=ENSMUSG00000010175|Adamtsl1=ENSMUSG00000066113|Prkcd=ENSMUSG00000021948
Inh_Frmd7_Olfr142_3	0	0
Inh_Otx1_Svs5_1	0	4	Svs5=ENSMUSG00000017004|Kit=ENSMUSG00000005672|Calb2=ENSMUSG00000003657|Qpct=ENSMUSG00000024084
Ex_Pou4f2_Ramp3	0	5	Tfap2d=ENSMUSG00000042596|Cnih3=ENSMUSG00000026514|Trpc4=ENSMUSG00000027748|Bnc2=ENSMUSG00000028487|Ramp3=ENSMUSG00000041046
Inh_Tfap2a_Pthlh_4	0	3	Lhfp=ENSMUSG00000048332|Adgrd1=ENSMUSG00000044017|Slc6a12=ENSMUSG00000030109
Inh_Pax8_Pkhd1l1_10	0	3	Pax5=ENSMUSG00000014030|Foxp2=ENSMUSG00000029563|Cd24a=ENSMUSG00000047139
Ex_Slc30a3_Clspn	0	2	Vwc2l=ENSMUSG00000045648|Clspn=ENSMUSG00000042489
Ex_Pou4f2_Olfr560_1	0	2	Sema3d=ENSMUSG00000040254|Tox3=ENSMUSG00000043668
Ex_Lmx1a_H2-Q10_2	0	1	Dsg1a=ENSMUSG00000069441
Ex_Sim1_Pgr15l_1	0	4	Lhx2=ENSMUSG00000000247|Il1rapl2=ENSMUSG00000059203|Moxd1=ENSMUSG00000020000|Kcnh8=ENSMUSG00000035580
Ex_Nkx2-2_Robo3_2	0	4	Gulp1=ENSMUSG00000056870|Fstl5=ENSMUSG00000034098|Pitx2=ENSMUSG00000028023|Plac9a=ENSMUSG00000095304
Ex_Vsx2_Igfbp4_1	0	3	Pdyn=ENSMUSG00000027400|Sox2=ENSMUSG00000074637|Skor2=ENSMUSG00000091519
Ex_Fezf2_Slc17a8_Rxfp2	0	0
Ex_Nxph4_Zic5	0	4	Tmem215=ENSMUSG00000046593|Rspo3=ENSMUSG00000019880|Col4a1=ENSMUSG00000031502|Myo1e=ENSMUSG00000032220
Ex_Slc30a3_Adrb2	0	2	Npnt=ENSMUSG00000040998|Gm19410=ENSMUSG00000109372
Inh_Vcan_St8sia2_2	0	0
Ex_Ebf2_Abcc9_4	0	3	Galnt3=ENSMUSG00000026994|Slc35d3=ENSMUSG00000050473|Hhip=ENSMUSG00000064325
Ex_Vsx2_Drd3_2	0	2	Aox3=ENSMUSG00000064294|Drd3=ENSMUSG00000022705
Inh_Nkx2-2_Gal	0	4	Arhgap6=ENSMUSG00000031355|Bhlhe22=ENSMUSG00000025128|Tafa4=ENSMUSG00000046500|Trhde=ENSMUSG00000050663
Inh_Six3_Drd3_3	0	4	Abtb2=ENSMUSG00000032724|Bmp3=ENSMUSG00000029335|Six3=ENSMUSG00000038805|Rorb=ENSMUSG00000036192
Ex_Vsx2_Prdm6_1	0	3	Foxd3=ENSMUSG00000067261|Kcnmb1=ENSMUSG00000020155|Prdm6=ENSMUSG00000069378
Inh_Htr3a_Prom1_2	0	2	Plcl1=ENSMUSG00000038349|Ibsp=ENSMUSG00000029306
Ex_Pou4f1_Plscr5_6	0	5	Pde1a=ENSMUSG00000059173|Vwa5b1=ENSMUSG00000028753|Sox6=ENSMUSG00000051910|Ebf2=ENSMUSG00000022053|Gal=ENSMUSG00000024907
Ser_Nkx6-1_Trh	0	2	Slc22a3=ENSMUSG00000023828|Myo5b=ENSMUSG00000025885
Inh_Otx2_Prdm16_3	0	3	Ptprt=ENSMUSG00000053141|Prdm16=ENSMUSG00000039410|Sostdc1=ENSMUSG00000036169
Ex_Dmrta2_Gm7271	0	4	Kcnq5=ENSMUSG00000028033|Sema3e=ENSMUSG00000063531|Gm7271=ENSMUSG00000091204|Emx2=ENSMUSG00000043969
Ex_Pax6_Pappa2_2	0	4	Cpa6=ENSMUSG00000042501|Lypd1=ENSMUSG00000026344|Pax6=ENSMUSG00000027168|Tpbg=ENSMUSG00000035274
Inh_Nkx2-2_Npy_2	0	3	Tecrl=ENSMUSG00000049537|Npy=ENSMUSG00000029819|Gli3=ENSMUSG00000021318
Inh_Dmbx1_Slc34a2_1	0	3	Acadl=ENSMUSG00000026003|Nos1=ENSMUSG00000029361|Gfral=ENSMUSG00000059383
Ser_Fev_Siglec15	0	2	Il1r1=ENSMUSG00000026072|Rerg=ENSMUSG00000030222
Inh_Htr3a_Ibsp_3	0	2	Dytn=ENSMUSG00000069085|Myo5b=ENSMUSG00000025885
Inh_Six3_Pla2g5_Sox3	0	4	Fam163a=ENSMUSG00000015484|Sox3=ENSMUSG00000045179|Pla2g5=ENSMUSG00000041193|Megf11=ENSMUSG00000036466
Ex_Nkx2-4_Svep1_1	0	3	Col24a1=ENSMUSG00000028197|Svep1=ENSMUSG00000028369|E130114P18Rik=ENSMUSG00000048747
Ex_Plekhg1_Epha1_Cd44_2	0	5	Rxfp1=ENSMUSG00000034009|Sdk1=ENSMUSG00000039683|Col12a1=ENSMUSG00000032332|Kcnip1=ENSMUSG00000053519|Hcn1=ENSMUSG00000021730
Inh_Pax2_Fbln1	0	5	Vwc2l=ENSMUSG00000045648|Dab1=ENSMUSG00000028519|Maf=ENSMUSG00000055435|Ttc6=ENSMUSG00000046782|Fbln1=ENSMUSG00000006369
Inh_Fbxl7_Fst	0	5	Rprm=ENSMUSG00000075334|Gpr149=ENSMUSG00000043441|Cd24a=ENSMUSG00000047139|Igf1=ENSMUSG00000020053|Slit1=ENSMUSG00000025020
Ex_Skor1_Kcnmb1	0	2	Gpr149=ENSMUSG00000043441|Popdc3=ENSMUSG00000019848
Ex_Phox2b_Hgf	0	3	Phox2b=ENSMUSG00000012520|Tac1=ENSMUSG00000061762|Abi3bp=ENSMUSG00000035258
Ex_Gli3_Vwf	0	3	Erbb4=ENSMUSG00000062209|Ntf3=ENSMUSG00000049107|Syk=ENSMUSG00000021457
Ex_Phox2b_Igfbpl1_5	0	2	Zeb2=ENSMUSG00000026872|Cyp26b1=ENSMUSG00000063415
Ex_Dmbx1_Plet1_1	0	3	Pard3b=ENSMUSG00000052062|Bnc2=ENSMUSG00000028487|Dmbx1=ENSMUSG00000028707
Ex_Lmx1b_Ptgfr	0	2	Tfap2b=ENSMUSG00000025927|Igfbp5=ENSMUSG00000026185
Inh_Irx4_Catspere1_1	0	2	Cubn=ENSMUSG00000026726|Adam33=ENSMUSG00000027318
Inh_Pax5_Cmtm8_3	0	3	Grm8=ENSMUSG00000024211|Crhbp=ENSMUSG00000021680|Piezo2=ENSMUSG00000041482
Inh_Dmbx1_Gpx6	0	2	4931428L18Rik=ENSMUSG00000086727|Gpx6=ENSMUSG00000004341
Inh_Vip_Trim55_7	0	0
Ex_Lmx1b_Dynap_1	0	3	Plch1=ENSMUSG00000036834|Megf10=ENSMUSG00000024593|Dynap=ENSMUSG00000024512
Inh_Gata3_Tcim	0	3	En1=ENSMUSG00000058665|Tafa1=ENSMUSG00000059187|Tcim=ENSMUSG00000056313
Inh_Tfap2b_Tll2_4	0	4	Sytl5=ENSMUSG00000054453|Tekt2=ENSMUSG00000028845|Zic1=ENSMUSG00000032368|Igfbp6=ENSMUSG00000023046
Ex_Ebf2_Glp1r_4	0	5	Mycl=ENSMUSG00000028654|Cck=ENSMUSG00000032532|Angpt1=ENSMUSG00000022309|Glp1r=ENSMUSG00000024027|Rorb=ENSMUSG00000036192
Ex_Irx2_Nppc_3	0	4	Prr5l=ENSMUSG00000032841|Calb1=ENSMUSG00000028222|Zfp804b=ENSMUSG00000092094|Popdc3=ENSMUSG00000019848
DopEx_Calb1_Lpl_2	0	2	Syndig1=ENSMUSG00000074736|Tmem207=ENSMUSG00000091972
Ex_Lmx1b_Ccdc172	0	3	A830018L16Rik=ENSMUSG00000057715|Abcc9=ENSMUSG00000030249|Ccdc172=ENSMUSG00000025090
Ex_Pou4f1_Lpar1	0	2	Lpar1=ENSMUSG00000038668|Prdm16=ENSMUSG00000039410
Ex_Sim1_Nkx2-2_2	0	2	Zeb2=ENSMUSG00000026872|Foxb1=ENSMUSG00000059246
Ex_Pou4f1_Alpk1_3	0	3	En1=ENSMUSG00000058665|Qrfprl=ENSMUSG00000029917|Myo5b=ENSMUSG00000025885
Inh_Tfap2b_Kcnmb1_1	0	3	Ntf3=ENSMUSG00000049107|Adarb2=ENSMUSG00000052551|Rspo2=ENSMUSG00000051920
Inh_Irx5_Tafa4_2	0	3	Catsperg1=ENSMUSG00000049676|Otp=ENSMUSG00000021685|Ccdc192=ENSMUSG00000058925
Ex_Ccn3_Fezf2_Vgll3_2	0	3	Gm26992=ENSMUSG00000098078|Unc13c=ENSMUSG00000062151|Adcyap1=ENSMUSG00000024256
Inh_Lhx8_Oprk1	0	4	Sfmbt2=ENSMUSG00000061186|Reln=ENSMUSG00000042453|Mgmt=ENSMUSG00000054612|Cdh23=ENSMUSG00000012819
Inh_Pax5_Asb4_4	0	3	Cubn=ENSMUSG00000026726|Tmem114=ENSMUSG00000022715|Col8a1=ENSMUSG00000068196
Ex_Pou4f2_Olfr560_2	0	2	Slc17a8=ENSMUSG00000019935|Ednra=ENSMUSG00000031616
Inh_Pax2_Hoxb5_Trhr	0	6	Pax8=ENSMUSG00000026976|Dach2=ENSMUSG00000025592|Sema3a=ENSMUSG00000028883|Dscaml1=ENSMUSG00000032087|Irx1=ENSMUSG00000060969|Trhr=ENSMUSG00000038760
Ex_Lhx9_Slc38a11_4	0	3	Slc38a11=ENSMUSG00000061171|Qrfprl=ENSMUSG00000029917|Prdm6=ENSMUSG00000069378
Inh_Lhx6_Myo1h_2	0	2	Myo1h=ENSMUSG00000066952|Gal=ENSMUSG00000024907
Ex_Sox6_Ttc29_3	0	0
Ex_Phox2b_Nr1h4_1	0	4	Vxn=ENSMUSG00000067879|Nr1h4=ENSMUSG00000047638|Gli3=ENSMUSG00000021318|Bcl11b=ENSMUSG00000048251
Inh_Lhx6_Sctr_1	0	2	Ap1s3=ENSMUSG00000054702|Fign=ENSMUSG00000075324
Inh_Nkx2-2_Gata2_8	0	3	Nkx2-2=ENSMUSG00000027434|Nfib=ENSMUSG00000008575|Piezo2=ENSMUSG00000041482
Ex_Tfap2b_Ccdc172_Calcr	0	2	Serpinb8=ENSMUSG00000026315|Ccdc172=ENSMUSG00000025090
Inh_Creb5_Ror1_2	0	0
Ex_Fezf2_Lhx9_3	0	3	Olfm3=ENSMUSG00000027965|Tll1=ENSMUSG00000053626|Dlk1=ENSMUSG00000040856
Ex_Fezf2_Cfap58_1	0	2	Gpc3=ENSMUSG00000055653|Rasl11a=ENSMUSG00000029641
Inh_Gata3_Tll2_4	0	3	Serpine2=ENSMUSG00000026249|Sall3=ENSMUSG00000024565|Tll2=ENSMUSG00000025013
Ex_C1ql4_Islr2_1	0	2	Crh=ENSMUSG00000049796|Calcr=ENSMUSG00000023964
Inh_Hmcn1_Sycp2l_1	0	6	Tfap2b=ENSMUSG00000025927|Hmcn1=ENSMUSG00000066842|Car8=ENSMUSG00000041261|Cacna2d1=ENSMUSG00000040118|Sycp2l=ENSMUSG00000038651|Galnt14=ENSMUSG00000024064
Inh_Pax2_Olfr920_1	0	4	Prkcq=ENSMUSG00000026778|Apbb1ip=ENSMUSG00000026786|Rspo2=ENSMUSG00000051920|Galr1=ENSMUSG00000024553
NorEx_Phox2b_Myom3	0	3	Tfap2b=ENSMUSG00000025927|Myom3=ENSMUSG00000037139|C1ql1=ENSMUSG00000045532
Inh_Gata3_Tnc_2	0	3	Sphkap=ENSMUSG00000026163|Pax6=ENSMUSG00000027168|Foxp2=ENSMUSG00000029563
Inh_Ppp1r1b_Drd2_Ddit4l_1	0	0
Inh_Sp8_Sox6_2	0	3	Kcnq5=ENSMUSG00000028033|Sox6=ENSMUSG00000051910|Fam83b=ENSMUSG00000032358
Inh_Lhx6_Car8_7	0	3	Pcdh11x=ENSMUSG00000034755|Vwc2=ENSMUSG00000050830|Zbtb7c=ENSMUSG00000044646
Inh_Nkx2-1_Gm8113_3	0	3	Dusp28=ENSMUSG00000047067|Itga8=ENSMUSG00000026768|Lhx8=ENSMUSG00000096225
Ex_Hoxc6_Rxfp2_1	0	3	Nr4a2=ENSMUSG00000026826|Eya2=ENSMUSG00000017897|Ramp3=ENSMUSG00000041046
Ex_Defb1_Gsta2_2	0	3	Pld5=ENSMUSG00000055214|Gsta2=ENSMUSG00000057933|Tmem114=ENSMUSG00000022715
Inh_Otx2_Tnnt1_2	0	4	Tnnt1=ENSMUSG00000064179|Ankrd33b=ENSMUSG00000022237|Vgll3=ENSMUSG00000091243|Epb41l4a=ENSMUSG00000024376
Ex_Tcf7l2_Slc38a11	0	2	Pou6f2=ENSMUSG00000009734|Tcf7l2=ENSMUSG00000024985
Fibro_Eya2_Slc47a1_2	0	1	Tspan11=ENSMUSG00000030351
Inh_Lhx6_Lama4	0	3	St8sia6=ENSMUSG00000003418|Tac1=ENSMUSG00000061762|Lama4=ENSMUSG00000019846
Inh_Lhx6_Nmu_4	0	3	Zeb2=ENSMUSG00000026872|Gpr149=ENSMUSG00000043441|Nmu=ENSMUSG00000029236
Inh_Tfap2b_Erfl_2	0	3	Pax8=ENSMUSG00000026976|Tacr3=ENSMUSG00000028172|Erfl=ENSMUSG00000108367
Ex_Lmx1a_Dnaaf6b_2	0	3	Zfp804b=ENSMUSG00000092094|Gucy2c=ENSMUSG00000042638|Btbd16=ENSMUSG00000040298
Ex_Ebf2_Sec1_2	0	2	Tac1=ENSMUSG00000061762|C1ql1=ENSMUSG00000045532
Ex_Fezf1_Bnc2_2	0	2	Hmcn2=ENSMUSG00000055632|Bnc2=ENSMUSG00000028487
Inh_Otx2_Prdm16_4	0	3	St8sia6=ENSMUSG00000003418|Prdm16=ENSMUSG00000039410|Bcl11a=ENSMUSG00000000861
Inh_Pax7_Erfl_4	0	3	Gpr101=ENSMUSG00000036357|Pax7=ENSMUSG00000028736|Erfl=ENSMUSG00000108367
Inh_Foxp2_Foxd3_5	0	4	Col6a3=ENSMUSG00000048126|Bnc2=ENSMUSG00000028487|Foxp2=ENSMUSG00000029563|Adamts19=ENSMUSG00000053441
Ex_Lmx1a_Irx3_5	0	3	Slc39a12=ENSMUSG00000036949|Gucy2f=ENSMUSG00000042282|Mob3b=ENSMUSG00000073910
Ex_Lhx9_Igfbp2_2	0	2	Col5a2=ENSMUSG00000026042|Efemp1=ENSMUSG00000020467
Ex_Pou4f2_Sult3a2_10	0	0
Ex_Phox2b_Kcnj2_2	0	3	Fibin=ENSMUSG00000074971|Pdyn=ENSMUSG00000027400|Phox2b=ENSMUSG00000012520
Ex_Phox2b_Serpinb7_2	0	3	Itga8=ENSMUSG00000026768|Cntnap3=ENSMUSG00000033063|Megf10=ENSMUSG00000024593
Ex_Zic1_Bhlhe23	0	3	Tfap2d=ENSMUSG00000042596|Wfdc10=ENSMUSG00000070529|Kcnmb2=ENSMUSG00000037610
Inh_Pax2_Hoxb5_Otp_2	0	4	Satb2=ENSMUSG00000038331|Prox1=ENSMUSG00000010175|Trpc4=ENSMUSG00000027748|Scube2=ENSMUSG00000007279
Ex_Nxph4_Ednra	0	4	Pkhd1=ENSMUSG00000043760|Nptx2=ENSMUSG00000059991|Ednra=ENSMUSG00000031616|Sult5a1=ENSMUSG00000000739
Inh_Lhx1_Acan	0	4	Rxfp1=ENSMUSG00000034009|Zic1=ENSMUSG00000032368|Drd1=ENSMUSG00000021478|Il31ra=ENSMUSG00000050377
Ex_Phox2b_Six2_1	0	2	C1ql2=ENSMUSG00000036907|Lmx1b=ENSMUSG00000038765
Inh_Frmd7_Esr2_2	0	2	Ndnf=ENSMUSG00000049001|Esr2=ENSMUSG00000021055
Inh_Pax8_Pkhd1l1_1	0	3	Rubcnl=ENSMUSG00000034959|Pkhd1l1=ENSMUSG00000038725|Dcc=ENSMUSG00000060534
Ex_Pitx2_Zbtb7c_4	0	3	Pgr15l=ENSMUSG00000031212|Cck=ENSMUSG00000032532|Skor2=ENSMUSG00000091519
Inh_Otx1_Sox14_1	0	3	Pappa2=ENSMUSG00000073530|Cd40=ENSMUSG00000017652|Dlk1=ENSMUSG00000040856
Ex_Ebf2_Sox6	0	2	Sox6=ENSMUSG00000051910|Hsd17b2=ENSMUSG00000031844
Inh_Sncg_Np2yr_Fos_2	0	4	Prox1=ENSMUSG00000010175|Tspan18=ENSMUSG00000027217|Glra3=ENSMUSG00000038257|Fbn2=ENSMUSG00000024598
Nor_Phox2b_Prlh	0	2	Prlh=ENSMUSG00000090550|Slc6a2=ENSMUSG00000055368
Inh_Pax8_Nr5a2_Kcng3	0	3	En1=ENSMUSG00000058665|Nr5a2=ENSMUSG00000026398|Hs3st4=ENSMUSG00000078591
Ex_Slc30a3_Trhr	0	3	Ptpn14=ENSMUSG00000026604|Fign=ENSMUSG00000075324|Cntnap3=ENSMUSG00000033063
Ex_Fibcd1_Gpr101	0	3	Fibcd1=ENSMUSG00000026841|Tmem44=ENSMUSG00000022537|Piezo2=ENSMUSG00000041482
Ex_Hpgd_Pik3c2g_1	0	3	Pth2r=ENSMUSG00000025946|Npnt=ENSMUSG00000040998|Moxd1=ENSMUSG00000020000
Inh_Lhx6_Iqca_4	0	3	Cdh7=ENSMUSG00000026312|Rxfp2=ENSMUSG00000053368|Syt10=ENSMUSG00000063260
Inh_Dmbx1_Slc34a2_2	0	3	Gpc3=ENSMUSG00000055653|Dmbx1=ENSMUSG00000028707|Cpne4=ENSMUSG00000032564
Ex_Nxph4_Lman1l	0	3	Pcdh15=ENSMUSG00000052613|Hpgd=ENSMUSG00000031613|Lman1l=ENSMUSG00000056271
Inh_Lhx6_Cox6a2_Nxph2_2	0	2	Ddr2=ENSMUSG00000026674|Tac1=ENSMUSG00000061762
Ex_Irx2_Twist1_1	0	2	Ppp1r1c=ENSMUSG00000034683|Neto1=ENSMUSG00000050321
Ex_Skor1_Kdr_4	0	4	Syt2=ENSMUSG00000026452|Hs3st3b1=ENSMUSG00000070407|Drd1=ENSMUSG00000021478|Sv2c=ENSMUSG00000051111
Inh_Emx2_Pirt_1	0	2	Gm19410=ENSMUSG00000109372|Rxfp3=ENSMUSG00000060735
Inh_Sox2_Ikzf1_8	0	4	Cbln4=ENSMUSG00000067578|Pthlh=ENSMUSG00000048776|Ntn1=ENSMUSG00000020902|Shisal2b=ENSMUSG00000042655
Ex_Tcf7l2_Kif26a_1	0	2	Ebf2=ENSMUSG00000022053|Tcf7l2=ENSMUSG00000024985
Ex_Ccn2_Nmbr_1	0	3	Sulf1=ENSMUSG00000016918|Lypd6=ENSMUSG00000050447|Sema5a=ENSMUSG00000022231
Inh_Otx2_Lmcd1	0	2	A930009A15Rik=ENSMUSG00000092210|Mylk=ENSMUSG00000022836
Ex_Tfap2b_Vmn1r196	0	2	Pde1c=ENSMUSG00000004347|Etv1=ENSMUSG00000004151
Inh_Lhx1_Nmbr_1	0	4	Cpa6=ENSMUSG00000042501|Nppc=ENSMUSG00000026241|Arx=ENSMUSG00000035277|Tafa4=ENSMUSG00000046500
Inh_Six3_Dpy19l2_5	0	3	Gm4779=ENSMUSG00000045010|Npy=ENSMUSG00000029819|Sntb1=ENSMUSG00000060429
Inh_Pax2_Ikzf1_3	0	3	Ikzf1=ENSMUSG00000018654|Ankfn1=ENSMUSG00000047773|Fos=ENSMUSG00000021250
Inh_Onecut3_Klk9	0	3	Klk9=ENSMUSG00000047884|Pou6f2=ENSMUSG00000009734|Prdm6=ENSMUSG00000069378
Ex_Lmx1a_Itih5	0	4	Pard3b=ENSMUSG00000052062|Tac1=ENSMUSG00000061762|Gpr83=ENSMUSG00000031932|Odad2=ENSMUSG00000061802
Inh_Ebf2_Stc1_3	0	3	Satb2=ENSMUSG00000038331|Adamtsl3=ENSMUSG00000070469|Npsr1=ENSMUSG00000043659
Inh_Gata3_Tll2_1	0	2	Adamts12=ENSMUSG00000047497|Tll2=ENSMUSG00000025013
Inh_Pax2_Gbx1_Mboat1_2	0	3	Mboat1=ENSMUSG00000038732|Dlk1=ENSMUSG00000040856|Epha3=ENSMUSG00000052504
Astro_Fabp7_Hs3st3a1_3	0	2	Eps8=ENSMUSG00000015766|Nrg1=ENSMUSG00000062991
Inh_Frmd7_Crhbp_2	0	5	Oprd1=ENSMUSG00000050511|Sema3e=ENSMUSG00000063531|Tafa2=ENSMUSG00000044071|Sgcz=ENSMUSG00000039539|Rai14=ENSMUSG00000022246
Ex_Tfap2b_Heg1	0	0
Inh_Gata3_Dhrs3_Sox14_1	0	3	Fibin=ENSMUSG00000074971|Atp5e=ENSMUSG00000016252|Gli3=ENSMUSG00000021318
Endo_Flt1_Ssu2_3	0	2	Ldlrad3=ENSMUSG00000048058|Alpl=ENSMUSG00000028766
Inh_Pax2_Erfl_8	0	3	Trpc5=ENSMUSG00000041710|Arhgap6=ENSMUSG00000031355|Pitx2=ENSMUSG00000028023
Inh_Pax2_Adamts12	0	4	Dchs2=ENSMUSG00000102692|Dach1=ENSMUSG00000055639|Adamts12=ENSMUSG00000047497|Trhr=ENSMUSG00000038760
Ex_Phox2b_Chrna5_1	0	3	Qrfpr=ENSMUSG00000058400|Trpc6=ENSMUSG00000031997|Chrna5=ENSMUSG00000035594
Inh_Pax7_Vmn1r207_2	0	2	Pth2r=ENSMUSG00000025946|Vmn1r209=ENSMUSG00000071491
Ex_Lmx1b_Dynap_6	0	3	Bnc2=ENSMUSG00000028487|Slit3=ENSMUSG00000056427|Dynap=ENSMUSG00000024512
Ex_Phox2b_Catspere1	0	3	Gulp1=ENSMUSG00000056870|Phox2b=ENSMUSG00000012520|Cgnl1=ENSMUSG00000032232
Inh_Six3_Krt18	0	4	Pde1a=ENSMUSG00000059173|Onecut3=ENSMUSG00000045518|Egflam=ENSMUSG00000042961|Six3=ENSMUSG00000038805
Inh_Gata3_Pdlim3_1	0	4	Tal1=ENSMUSG00000028717|Rnf207=ENSMUSG00000058498|Dclk3=ENSMUSG00000032500|Vit=ENSMUSG00000024076
Ex_Irx2_Galr1_2	0	3	Slc38a11=ENSMUSG00000061171|Prokr2=ENSMUSG00000050558|Kitl=ENSMUSG00000019966
Inh_Lhx6_Sst_Ccna1_2	0	0
Ex_Gata3_Svs5	0	2	Crispld1=ENSMUSG00000025776|Svs5=ENSMUSG00000017004
Inh_Lamp5_Ndnf_Adam12	0	4	Pdlim5=ENSMUSG00000028273|Tmem196=ENSMUSG00000048004|Htr4=ENSMUSG00000026322|Atp8b1=ENSMUSG00000039529
Ex_Dmrta2_Crhbp_1	0	3	Eya1=ENSMUSG00000025932|Pitx2=ENSMUSG00000028023|Lama3=ENSMUSG00000024421
Ex_Evx2_Chat	0	3	Sfrp2=ENSMUSG00000027996|Col25a1=ENSMUSG00000058897|Hrh1=ENSMUSG00000053004
Inh_Dlx1_Dnah5_2	0	4	Gpc4=ENSMUSG00000031119|Sv2b=ENSMUSG00000053025|Prkcd=ENSMUSG00000021948|Gda=ENSMUSG00000058624
Inh_Gata3_Gm11639_1	0	3	Tmem163=ENSMUSG00000026347|Gm11639=ENSMUSG00000040838|Naip5=ENSMUSG00000071203
Ex_Ebf2_Ucn3_1	0	3	Kcng2=ENSMUSG00000059852|Gal=ENSMUSG00000024907|Hpse2=ENSMUSG00000074852
Inh_Frmd7_Hgf_2	0	0
Ex_Dmrta2_Rxfp2_2	0	3	Nfib=ENSMUSG00000008575|Ebf2=ENSMUSG00000022053|Piezo2=ENSMUSG00000041482
Ex_Dlk1_Nms	0	2	Nms=ENSMUSG00000067604|Pth2r=ENSMUSG00000025946
Inh_Foxp2_Drd3_1	0	3	Foxp4=ENSMUSG00000023991|Klhl14=ENSMUSG00000042514|Glis3=ENSMUSG00000052942
Inh_Nrk_Gpr176_2	0	2	Gpr176=ENSMUSG00000040133|Col27a1=ENSMUSG00000045672
Inh_Ppp1r1b_Drd2_Pde1a_Myo3b	0	2	Bmpr1b=ENSMUSG00000052430|Calcr=ENSMUSG00000023964
Inh_Gata3_Lrrc38	0	3	Six3=ENSMUSG00000038805|Adamts19=ENSMUSG00000053441|Gfra1=ENSMUSG00000025089
Ex_Phox2b_Mdfic2_6	0	2	Pou3f3=ENSMUSG00000045515|Phox2b=ENSMUSG00000012520
Inh_Six3_Colq_2	0	4	Plxdc2=ENSMUSG00000026748|Sema3e=ENSMUSG00000063531|Spp1=ENSMUSG00000029304|Chrm3=ENSMUSG00000046159
Inh_Vip_Glp1r_Kcnh5	0	2	Nptx2=ENSMUSG00000059991|Glp1r=ENSMUSG00000024027
Inh_Foxp2_Ntrk1_2	0	2	Foxd3=ENSMUSG00000067261|Atp6ap1l=ENSMUSG00000078958
Chol_Tbx20_Has2	0	2	Col6a3=ENSMUSG00000048126|Bpifc=ENSMUSG00000050108
Inh_Six6_Vipr2_11	0	2	Adgrg2=ENSMUSG00000031298|Npy6r=ENSMUSG00000038071
Inh_Hoxc4_Chrdl2_1	0	4	Cdh4=ENSMUSG00000000305|Chrdl2=ENSMUSG00000030732|Plekhg1=ENSMUSG00000040624|Fst=ENSMUSG00000021765
Ex_Sim1_Dnah8_Oxt	0	2	Lgr6=ENSMUSG00000042793|Mdfic=ENSMUSG00000041390
Ex_Sox6_Ttc29_1	0	3	Acvr1c=ENSMUSG00000026834|Foxb1=ENSMUSG00000059246|Sst=ENSMUSG00000004366
Ex_Lhx9_Slc38a11_1	0	3	Kcnq5=ENSMUSG00000028033|Hmcn1=ENSMUSG00000066842|Prdm6=ENSMUSG00000069378
Inh_Lhx6_Gpr174_2	0	2	Gpr149=ENSMUSG00000043441|Mboat1=ENSMUSG00000038732
Ex_Plekhg1_Nox4_Kcp_1	0	3	Mctp2=ENSMUSG00000032776|Lama1=ENSMUSG00000032796|Myo5b=ENSMUSG00000025885
Ex_Foxb1_Arhgef38_4	0	3	Dgkk=ENSMUSG00000062393|Arhgef38=ENSMUSG00000040969|Npsr1=ENSMUSG00000043659
Ex_C1ql4_Cox6a2_1	0	3	Lamp5=ENSMUSG00000027270|Penk=ENSMUSG00000045573|C1ql4=ENSMUSG00000001076
Inh_Gata3_Npy2r_2	0	4	Gata3=ENSMUSG00000015619|Igf1=ENSMUSG00000020053|Tll1=ENSMUSG00000053626|Htr2a=ENSMUSG00000034997
Inh_Gata3_Tecrl_2	0	3	Gata3=ENSMUSG00000015619|Ror1=ENSMUSG00000035305|Mafa=ENSMUSG00000047591
Inh_Lhx6_Sst_Crh_Tac2	0	2	Lama4=ENSMUSG00000019846|Tac2=ENSMUSG00000025400
Ex_Phox2b_Dkk2_1	0	2	Fam163a=ENSMUSG00000015484|Hoxc6=ENSMUSG00000001661
Ex_Dmrta2_Col6a6_3	0	2	Lpl=ENSMUSG00000015568|Emx2=ENSMUSG00000043969
Ex_Fezf2_Slfn2	0	2	Gm19410=ENSMUSG00000109372|Klhl1=ENSMUSG00000022076
Ex_Sim1_Slc10a6_2	0	2	Prom1=ENSMUSG00000029086|Spon1=ENSMUSG00000038156
Ex_Neurod6_Dnah11_6	0	3	Prox1=ENSMUSG00000010175|Sp9=ENSMUSG00000068859|Myo1e=ENSMUSG00000032220
Ex_Ccn2_Nmbr_4	0	3	Etv6=ENSMUSG00000030199|Lcp1=ENSMUSG00000021998|Fam189a2=ENSMUSG00000071604
Ex_Phox2b_Olfr273	0	2	Tfap2b=ENSMUSG00000025927|Olfr273=ENSMUSG00000049648
Inh_Lmo7_Fbln1_2	0	4	E130114P18Rik=ENSMUSG00000048747|Ptprk=ENSMUSG00000019889|Hhip=ENSMUSG00000064325|Lmo7=ENSMUSG00000033060
Ex_Crym_Plagl1_1	0	3	Ifi203=ENSMUSG00000039997|Hs3st2=ENSMUSG00000046321|Samd5=ENSMUSG00000060487
Inh_Lhx1_Fgf5	0	3	Pax6=ENSMUSG00000027168|Fgf5=ENSMUSG00000029337|Sntb1=ENSMUSG00000060429
Ex_Ebf2_Pla2g5_5	0	4	Calcrl=ENSMUSG00000059588|Egfem1=ENSMUSG00000063600|Vipr2=ENSMUSG00000011171|Rbm20=ENSMUSG00000043639
Inh_Pax2_Nkx6-1_Irx4_2	0	3	Nkx6-1=ENSMUSG00000035187|Hrob=ENSMUSG00000034773|Adamts12=ENSMUSG00000047497
Inh_PItx2_Ctxn3	0	3	Vwc2l=ENSMUSG00000045648|Pitx2=ENSMUSG00000028023|Col12a1=ENSMUSG00000032332
Inh_Lhx1_Vsir_4	0	2	Rin3=ENSMUSG00000044456|Sapcd1=ENSMUSG00000036185
Inh_Nkx2-2_Tspo2_2	0	2	Trh=ENSMUSG00000005892|Fosb=ENSMUSG00000003545
Ex_Sim1_Kynu	0	2	Nostrin=ENSMUSG00000034738|Emx1=ENSMUSG00000033726
Ex_Ccn3_Fezf2_Psrc1	0	0
Ex_Ebf2_Catspere1_2	0	3	Calb1=ENSMUSG00000028222|Prdm16=ENSMUSG00000039410|Foxp2=ENSMUSG00000029563
Inh_Hoxc4_Chrdl2_2	0	4	6330411D24Rik=ENSMUSG00000110067|Fst=ENSMUSG00000021765|Ccbe1=ENSMUSG00000046318|Skor2=ENSMUSG00000091519
Ex_Lmx1b_Deup1_1	0	4	Bmpr1b=ENSMUSG00000052430|Thsd1=ENSMUSG00000031480|F2rl2=ENSMUSG00000021675|Sntg2=ENSMUSG00000020672
Ex_Neurod6_Tgfbr2	0	3	Lhfp=ENSMUSG00000048332|Tgfbr2=ENSMUSG00000032440|Galr1=ENSMUSG00000024553
Ex_Tfap2b_Cldn3_1	0	3	Crhr2=ENSMUSG00000003476|Syt10=ENSMUSG00000063260|Piezo2=ENSMUSG00000041482
Ex_Slc30a3_Shisa8_1	0	0
Inh_Six3_Dpp4_Pgm5	0	3	Grik1=ENSMUSG00000022935|Pgm5=ENSMUSG00000041731|Htr7=ENSMUSG00000024798
Inh_Ppp1r1b_Drd1_Zp3r_2	0	0
Ex_Onecut3_Tnfaip8l3	0	3	Bnc2=ENSMUSG00000028487|Tnfaip8l3=ENSMUSG00000074345|Skor2=ENSMUSG00000091519
Inh_Six3_Nkx2-2_Yap1	0	4	Plcl1=ENSMUSG00000038349|Calcrl=ENSMUSG00000059588|Nkx2-2=ENSMUSG00000027434|Satb1=ENSMUSG00000023927
Ex_Vsx2_Adgrl4_1	0	3	Vwc2l=ENSMUSG00000045648|Adgrl4=ENSMUSG00000039167|Slc9a3=ENSMUSG00000036123
Inh_Pax2_Vgll3_5	0	5	Crb1=ENSMUSG00000063681|Lmo3=ENSMUSG00000030226|Hoxb7=ENSMUSG00000038721|Dpf3=ENSMUSG00000021221|Sall3=ENSMUSG00000024565
Ex_Fezf2_Rab38_Vwc2l	0	3	Samd5=ENSMUSG00000060487|Klhl1=ENSMUSG00000022076|Megf11=ENSMUSG00000036466
Ex_Phox2b_Ddit4l_2	0	2	Ddit4l=ENSMUSG00000046818|Nell1=ENSMUSG00000055409
Ex_Lmx1b_Tlx1_1	0	3	Lmx1b=ENSMUSG00000038765|Lhx2=ENSMUSG00000000247|A730009L09Rik=ENSMUSG00000110358
Inh_Gata3_Nkx2-2_Npy	0	2	Gata3=ENSMUSG00000015619|6430628N08Rik=ENSMUSG00000034185
Inh_Six3_Gchfr_1	0	4	Gchfr=ENSMUSG00000046814|Cst3=ENSMUSG00000027447|Gxylt2=ENSMUSG00000030074|Ccdc192=ENSMUSG00000058925
Inh_Foxp2_Drd3_2	0	3	Erbb4=ENSMUSG00000062209|Gm19410=ENSMUSG00000109372|Syt10=ENSMUSG00000063260
Ex_Ebf2_Pla2g5_11	0	4	Pld5=ENSMUSG00000055214|Pla2g5=ENSMUSG00000041193|Pde1c=ENSMUSG00000004347|Spef2=ENSMUSG00000072663
Ex_Vsx2_Pgm5_5	0	3	Kcnk2=ENSMUSG00000037624|Rskr=ENSMUSG00000037593|Pgm5=ENSMUSG00000041731
Inh_Irx5_Shisal2b_1	0	4	Sall1=ENSMUSG00000031665|Irx5=ENSMUSG00000031737|Prr16=ENSMUSG00000073565|Gda=ENSMUSG00000058624
Ex_Vsx2_Tac2	0	3	Asb4=ENSMUSG00000042607|Sntb1=ENSMUSG00000060429|Slc16a12=ENSMUSG00000009378
Inh_Nkx2-2_Cpa6_1	0	6	Igfbp5=ENSMUSG00000026185|Nkx2-2=ENSMUSG00000027434|Tacr1=ENSMUSG00000030043|Kitl=ENSMUSG00000019966|Maf=ENSMUSG00000055435|Tcf7l2=ENSMUSG00000024985
Ex_Fezf2_Lhx9_1	0	2	Abca8a=ENSMUSG00000041828|Htr7=ENSMUSG00000024798
Ex_Slc30a3_Ssmem1_1	0	3	Igfn1=ENSMUSG00000051985|Ptgds=ENSMUSG00000015090|Sorcs1=ENSMUSG00000043531
Inh_Lhx1_Emx2_1	0	3	Lypd6=ENSMUSG00000050447|Mecom=ENSMUSG00000027684|Abca4=ENSMUSG00000028125
Inh_Pax7_Egflam_1	0	4	Tspan18=ENSMUSG00000027217|Tmem132d=ENSMUSG00000034310|Gli3=ENSMUSG00000021318|Lama1=ENSMUSG00000032796
Chol_Tbx20_S100a11_8	0	2	Adamts20=ENSMUSG00000022449|Runx1=ENSMUSG00000022952
Ex_Evx1_Prkcq_1	0	3	Reln=ENSMUSG00000042453|Pitx1=ENSMUSG00000021506|Adcy2=ENSMUSG00000021536
Ex_Abi3bp_Hcrtr2	0	2	Rxfp1=ENSMUSG00000034009|Cnksr3=ENSMUSG00000015202
Inh_Gata3_Olfr48_1	0	4	Gm45194=ENSMUSG00000109156|Ntf3=ENSMUSG00000049107|Cckbr=ENSMUSG00000030898|Drd2=ENSMUSG00000032259
Inh_Gata3_Dhrs3_Sox14_2	0	2	Tafa4=ENSMUSG00000046500|Gli3=ENSMUSG00000021318
Ex_Ccn3_Fezf2_C1ql2	0	3	Qrfpr=ENSMUSG00000058400|Ndufa4=ENSMUSG00000029632|Popdc3=ENSMUSG00000019848
Inh_Pax2_Hrob_6	0	3	Col5a2=ENSMUSG00000026042|Corin=ENSMUSG00000005220|Ebf2=ENSMUSG00000022053
Ex_Tfap2d_P2ry1	0	0
Inh_Pax5_Padi1_2	0	3	Pamr1=ENSMUSG00000027188|Pou3f1=ENSMUSG00000090125|Lmo1=ENSMUSG00000036111
Ser_Fev_Samd9l	0	3	Gad2=ENSMUSG00000026787|Col28a1=ENSMUSG00000068794|Macc1=ENSMUSG00000041886
Inh_Otx1_Cd36_1	0	3	Erbb4=ENSMUSG00000062209|Cd36=ENSMUSG00000002944|Gli3=ENSMUSG00000021318
Inh_Lhx8_Efhb_1	0	3	Lhx8=ENSMUSG00000096225|Foxp2=ENSMUSG00000029563|Qrfprl=ENSMUSG00000029917
Ex_Fam163a_Vip	0	3	Marcksl1=ENSMUSG00000047945|Ptprk=ENSMUSG00000019889|Skor2=ENSMUSG00000091519
Ex_Ebf2_Npffr2_2	0	3	Npffr2=ENSMUSG00000035528|Sox6=ENSMUSG00000051910|Chrnb3=ENSMUSG00000031492
Ex_Dmrta2_Prkcq_5	0	4	Popdc3=ENSMUSG00000019848|Npsr1=ENSMUSG00000043659|Plscr4=ENSMUSG00000032377|Cdh6=ENSMUSG00000039385
Ex_Tcf24_Serpina12_1	0	1	Tcf24=ENSMUSG00000099032
Inh_Lhx1_Erfl_2	0	2	Erfl=ENSMUSG00000108367|Tac2=ENSMUSG00000025400
Ex_Tfap2d_Lama1	0	2	Ccdc192=ENSMUSG00000058925|Rorb=ENSMUSG00000036192
Inh_Vip_Trim55_6	0	3	Ass1=ENSMUSG00000076441|Cntn4=ENSMUSG00000064293|Meox2=ENSMUSG00000036144
Inh_Pax8_Aym1	0	5	Cntnap5b=ENSMUSG00000067028|Tacr3=ENSMUSG00000028172|Sema3e=ENSMUSG00000063531|Glra3=ENSMUSG00000038257|Grin2c=ENSMUSG00000020734
Ex_Lmx1a_Bdnf_1	0	4	Pappa2=ENSMUSG00000073530|Fign=ENSMUSG00000075324|Foxp2=ENSMUSG00000029563|Irx5=ENSMUSG00000031737
Ex_Plekhg1_Fign_Ppp1r3a_3	0	3	Dpy19l1=ENSMUSG00000043067|Ttr=ENSMUSG00000061808|Cbln2=ENSMUSG00000024647
Inh_Pax2_Lpl_1	0	3	Grin3a=ENSMUSG00000039579|Hrob=ENSMUSG00000034773|Mamdc2=ENSMUSG00000033207
Inh_Gbx1_Atp8b1_7	0	0
Ex_Plekhg1_Tspear_C6_2	0	4	Gm26992=ENSMUSG00000098078|Hrh1=ENSMUSG00000053004|Vstm5=ENSMUSG00000031937|Krt20=ENSMUSG00000035775
Ex_Pou4f1_Alpk1_1	0	0
Ex_C1ql4_Prdm6	0	3	Npsr1=ENSMUSG00000043659|Scgn=ENSMUSG00000021337|Prdm6=ENSMUSG00000069378
Ex_Phox2b_Dpy19l2	0	2	Col25a1=ENSMUSG00000058897|Lmo1=ENSMUSG00000036111
NorEx_Phox2b_Pmnt_1	0	2	Pdk4=ENSMUSG00000019577|Hs3st2=ENSMUSG00000046321
Inh_Gbx1_Htr1a_10	0	2	Frrs1=ENSMUSG00000033386|Scn5a=ENSMUSG00000032511
Ex_Trabd2b_Slc30a3_Serpinb8	0	0
Ex_Pax6_Scgn	0	3	Pax6=ENSMUSG00000027168|Myo1e=ENSMUSG00000032220|Galr1=ENSMUSG00000024553
Inh_Pou6f2_Mamdc2	0	3	Nts=ENSMUSG00000019890|Pou6f2=ENSMUSG00000009734|Chst9=ENSMUSG00000047161
Ex_Phox2b_Nr1h4_3	0	4	Itga4=ENSMUSG00000027009|Clrn1=ENSMUSG00000043850|Phox2b=ENSMUSG00000012520|Tac1=ENSMUSG00000061762
Inh_Otx1_Svs5_2	0	3	Btg2=ENSMUSG00000020423|Svs5=ENSMUSG00000017004|Sostdc1=ENSMUSG00000036169
Ex_Hoxb3_Ldlrap1_9	0	4	Cox5b=ENSMUSG00000061518|Vwc2l=ENSMUSG00000045648|Col27a1=ENSMUSG00000045672|Tmsb10=ENSMUSG00000079523
Ex_Tfap2d_Atp6ap1l_4	0	5	Lhx9=ENSMUSG00000019230|Cd44=ENSMUSG00000005087|Tmem132b=ENSMUSG00000070498|Csgalnact1=ENSMUSG00000036356|Kcnj4=ENSMUSG00000044216
Ex_Fbxl7_Chrnb4	0	3	Pax6=ENSMUSG00000027168|Drd2=ENSMUSG00000032259|Chrnb4=ENSMUSG00000035200
Ex_Fibcd1_Apela_Ptpro	0	4	Necab1=ENSMUSG00000040536|Dcn=ENSMUSG00000019929|Kcnc2=ENSMUSG00000035681|Apela=ENSMUSG00000079042
Inh_Lhx8_Pde11a_7	0	3	Cdh23=ENSMUSG00000012819|Dlk1=ENSMUSG00000040856|Mamdc2=ENSMUSG00000033207
Ex_Plekhg1_Nox4_Anxa13_1	0	5	Pou3f2=ENSMUSG00000095139|Plekha7=ENSMUSG00000045659|Anxa13=ENSMUSG00000055114|Piezo2=ENSMUSG00000041482|Rorb=ENSMUSG00000036192
Inh_Pax3_Vmn1r207_1	0	2	Pld1=ENSMUSG00000027695|Vmn1r209=ENSMUSG00000071491
Inh_Pax8_Slc16a12_1	0	4	Bmpr1b=ENSMUSG00000052430|Penk=ENSMUSG00000045573|Nrgn=ENSMUSG00000053310|Angpt1=ENSMUSG00000022309
Ex_Hoxb3_Ldlrap1_8	0	2	Barhl1=ENSMUSG00000026805|Nrp1=ENSMUSG00000025810
Inh_Six3_Pvalb_Npy_2	0	4	Brinp3=ENSMUSG00000035131|Acss1=ENSMUSG00000027452|Kitl=ENSMUSG00000019966|Cdh6=ENSMUSG00000039385
Inh_Ppp1r1b_Drd2_Sphkap_2	0	6	Hip1r=ENSMUSG00000000915|Zar1l=ENSMUSG00000056586|Gm19410=ENSMUSG00000109372|Pigyl=ENSMUSG00000010607|A630089N07Rik=ENSMUSG00000116673|Prkg1=ENSMUSG00000052920
Ex_Phox2b_Ddit4l	0	3	Tfap2b=ENSMUSG00000025927|Tshz2=ENSMUSG00000047907|Palld=ENSMUSG00000058056
Inh_Nkx2-2_Glp1r_Trh_2	0	4	Gchfr=ENSMUSG00000046814|Gpr149=ENSMUSG00000043441|Slc6a5=ENSMUSG00000039728|Ddc=ENSMUSG00000020182
Ex_Lmx1b_Tmem235_1	0	4	Kcnh1=ENSMUSG00000058248|Ano1=ENSMUSG00000031075|Sult5a1=ENSMUSG00000000739|Megf10=ENSMUSG00000024593
Inh_Plpp4_Pdgfd	0	0
SerEx_Fev_Crhr2_4	0	2	Crhr2=ENSMUSG00000003476|Rorb=ENSMUSG00000036192
SerEx_Fev_Crhr2_2	0	3	Crct1=ENSMUSG00000027913|Irx2=ENSMUSG00000001504|Sostdc1=ENSMUSG00000036169
Inh_Six3_Agtr2	0	3	Cdh23=ENSMUSG00000012819|Megf11=ENSMUSG00000036466|Gli3=ENSMUSG00000021318
Ex_Cyp26b1_Slc30a3_Ptprc_1	0	2	Cyp26b1=ENSMUSG00000063415|Piezo2=ENSMUSG00000041482
Inh_Fbxl7_Hgf	0	3	En1=ENSMUSG00000058665|Hgf=ENSMUSG00000028864|Sall3=ENSMUSG00000024565
Ex_Defb1_Gsta2	0	4	C1ql2=ENSMUSG00000036907|Gsta2=ENSMUSG00000057933|Serpinb1b=ENSMUSG00000051029|Ngb=ENSMUSG00000021032
Ex_Pou4f2_Sult3a2_8	0	4	Arhgap36=ENSMUSG00000036198|Arhgap6=ENSMUSG00000031355|Slc7a11=ENSMUSG00000027737|Sox6=ENSMUSG00000051910
Inh_Tfap2b_Aym1_2	0	4	Sytl5=ENSMUSG00000054453|Dmbx1=ENSMUSG00000028707|Scart1=ENSMUSG00000025461|Ano1=ENSMUSG00000031075
Inh_Hoxb5_Tal1_2	0	5	Gulp1=ENSMUSG00000056870|Gata3=ENSMUSG00000015619|Kirrel=ENSMUSG00000041734|Onecut3=ENSMUSG00000045518|Hoxb6=ENSMUSG00000000690
Ex_Fibcd1_Psrc1_2	0	3	Satb2=ENSMUSG00000038331|Dcn=ENSMUSG00000019929|Kcnip1=ENSMUSG00000053519
Ex_Nkx2-1_Nppb	0	2	Sall3=ENSMUSG00000024565|Tll2=ENSMUSG00000025013
Inh_Gata3_Sall1_5	0	4	Gxylt2=ENSMUSG00000030074|Avpr1a=ENSMUSG00000020123|Glra3=ENSMUSG00000038257|Gfra2=ENSMUSG00000022103
Inh_Pax2_Olfr920_4	0	4	Lypd6=ENSMUSG00000050447|Lpar1=ENSMUSG00000038668|Smpdl3b=ENSMUSG00000028885|Enpp1=ENSMUSG00000037370
Ex_Lmx1b_Abi3bp	0	4	Arhgap6=ENSMUSG00000031355|Lama4=ENSMUSG00000019846|Abi3bp=ENSMUSG00000035258|Skor2=ENSMUSG00000091519
Inh_Pax8_Pkhd1l1_4	0	3	Vsir=ENSMUSG00000020101|Ankrd33b=ENSMUSG00000022237|Pkhd1l1=ENSMUSG00000038725
Inh_Frmd7_Crhbp_4	0	2	Atf3=ENSMUSG00000026628|Scgn=ENSMUSG00000021337
Inh_Six3_Sox2_2	0	3	Pde1a=ENSMUSG00000059173|Sox3=ENSMUSG00000045179|Foxp2=ENSMUSG00000029563
Ex_Ebf2_4930469K13Rik_2	0	3	Col5a2=ENSMUSG00000026042|Zbbx=ENSMUSG00000034151|Calca=ENSMUSG00000030669
Inh_Pax8_Agtr1b_1	0	2	Agtr1b=ENSMUSG00000054988|Hoxc4=ENSMUSG00000075394
Ex_Tcf7l2_Fbln1_Slc38a11_4	0	3	Satb2=ENSMUSG00000038331|Mkx=ENSMUSG00000061013|Glis3=ENSMUSG00000052942
Ex_Vsx2_Pgm5_7	0	2	Sema3c=ENSMUSG00000028780|C1qtnf7=ENSMUSG00000061535
Inh_Pax2_Tnfaip8l3_4	0	2	Ntrk1=ENSMUSG00000028072|Wif1=ENSMUSG00000020218
Inh_Sox1_Sp9_4	0	3	St18=ENSMUSG00000033740|En1=ENSMUSG00000058665|C1ql3=ENSMUSG00000049630
Inh_Pax2_Tgm6_2	0	3	Cubn=ENSMUSG00000026726|Nr4a2=ENSMUSG00000026826|Greb1=ENSMUSG00000036523
Ex_Dsp_Gsg1l	0	0
Inh_Gata3_Nkx2-2_Cfap100_1	0	4	Cdh20=ENSMUSG00000050840|Tal1=ENSMUSG00000028717|Bcl11a=ENSMUSG00000000861|Sv2c=ENSMUSG00000051111
Ex_Lmx1b_Tmem100_2	0	4	Atp2b4=ENSMUSG00000026463|Zeb2=ENSMUSG00000026872|Pou4f1=ENSMUSG00000048349|Rorb=ENSMUSG00000036192
Ex_Vsx2_Drd3_3	0	3	Cnih3=ENSMUSG00000026514|Vsx2=ENSMUSG00000021239|Rorb=ENSMUSG00000036192
Inh_Lhx1_Emx2_3	0	2	Lhx9=ENSMUSG00000019230|Mecom=ENSMUSG00000027684
Inh_Frmd7_Olfr142_5	0	4	Nxph1=ENSMUSG00000046178|Plekha4=ENSMUSG00000040428|Hs3st5=ENSMUSG00000044499|Mgat4c=ENSMUSG00000019888
Inh_Gata3_Olfr48_4	0	4	Gata3=ENSMUSG00000015619|Gm45194=ENSMUSG00000109156|Npy=ENSMUSG00000029819|Baiap3=ENSMUSG00000047507
Inh_Six3_Myocd	0	2	Pax7=ENSMUSG00000028736|Six3=ENSMUSG00000038805
Ex_Lhx9_Tslp	0	2	Tslp=ENSMUSG00000024379|Hpse2=ENSMUSG00000074852
Inh_Lhx6_Vmn1r209_1	0	1	Vmn1r209=ENSMUSG00000071491
Inh_Ppp1r1b_Drd1_Tacr1_3	0	3	Stard5=ENSMUSG00000046027|Fbn2=ENSMUSG00000024598|Mro=ENSMUSG00000064036
Ex_Ebf2_Prox1_Pou4f3	0	7	Prox1=ENSMUSG00000010175|Itga8=ENSMUSG00000026768|Zeb2=ENSMUSG00000026872|Meis2=ENSMUSG00000027210|Ebf2=ENSMUSG00000022053|Prlr=ENSMUSG00000005268|Trhr=ENSMUSG00000038760
SerEx_Fev_Crhr2_3	0	2	Crhr2=ENSMUSG00000003476|Tll1=ENSMUSG00000053626
Ex_Lmx1b_Morc1_2	0	2	Hmcn1=ENSMUSG00000066842|Abcc2=ENSMUSG00000025194
Ex_Ebf2_Upp1_1	0	3	Rprm=ENSMUSG00000075334|Grpr=ENSMUSG00000031364|Upp1=ENSMUSG00000020407
Inh_Foxp4_Bnc2	0	2	Gad2=ENSMUSG00000026787|Ebf1=ENSMUSG00000057098
Inh_Nkx2-2_Dact1	0	4	Itga8=ENSMUSG00000026768|Penk=ENSMUSG00000045573|Hpgd=ENSMUSG00000031613|Otx1=ENSMUSG00000005917
Inh_Sncg_Calcb_1	0	3	Clrn1=ENSMUSG00000043850|Krt73=ENSMUSG00000063661|Prr16=ENSMUSG00000073565
Astro_Fabp7_Hs3st3a1_2	0	1	Olfm3=ENSMUSG00000027965
Ex_Vsx2_Lhx4_2	0	3	Lhx4=ENSMUSG00000026468|Chn2=ENSMUSG00000004633|Sntg2=ENSMUSG00000020672
Inh_Lhx6_Sst_Crh_Pdzrn3	0	0
Ex_Fezf2_C1ql2	0	2	C1ql2=ENSMUSG00000036907|Medag=ENSMUSG00000029659
Ex_Plekhg1_Pth2r_Slc17a8	0	4	Adgrd1=ENSMUSG00000044017|Adamtsl3=ENSMUSG00000070469|Synpr=ENSMUSG00000056296|Snx31=ENSMUSG00000013611
Inh_Pax2_Vgll3_17	0	3	Tfap2b=ENSMUSG00000025927|Cdh23=ENSMUSG00000012819|Chst9=ENSMUSG00000047161
Ex_Tcf7l2_Fbln1_Tead4_2	0	2	Satb2=ENSMUSG00000038331|Il1rapl2=ENSMUSG00000059203
CholEx_Pax2_Crabp1_1	0	3	Nr4a2=ENSMUSG00000026826|Erfl=ENSMUSG00000108367|Drd1=ENSMUSG00000021478
Inh_Tfap2b_Tspo2_1	0	4	Gulp1=ENSMUSG00000056870|Bmpr1b=ENSMUSG00000052430|Npy=ENSMUSG00000029819|Tspo2=ENSMUSG00000023995
Ex_Ebf2_Gng8	0	3	Drd5=ENSMUSG00000039358|Adamts19=ENSMUSG00000053441|Atp8b1=ENSMUSG00000039529
Inh_Otx2_Prdm16_1	0	3	6330411D24Rik=ENSMUSG00000110067|Prdm16=ENSMUSG00000039410|Colec12=ENSMUSG00000036103
Inh_Lhx1_Colq	0	2	Mecom=ENSMUSG00000027684|Ano1=ENSMUSG00000031075
Ex_Trabd2b_Slc30a3_Trh_2	0	2	Crb1=ENSMUSG00000063681|Dach1=ENSMUSG00000055639
Ex_Ebf2_Pla2g5_10	0	2	Sema3c=ENSMUSG00000028780|Hepacam=ENSMUSG00000046240
Ex_Foxp2_C130074G19Rik_1	0	2	Atp8b1=ENSMUSG00000039529|Ccbe1=ENSMUSG00000046318
Inh_Pax2_Cd44_2	0	3	Hspg2=ENSMUSG00000028763|5530401A14Rik=ENSMUSG00000020703|Arhgap31=ENSMUSG00000022799
Ex_Evx1_Clec9a_3	0	3	Lef1=ENSMUSG00000027985|Cdkn1c=ENSMUSG00000037664|Shisal2b=ENSMUSG00000042655
Ex_Pax6_Avpr1a_5	0	3	Isg20l2=ENSMUSG00000048039|Gstm6=ENSMUSG00000068762|Mybpc1=ENSMUSG00000020061
Ex_Foxp2_Dsc3	0	2	Rcn1=ENSMUSG00000005973|Ddit4l=ENSMUSG00000046818
Ex_Lhx2_Llgl2	0	3	Khdrbs2=ENSMUSG00000026058|Arid5a=ENSMUSG00000037447|Pdlim5=ENSMUSG00000028273
Ex_Phox2b_Slc39a12_2	0	2	Cdh23=ENSMUSG00000012819|Cxcl14=ENSMUSG00000021508
Ex_Irx2_Otx1	0	2	Lpar1=ENSMUSG00000038668|Gng8=ENSMUSG00000063594
Ex_Dmrta2_Lrrc31_Th	0	2	Pard3b=ENSMUSG00000052062|Tgfbr1=ENSMUSG00000007613
Ex_Phox2b_Dbh_4	0	2	Hsd11b2=ENSMUSG00000031891|Svil=ENSMUSG00000024236
Inh_Pax7_Tshr	0	2	Npr1=ENSMUSG00000027931|Pax7=ENSMUSG00000028736
NG_Draxin_4	0	0
Inh_Six3_Cela1_4	0	0
Inh_Frmd7_Drd2	0	3	Gm8113=ENSMUSG00000089901|Daam2=ENSMUSG00000040260|Htr7=ENSMUSG00000024798
Ex_Slc30a3_Gsta2_5	0	3	Wfs1=ENSMUSG00000039474|Tcerg1l=ENSMUSG00000091002|Pros1=ENSMUSG00000022912
Ex_Hmx2_Zap70	0	3	Tacr3=ENSMUSG00000028172|Prdm16=ENSMUSG00000039410|Tshr=ENSMUSG00000020963
Inh_Lhx6_Esr2_14	0	3	Nxph2=ENSMUSG00000069132|Fstl5=ENSMUSG00000034098|Bmpr1b=ENSMUSG00000052430
Ex_Plcg2_Ret_2	0	2	Ret=ENSMUSG00000030110|Ntf3=ENSMUSG00000049107
Ex_Fbxl7_Defa24	0	2	Itga4=ENSMUSG00000027009|Mug2=ENSMUSG00000030131
Inh_Nkx2-2_Tspo2_1	0	4	Nkx2-2=ENSMUSG00000027434|Dach2=ENSMUSG00000025592|Kcns3=ENSMUSG00000043673|Ccbe1=ENSMUSG00000046318
Ex_Fam163a_Kcne4_2	0	2	Nos1=ENSMUSG00000029361|Skor2=ENSMUSG00000091519
Ex_C1ql4_Tnfrsf11b_2	0	5	Epha4=ENSMUSG00000026235|Itga8=ENSMUSG00000026768|Taco1=ENSMUSG00000001983|Prph=ENSMUSG00000023484|Cpne5=ENSMUSG00000024008
Inh_Ppp1r1b_Drd2_Sema5d_2	0	3	Nrip3=ENSMUSG00000034825|Adora2a=ENSMUSG00000020178|Alk=ENSMUSG00000055471
Ex_Fezf2_Plscr4	0	0
Inh_Nkx2-2_Ecel1_1	0	3	Slc6a5=ENSMUSG00000039728|Nts=ENSMUSG00000019890|Arhgap31=ENSMUSG00000022799
Inh_Skor2_Emx1_4	0	3	Pde1c=ENSMUSG00000004347|Pvalb=ENSMUSG00000005716|Skor2=ENSMUSG00000091519
Ex_Phox2b_Prrxl1	0	4	Tfap2b=ENSMUSG00000025927|Pou3f1=ENSMUSG00000090125|Phox2b=ENSMUSG00000012520|Rskr=ENSMUSG00000037593
Ex_Pax2_Vcan	0	4	Adam12=ENSMUSG00000054555|Calb2=ENSMUSG00000003657|Fstl4=ENSMUSG00000036264|Vcan=ENSMUSG00000021614
Inh_Gbx1_Fads2b	0	3	Fads2b=ENSMUSG00000075217|Bmpr1b=ENSMUSG00000052430|Robo3=ENSMUSG00000032128
Inh_Pax8_Sp9_2	0	3	Kcnmb2=ENSMUSG00000037610|Hydin=ENSMUSG00000059854|Ctxn3=ENSMUSG00000069372
Ex_Fezf2_Fbln1	0	4	Gpc3=ENSMUSG00000055653|Tox=ENSMUSG00000041272|Adam12=ENSMUSG00000054555|Fbln1=ENSMUSG00000006369
Ex_Lmx1b_Itih5_2	0	2	Chst9=ENSMUSG00000047161|Gna14=ENSMUSG00000024697
Ex_Dmrta2_Lhx1_4	0	4	Dmrta2=ENSMUSG00000047143|Grik3=ENSMUSG00000001985|Foxp2=ENSMUSG00000029563|Irx3=ENSMUSG00000031734
Ex_Hpgd_Pth2r_1	0	7	Pth2r=ENSMUSG00000025946|Atp5e=ENSMUSG00000016252|Sema3c=ENSMUSG00000028780|A2ml1=ENSMUSG00000047228|Csgalnact1=ENSMUSG00000036356|Maf=ENSMUSG00000055435|Crip2=ENSMUSG00000006356
Inh_Lhx6_Nkx2-4_1	0	2	Syt2=ENSMUSG00000026452|Lhx6=ENSMUSG00000026890
Ex_Pou4f1_Crabp1_2	0	3	Cpa6=ENSMUSG00000042501|Hk2=ENSMUSG00000000628|Thbs4=ENSMUSG00000021702
Ex_Irx2_Popdc3_1	0	2	Alcam=ENSMUSG00000022636|Sall3=ENSMUSG00000024565
Inh_Pax2_Vgll3_3	0	5	Pde1a=ENSMUSG00000059173|Gpc3=ENSMUSG00000055653|Mctp2=ENSMUSG00000032776|Igf1=ENSMUSG00000020053|Glp1r=ENSMUSG00000024027
Inh_Htr3a_Bmp3_2	0	3	Lypd1=ENSMUSG00000026344|Plxnc1=ENSMUSG00000074785|Lama3=ENSMUSG00000024421
Inh_Tfap2b_Il7_1	0	3	Serpine2=ENSMUSG00000026249|Dmbx1=ENSMUSG00000028707|Styk1=ENSMUSG00000032899
Ex_Vsx2_Nkx6-3_4	0	3	Lhx3=ENSMUSG00000026934|Vip=ENSMUSG00000019772|Sp8=ENSMUSG00000048562
Inh_Gata3_Stat4_3	0	2	Tecrl=ENSMUSG00000049537|Prdm6=ENSMUSG00000069378
Ex_Tfap2d_Npnt_4	0	5	Sulf1=ENSMUSG00000016918|Pappa=ENSMUSG00000028370|Reln=ENSMUSG00000042453|Onecut3=ENSMUSG00000045518|Ddc=ENSMUSG00000020182
Ex_Ebf2_Lpar1	0	2	Lpar1=ENSMUSG00000038668|Plcz1=ENSMUSG00000030230
Ex_Lmx1a_Rrad	0	3	Dmrta2=ENSMUSG00000047143|Fosl2=ENSMUSG00000029135|Irx3=ENSMUSG00000031734
Ex_Lhx9_Npsr1_1	0	5	Pdlim5=ENSMUSG00000028273|Foxp2=ENSMUSG00000029563|Tmem176a=ENSMUSG00000023367|Nts=ENSMUSG00000019890|Tcf7l2=ENSMUSG00000024985
Inh_Pax2_Hoxb5_Rubcnl_2	0	3	Gulp1=ENSMUSG00000056870|Foxp2=ENSMUSG00000029563|Ccbe1=ENSMUSG00000046318
Ex_Pax5_Lnp1_1	0	2	Cnih3=ENSMUSG00000026514|Lnp1=ENSMUSG00000109588
Inh_Frmd7_Olfr142_10	0	2	Cdh19=ENSMUSG00000047216|St8sia2=ENSMUSG00000025789
Inh_Frmd7_Slc26a7_2	0	3	Slc26a7=ENSMUSG00000040569|Hpgd=ENSMUSG00000031613|Ccdc192=ENSMUSG00000058925
Inh_Pax2_Tnfaip8l3_2	0	3	Pgr15l=ENSMUSG00000031212|Pnoc=ENSMUSG00000045731|Ramp3=ENSMUSG00000041046
Inh_Plpp4_Aox3_6	0	0
Inh_Six3_Dpy19l2_1	0	4	Car8=ENSMUSG00000041261|Sema3c=ENSMUSG00000028780|Folh1=ENSMUSG00000001773|Pou6f2=ENSMUSG00000009734
Inh_Dmbx1_Slitrk6_2	0	3	Slco5a1=ENSMUSG00000025938|Dmbx1=ENSMUSG00000028707|Tmc1=ENSMUSG00000024749
Ex_Nxph4_Zar1l_2	0	4	Barhl1=ENSMUSG00000026805|Il1rapl2=ENSMUSG00000059203|Iqgap2=ENSMUSG00000021676|Abi3bp=ENSMUSG00000035258
Inh_Onecut3_Srpx2	0	3	Zeb2=ENSMUSG00000026872|Foxd3=ENSMUSG00000067261|Gli3=ENSMUSG00000021318
Ex_Ebf2_Clec9a_1	0	3	Clec9a=ENSMUSG00000046080|Egflam=ENSMUSG00000042961|Adamts19=ENSMUSG00000053441
Inh_Hoxb5_Dmrt3_2	0	3	Eya1=ENSMUSG00000025932|Nxph2=ENSMUSG00000069132|Dmrt3=ENSMUSG00000042372
Ex_Irx2_Gpr151	0	3	Caln1=ENSMUSG00000060371|Pmfbp1=ENSMUSG00000031727|Gpr151=ENSMUSG00000042816
Inh_Otx2_Prdm16_7	0	3	Spag16=ENSMUSG00000053153|Hmx2=ENSMUSG00000050100|Adamts19=ENSMUSG00000053441
Inh_Nkx2-2_Bcam_2	0	3	Nkx2-2=ENSMUSG00000027434|Sox6=ENSMUSG00000051910|Ano1=ENSMUSG00000031075
Ex_Foxb1_Arhgef38_2	0	3	Rxfp2=ENSMUSG00000053368|Fgf10=ENSMUSG00000021732|Tcf7l2=ENSMUSG00000024985
Inh_Tfap2a_Cdh1	0	2	Prkcd=ENSMUSG00000021948|Afap1l2=ENSMUSG00000025083
Ex_Phox2b_Hhip_2	0	2	Prok1=ENSMUSG00000070368|Phox2b=ENSMUSG00000012520
Inh_Pax2_Rgs5	0	4	Etl4=ENSMUSG00000036617|Foxo1=ENSMUSG00000044167|Ntrk1=ENSMUSG00000028072|Tmem114=ENSMUSG00000022715
Ex_Irx1_Nog	0	2	Cblc=ENSMUSG00000040525|Slc22a8=ENSMUSG00000063796
Inh_Lhx6_Sst_Ctsc_5	0	4	Ndst3=ENSMUSG00000027977|Chrm2=ENSMUSG00000045613|Hs3st5=ENSMUSG00000044499|Stk32a=ENSMUSG00000039954
Inh_Ecel1_Pon3	0	2	Arhgef38=ENSMUSG00000040969|Pon3=ENSMUSG00000029759
Inh_Six3_Pvalb_Pdzrn4	0	4	Brinp3=ENSMUSG00000035131|Kcns3=ENSMUSG00000043673|Pdzrn4=ENSMUSG00000036218|Six3=ENSMUSG00000038805
Inh_Arhgap28_Slc17a8_1	0	3	Nfib=ENSMUSG00000008575|Ntf3=ENSMUSG00000049107|Crabp1=ENSMUSG00000032291
Inh_Six3_Ikzf1_3	0	3	Hmcn1=ENSMUSG00000066842|Sfmbt2=ENSMUSG00000061186|Cdh3=ENSMUSG00000061048
Inh_Hoxc4_Fbln2_1	0	3	Adarb2=ENSMUSG00000052551|Slc5a7=ENSMUSG00000023945|Chst9=ENSMUSG00000047161
Inh_Gata3_Col16a1_1	0	3	Il7=ENSMUSG00000040329|Ddo=ENSMUSG00000063428|Ebf2=ENSMUSG00000022053
Ex_Tfap2d_Erfl	0	3	Mal=ENSMUSG00000027375|Erfl=ENSMUSG00000108367|Gal=ENSMUSG00000024907
Ex_Tfap2b_Samd3_1	0	0
Inh_Fbxl7_Crabp1_1	0	3	Foxp2=ENSMUSG00000029563|Sh2d4a=ENSMUSG00000053886|Crabp1=ENSMUSG00000032291
Inh_Pax8_Agtr1a_Tacr3	0	3	Cdh23=ENSMUSG00000012819|Ntn1=ENSMUSG00000020902|Skor2=ENSMUSG00000091519
Inh_Irx5_Shisal2b_2	0	3	Lypd1=ENSMUSG00000026344|Gulo=ENSMUSG00000034450|Shisal2b=ENSMUSG00000042655
Ex_Lhx3_Tspo2_3	0	3	Pde1a=ENSMUSG00000059173|Scube2=ENSMUSG00000007279|Vsx2=ENSMUSG00000021239
Ex_Pax6_Otx1_2	0	3	Pax6=ENSMUSG00000027168|Rgs12=ENSMUSG00000029101|Pmfbp1=ENSMUSG00000031727
Ex_Samd3_Emx2_3	0	2	Kcnq5=ENSMUSG00000028033|Lamp3=ENSMUSG00000041247
Inh_Pax2_Cdh3_2	0	1	Rxfp2=ENSMUSG00000053368
Inh_Six3_Colq_3	0	3	Zeb2=ENSMUSG00000026872|Qrfpr=ENSMUSG00000058400|Colq=ENSMUSG00000057606
Ex_Nkx2-4_Grpr_3	0	0
Inh_Prox1_Dcn_4	0	4	Slit2=ENSMUSG00000031558|Rbm47=ENSMUSG00000070780|Kcna1=ENSMUSG00000047976|Dcn=ENSMUSG00000019929
Fibro_Eya2_Ccdc192_3	0	2	Slc6a13=ENSMUSG00000030108|Megf11=ENSMUSG00000036466
Inh_Pax7_Samd3	0	3	Kcnq5=ENSMUSG00000028033|Pax3=ENSMUSG00000004872|Piezo2=ENSMUSG00000041482
Ex_Tfap2d_Il23r_Pou4f2	0	4	Pde1a=ENSMUSG00000059173|Tacr1=ENSMUSG00000030043|Ppp1r1b=ENSMUSG00000061718|Kcnj4=ENSMUSG00000044216
Ex_Lhx2_Pth2_2	0	2	Rtl4=ENSMUSG00000071679|Pth2=ENSMUSG00000038300
Inh_Lhx6_Esr2_10	0	5	Sulf1=ENSMUSG00000016918|Cntnap5b=ENSMUSG00000067028|Pde11a=ENSMUSG00000075270|Nfib=ENSMUSG00000008575|Esr2=ENSMUSG00000021055
Ex_Emx2_Foxa2_1	0	3	Lmx1a=ENSMUSG00000026686|Nr2f2=ENSMUSG00000030551|Pou4f1=ENSMUSG00000048349
Ex_Tfap2d_Crhr2_2	0	3	Tfap2d=ENSMUSG00000042596|Fibcd1=ENSMUSG00000026841|Ptk2b=ENSMUSG00000059456
Inh_Nkx2-2_Sox14_1	0	2	Tal1=ENSMUSG00000028717|Tmem132c=ENSMUSG00000034324
Ex_Fezf2_Urah_Shisa9_1	0	0
Inh_Gata3_Cdh3_2	0	3	Gata3=ENSMUSG00000015619|Cdh3=ENSMUSG00000061048|Col12a1=ENSMUSG00000032332
Inh_Pax2_Trh_2	0	3	Kcnq5=ENSMUSG00000028033|Col24a1=ENSMUSG00000028197|Trh=ENSMUSG00000005892
Inh_Pax5_Sox1	0	2	Gata3=ENSMUSG00000015619|Ikzf1=ENSMUSG00000018654
Ex_Phox2b_Six2_2	0	2	Satb2=ENSMUSG00000038331|Npas1=ENSMUSG00000001988
Inh_Htr3a_Pdzph1_1	0	2	Inafm2=ENSMUSG00000074918|Cdca7l=ENSMUSG00000021175
Ex_Ebf2_Ptpn14	0	3	Prox1=ENSMUSG00000010175|Col25a1=ENSMUSG00000058897|Bnc2=ENSMUSG00000028487
Ex_Ccn2_Prph	0	3	Spag16=ENSMUSG00000053153|Rtl4=ENSMUSG00000071679|Col8a1=ENSMUSG00000068196
Ex_Fezf2_Lrp2	0	2	St18=ENSMUSG00000033740|Acss1=ENSMUSG00000027452
CholEx_Lhx9_Crabp1	0	2	Lhx9=ENSMUSG00000019230|Mecom=ENSMUSG00000027684
Inh_Pax8_Layn	0	3	Epha4=ENSMUSG00000026235|Nhsl1=ENSMUSG00000039835|Layn=ENSMUSG00000060594
Inh_Lhx6_Esr2_15	0	3	Bmpr1b=ENSMUSG00000052430|Kcnip1=ENSMUSG00000053519|Angpt1=ENSMUSG00000022309
Inh_Gata3_Sp9_1	0	3	St18=ENSMUSG00000033740|Npffr1=ENSMUSG00000020090|Galr1=ENSMUSG00000024553
Ex_Sim1_Nkx2-2_3	0	4	Pitx2=ENSMUSG00000028023|Col24a1=ENSMUSG00000028197|Foxp2=ENSMUSG00000029563|Fgf10=ENSMUSG00000021732
Ex_Pou4f1_Vill	0	2	Cnbd1=ENSMUSG00000073991|Wdr95=ENSMUSG00000029658
Ex_Sox14_Sp8_1	0	3	C1ql3=ENSMUSG00000049630|Htr1d=ENSMUSG00000070687|Sox14=ENSMUSG00000053747
Ex_Defb1_Ldoc1_2	0	4	Col4a4=ENSMUSG00000067158|Pbx3=ENSMUSG00000038718|Bmp3=ENSMUSG00000029335|Defb1=ENSMUSG00000044748
Ex_Hpgd_Pth2r_2	0	5	Lrp4=ENSMUSG00000027253|Zfp804b=ENSMUSG00000092094|Sema3c=ENSMUSG00000028780|Calca=ENSMUSG00000030669|Gpr83=ENSMUSG00000031932
Inh_Sox2_Ikzf1_6	0	3	Dscaml1=ENSMUSG00000032087|Ikzf1=ENSMUSG00000018654|Mboat1=ENSMUSG00000038732
Ex_Hoxb3_Ldlrap1_14	0	2	Adcy2=ENSMUSG00000021536|Ly6d=ENSMUSG00000034634
Inh_Lhx6_Esr2_9	0	2	Nox4=ENSMUSG00000030562|Esr2=ENSMUSG00000021055
Inh_Foxp2_Pdlim3_1	0	3	Bnc2=ENSMUSG00000028487|Col12a1=ENSMUSG00000032332|Crybg3=ENSMUSG00000022723
Ex_Lhx9_Slc26a7_1	0	2	Nr5a2=ENSMUSG00000026398|Cd36=ENSMUSG00000002944
Ex_Lhx9_Mcoln2	0	1	Dnai3=ENSMUSG00000043020
Inh_Meox2_Sox14	0	3	Prex2=ENSMUSG00000048960|Npsr1=ENSMUSG00000043659|Sox14=ENSMUSG00000053747
Ex_Pitx2_Adam18	0	2	Adam18=ENSMUSG00000031552|Chst9=ENSMUSG00000047161
Ex_Lmx1b_Vmn1r206_2	0	4	Sulf1=ENSMUSG00000016918|Rxfp1=ENSMUSG00000034009|Hoxa4=ENSMUSG00000000942|Vmn1r206=ENSMUSG00000101578
Ex_Tfap2b_Ramp3_4	0	3	Rpl7=ENSMUSG00000043716|Plac9a=ENSMUSG00000095304|Vmn1r196=ENSMUSG00000069295
Ex_C1ql4_Slc38a11_1	0	2	Rspo1=ENSMUSG00000028871|Tcf7l2=ENSMUSG00000024985
Ex_Lhx9_Frk_1	0	2	Cdh11=ENSMUSG00000031673|Fshr=ENSMUSG00000032937
Inh_Lhx6_Car8_5	0	3	Reln=ENSMUSG00000042453|Baiap2l2=ENSMUSG00000018126|Chst9=ENSMUSG00000047161
Ex_Plekhg1_Nox4_Kcp_3	0	4	Pth2r=ENSMUSG00000025946|Slco2a1=ENSMUSG00000032548|Hs3st3b1=ENSMUSG00000070407|Ankfn1=ENSMUSG00000047773
Ex_Ccn3_Fezf2_Ptprc_2	0	2	Tec=ENSMUSG00000029217|St8sia2=ENSMUSG00000025789
CholEx_Irx2_Slc43a3_4	0	2	Oprm1=ENSMUSG00000000766|Chat=ENSMUSG00000021919
Ex_Hpgd_Lgr6	0	4	Lgr6=ENSMUSG00000042793|Pde1c=ENSMUSG00000004347|Cntnap3=ENSMUSG00000033063|Bcl11b=ENSMUSG00000048251
Ex_Skor1_Slc5a7_1	0	2	Hgf=ENSMUSG00000028864|Ndnf=ENSMUSG00000049001
Ex_Irx1_Padi1_3	0	1	Col4a4=ENSMUSG00000067158
Inh_Frm7_Epcam_1	0	2	Eya4=ENSMUSG00000010461|Lgr5=ENSMUSG00000020140
Ex_Fezf2_Cdc25c_3	0	3	Syt10=ENSMUSG00000063260|Pdlim1=ENSMUSG00000055044|Slit1=ENSMUSG00000025020
Inh_Ppp1r1b_Drd2_Pax6	0	3	Col25a1=ENSMUSG00000058897|Kl=ENSMUSG00000058488|Camk2n2=ENSMUSG00000051146
Inh_Foxp2_Qrfprl_1	0	3	Antxr2=ENSMUSG00000029338|Foxp2=ENSMUSG00000029563|Fgf10=ENSMUSG00000021732
Ex_Tcf7l2_Prokr2	0	3	Cnih3=ENSMUSG00000026514|Pou4f1=ENSMUSG00000048349|Ttr=ENSMUSG00000061808
Ex_Defb1_Mab21l2	0	4	Chchd2=ENSMUSG00000070493|Acss3=ENSMUSG00000035948|Defb1=ENSMUSG00000044748|St14=ENSMUSG00000031995
Inh_Six3_Stard13	0	3	Tfap2d=ENSMUSG00000042596|Niban1=ENSMUSG00000026483|Etv4=ENSMUSG00000017724
Ex_Pitx2_Odad2_2	0	2	Npsr1=ENSMUSG00000043659|Usp43=ENSMUSG00000020905
Ex_Cplx3_Samd9l	0	3	Cplx3=ENSMUSG00000039714|Myzap=ENSMUSG00000041361|Nrn1=ENSMUSG00000039114
Inh_Nkx2-2_Moxd1	0	3	Pou3f3=ENSMUSG00000045515|Moxd1=ENSMUSG00000020000|Dlk1=ENSMUSG00000040856
Inh_Foxp2_Ssc5d_1	0	4	Ptma=ENSMUSG00000026238|Ecel1=ENSMUSG00000026247|Ntf3=ENSMUSG00000049107|Trhr=ENSMUSG00000038760
Ex_Pax6_Avpr1a_1	0	3	Pax6=ENSMUSG00000027168|Mterf1b=ENSMUSG00000053178|Npsr1=ENSMUSG00000043659
Ex_Rorb_Naa11_Gsg1l	0	3	Zfhx4=ENSMUSG00000025255|Ankfn1=ENSMUSG00000047773|Glis3=ENSMUSG00000052942
Inh_Lhx1_Mecom_Otx1_2	0	3	Gata3=ENSMUSG00000015619|Il1rapl2=ENSMUSG00000059203|Bcl11b=ENSMUSG00000048251
Inh_Dmbx1_Mab21l3_1	0	3	Smpx=ENSMUSG00000041476|Mab21l3=ENSMUSG00000044313|Nts=ENSMUSG00000019890
Ex_Nmbr_Cobll1	0	3	Grm8=ENSMUSG00000024211|Arhgap25=ENSMUSG00000030047|Sema5a=ENSMUSG00000022231
Inh_Tfap2a_Scrg1_1	0	1	Gcgr=ENSMUSG00000025127
Fibro_Eya2_Dapl1	0	1	Prg4=ENSMUSG00000006014
Ex_Vsx2_Htr3a	0	2	Htr3a=ENSMUSG00000032269|Skap1=ENSMUSG00000057058
Inh_Lhx1_Adamts5	0	4	Nos1=ENSMUSG00000029361|Il31ra=ENSMUSG00000050377|Angpt1=ENSMUSG00000022309|Adamts19=ENSMUSG00000053441
Inh_Isl1_Drd1_Folh1_1	0	2	Igfbpl1=ENSMUSG00000035551|Prok2=ENSMUSG00000030069
Ex_Nxph4_Nmbr	0	1	Arhgap25=ENSMUSG00000030047
Ex_Tfap2b_Piezo2_6	0	3	Npas1=ENSMUSG00000001988|Npsr1=ENSMUSG00000043659|Foxb1=ENSMUSG00000059246
Inh_Pax8_Pkhd1l1_6	0	4	Sema3a=ENSMUSG00000028883|Cdh23=ENSMUSG00000012819|Pkhd1l1=ENSMUSG00000038725|Rhod=ENSMUSG00000041845
Ex_Hoxb3_Ldlrap1_3	0	1	Gh=ENSMUSG00000020713
Endo_Flt1_Kcnj8_Slc47a2_2	0	1	Steap4=ENSMUSG00000012428
Inh_Lhx6_Car8_4	0	2	Egfr=ENSMUSG00000020122|Hapln1=ENSMUSG00000021613
Ex_Fev_9130008F23Rik	0	2	Nmbr=ENSMUSG00000019865|Slc17a8=ENSMUSG00000019935
Inh_Pax2_Chrnb3	0	2	C1ql2=ENSMUSG00000036907|Chrnb3=ENSMUSG00000031492
Ex_Pitx1_Moxd1	0	2	Moxd1=ENSMUSG00000020000|Gli3=ENSMUSG00000021318
Inh_Onecut3_Aspm_2	0	3	En1=ENSMUSG00000058665|Tlr4=ENSMUSG00000039005|Abca13=ENSMUSG00000004668
Inh_Otx2_Bmp4_4	0	3	Pde1a=ENSMUSG00000059173|Rxfp1=ENSMUSG00000034009|Bmp4=ENSMUSG00000021835
Ex_Onecut3_Slco1c1	0	2	Grm8=ENSMUSG00000024211|Sall1=ENSMUSG00000031665
Inh_Pax7_Vmn1r207_3	0	2	Th=ENSMUSG00000000214|Crisp1=ENSMUSG00000025431
Inh_Frmd7_Emp2_2	0	4	Lpar1=ENSMUSG00000038668|Aldh1a3=ENSMUSG00000015134|Adcy2=ENSMUSG00000021536|Daam2=ENSMUSG00000040260
Ex_Tfap2b_Sult3a2_4	0	3	Nek7=ENSMUSG00000026393|Rxfp1=ENSMUSG00000034009|Gmnc=ENSMUSG00000068428
Inh_Frm7_Kcns3	0	2	Gabrg1=ENSMUSG00000001260|Chrna2=ENSMUSG00000022041
Inh_Foxp2_Kcnj2_2	0	2	Foxp2=ENSMUSG00000029563|Gm525=ENSMUSG00000072553
Ex_Sall1_Pmfbp1_3	0	4	Tmem141=ENSMUSG00000026939|Col5a1=ENSMUSG00000026837|Plpp2=ENSMUSG00000052151|Sall1=ENSMUSG00000031665
Inh_Hmcn1_Sycp2l_4	0	0
Inh_Hoxc4_Sgo2b_2	0	3	Tll1=ENSMUSG00000053626|Neurod2=ENSMUSG00000038255|Piezo2=ENSMUSG00000041482
Ex_Sim1_Hkdc1_1	0	2	Htr2c=ENSMUSG00000041380|Cyp26b1=ENSMUSG00000063415
Inh_Hoxa5_Bfsp2_1	0	4	Lancl3=ENSMUSG00000047344|Sema3c=ENSMUSG00000028780|Nfix=ENSMUSG00000001911|Bfsp2=ENSMUSG00000032556
Ex_Slc30a3_Ebf1_Scn5a	0	2	Vxn=ENSMUSG00000067879|Smim43=ENSMUSG00000085007
Chol_Tbx20_S100a11_3	0	3	Syndig1=ENSMUSG00000074736|Map7d3=ENSMUSG00000067878|Nppb=ENSMUSG00000029019
Ex_Vsx2_Slc26a7	0	2	Lhx4=ENSMUSG00000026468|Calcrl=ENSMUSG00000059588
Inh_Pax8_Apbb1ip	0	3	En1=ENSMUSG00000058665|Vegfc=ENSMUSG00000031520|Rspo2=ENSMUSG00000051920
Ex_Irx2_Galr1_1	0	3	Tex47=ENSMUSG00000040514|Maf=ENSMUSG00000055435|Onecut1=ENSMUSG00000043013
Inh_Six3_Pamr1_1	0	4	Pamr1=ENSMUSG00000027188|Penk=ENSMUSG00000045573|Six3=ENSMUSG00000038805|Fbn2=ENSMUSG00000024598
Inh_Tfap2b_Col5a2_1	0	3	Pappa2=ENSMUSG00000073530|Kcng1=ENSMUSG00000074575|Oca2=ENSMUSG00000030450
Ex_Fezf2_Rab38_Met	0	0
Inh_Pax8_Met_Qrfpr	0	5	Arhgap15=ENSMUSG00000049744|Pax5=ENSMUSG00000014030|Foxp2=ENSMUSG00000029563|Adam12=ENSMUSG00000054555|Irx5=ENSMUSG00000031737
Ex_Pou4f1_Ppp1r1c_2	0	3	Epha4=ENSMUSG00000026235|Tecrl=ENSMUSG00000049537|Zic1=ENSMUSG00000032368
Inh_Six3_Nkx2-2_Sox2	0	3	Nxph2=ENSMUSG00000069132|Gpr88=ENSMUSG00000068696|Drd2=ENSMUSG00000032259
Inh_Pax7_Vmn1r207_1	0	2	Pax7=ENSMUSG00000028736|Vmn1r207=ENSMUSG00000084136
Inh_Lamp5_Ndnf_Prom1	0	3	Crispld1=ENSMUSG00000025776|Rxfp1=ENSMUSG00000034009|Prom1=ENSMUSG00000029086
Inh_Lhx6_Crhbp_2	0	2	Egfr=ENSMUSG00000020122|Galnt14=ENSMUSG00000024064
Ex_Lhx3_A730046J19Rik	0	3	Lhx3=ENSMUSG00000026934|Rprm=ENSMUSG00000075334|Chrna5=ENSMUSG00000035594
Inh_Pax2_A730046J19Rik_2	0	3	Adgrg2=ENSMUSG00000031298|Mecom=ENSMUSG00000027684|Otp=ENSMUSG00000021685
Inh_Lhx1_Dlk1_4	0	4	Hmcn1=ENSMUSG00000066842|Foxp2=ENSMUSG00000029563|Cemip=ENSMUSG00000052353|Tac2=ENSMUSG00000025400
Ex_Hoxc6_Hpse_1	0	2	Pou4f1=ENSMUSG00000048349|Bmp5=ENSMUSG00000032179
Ex_Lhx9_Fmo1_2	0	3	Arhgap15=ENSMUSG00000049744|Pcdh11x=ENSMUSG00000034755|E130114P18Rik=ENSMUSG00000048747
Ex_Lhx3_Tlcd1_2	0	3	Tns1=ENSMUSG00000055322|Sfmbt2=ENSMUSG00000061186|Sox14=ENSMUSG00000053747
Ex_Pou4f1_Htr5b_6	0	3	Corin=ENSMUSG00000005220|Chrm3=ENSMUSG00000046159|Cartpt=ENSMUSG00000021647
Ex_Vsx2_C1ql2_2	0	3	Tmem132d=ENSMUSG00000034310|Gli3=ENSMUSG00000021318|Vsx2=ENSMUSG00000021239
Inh_Nrk_Kcnmb1_1	0	3	Ephb2=ENSMUSG00000028664|Clic6=ENSMUSG00000022949|Efna5=ENSMUSG00000048915
Ex_Sall1_Pmfbp1_7	0	0
Ex_Tfap2d_Slc38a4_1	0	4	Pou3f3=ENSMUSG00000045515|Sox5=ENSMUSG00000041540|Slc38a4=ENSMUSG00000022464|Ccdc192=ENSMUSG00000058925
Inh_Otx2_Mbnl3	0	2	Gabrr2=ENSMUSG00000023267|Sntb1=ENSMUSG00000060429
Inh_Ecel1_Cd36_1	0	3	Cd36=ENSMUSG00000002944|Ddt=ENSMUSG00000001666|Sst=ENSMUSG00000004366
Inh_Gbx1_Atp8b1_4	0	2	Rxfp1=ENSMUSG00000034009|Pou3f2=ENSMUSG00000095139
Ex_Tfap2d_Pirt_1	0	4	Pdlim5=ENSMUSG00000028273|Hrh1=ENSMUSG00000053004|Tmem26=ENSMUSG00000060044|Esrrb=ENSMUSG00000021255
Inh_Zeb2_Crym_2	0	2	Tfap2b=ENSMUSG00000025927|Hoxb5=ENSMUSG00000038700
Inh_Lhx6_Car8_8	0	1	Lhx6=ENSMUSG00000026890
Ex_Samd3_Npsr1_3	0	3	Col5a2=ENSMUSG00000026042|Chrna2=ENSMUSG00000022041|Coch=ENSMUSG00000020953
Inh_Pax2_6430628N08Rik_5	0	3	Tmem163=ENSMUSG00000026347|Rab4b=ENSMUSG00000053291|Gucy2d=ENSMUSG00000074003
Inh_Sox8_Calcrl_8	0	0
Inh_Frmd7_Ano2_1	0	6	Pld5=ENSMUSG00000055214|Kcnip4=ENSMUSG00000029088|Cdh8=ENSMUSG00000036510|Dnah11=ENSMUSG00000018581|Plcxd3=ENSMUSG00000049148|Eva1c=ENSMUSG00000039903
CholEx_Hmx2_Hmx3	0	3	Pou4f1=ENSMUSG00000048349|Gli3=ENSMUSG00000021318|Gda=ENSMUSG00000058624
Inh_Gata3_Gxylt2_2	0	3	Cobll1=ENSMUSG00000034903|Bmpr1b=ENSMUSG00000052430|Gli3=ENSMUSG00000021318
Inh_Vwc2l_Otogl1_2	0	4	Nckap5=ENSMUSG00000049690|Igfbpl1=ENSMUSG00000035551|Gipr=ENSMUSG00000030406|Ptchd4=ENSMUSG00000042256
Inh_Pax2_Dpt	0	2	Dpt=ENSMUSG00000026574|Rab38=ENSMUSG00000030559
Ex_Sall3_Crabp1_1	0	3	Lypd1=ENSMUSG00000026344|Pitx2=ENSMUSG00000028023|Crabp1=ENSMUSG00000032291
Inh_Gbx1_Htr1a_11	0	3	Ror1=ENSMUSG00000035305|Gbx1=ENSMUSG00000067724|Gm8113=ENSMUSG00000089901
Ex_Nkx2-4_Fezf2	0	4	Wnt7a=ENSMUSG00000030093|Palld=ENSMUSG00000058056|Vipr2=ENSMUSG00000011171|H2-Q2=ENSMUSG00000091705
Ex_C1ql4_Myo18b_1	0	4	Rprm=ENSMUSG00000075334|Ptprt=ENSMUSG00000053141|Pou4f1=ENSMUSG00000048349|Smoc2=ENSMUSG00000023886
Ex_Dmrta2_Csf2rb2_1	0	4	Grik3=ENSMUSG00000001985|Tac1=ENSMUSG00000061762|Vrk2=ENSMUSG00000064090|Fbln1=ENSMUSG00000006369
Ex_Plekhg1_Fign_Tnnt1_1	0	5	Whrn=ENSMUSG00000039137|Uqcr11=ENSMUSG00000020163|Zfp385c=ENSMUSG00000014198|Adgrf5=ENSMUSG00000056492|Ddx3y=ENSMUSG00000069045
Inh_Pax2_Hoxb5_Sycp2l_1	0	4	Pax5=ENSMUSG00000014030|Pde3a=ENSMUSG00000041741|Tarm1=ENSMUSG00000053338|Palld=ENSMUSG00000058056
Ex_Tfap2b_Kdr	0	5	Npas2=ENSMUSG00000026077|Alad=ENSMUSG00000028393|Foxb1=ENSMUSG00000059246|Sema5a=ENSMUSG00000022231|Gna14=ENSMUSG00000024697
Inh_Otx1_Cd36_2	0	3	Lrp4=ENSMUSG00000027253|Cd36=ENSMUSG00000002944|Rspo2=ENSMUSG00000051920
Ex_Dmrta2_Prkcq_2	0	2	Bdnf=ENSMUSG00000048482|Trhr2=ENSMUSG00000039079
Inh_Pax8_Slc16a12_3	0	3	Chrdl1=ENSMUSG00000031283|Scgn=ENSMUSG00000021337|Rspo2=ENSMUSG00000051920
Ex_Lmx1a_Kcp_3	0	0
Ex_Lhx3_Tspo2_2	0	3	Lypd1=ENSMUSG00000026344|Pcdh18=ENSMUSG00000037892|Scube2=ENSMUSG00000007279
Ex_Dmrta2_Col5a2_2	0	0
Inh_Foxp2_Bmp3_5	0	3	Pax8=ENSMUSG00000026976|Galnt3=ENSMUSG00000026994|Arhgap36=ENSMUSG00000036198
Ex_Sim1_Asb4	0	3	Peg10=ENSMUSG00000092035|Ndnf=ENSMUSG00000049001|Col12a1=ENSMUSG00000032332
Ex_Ebf2_Grp	0	4	Shisa9=ENSMUSG00000022494|Grp=ENSMUSG00000024517|Pax2=ENSMUSG00000004231|Sorcs3=ENSMUSG00000063434
Ex_Onecut3_Acp7	0	4	Prkcq=ENSMUSG00000026778|Gm45194=ENSMUSG00000109156|Calb2=ENSMUSG00000003657|Tcf7l2=ENSMUSG00000024985
Ex_Dmrta2_Chrna6_3	0	3	Pitx2=ENSMUSG00000028023|Pde3a=ENSMUSG00000041741|Crhbp=ENSMUSG00000021680
Ex_Tfap2d_Fst	0	0
Ex_Fezf2_Fn1_Reln	0	3	Fn1=ENSMUSG00000026193|Arhgef26=ENSMUSG00000036885|Mamdc2=ENSMUSG00000033207
Ex_Evx1_Hsd17b2_2	0	3	Sox6=ENSMUSG00000051910|Scn5a=ENSMUSG00000032511|Kcnmb1=ENSMUSG00000020155
Inh_Sox2_Bves_2	0	3	Itga8=ENSMUSG00000026768|Bves=ENSMUSG00000071317|Egflam=ENSMUSG00000042961
Inh_Ecel1_Asb4_2	0	4	Kcnq5=ENSMUSG00000028033|Prdm16=ENSMUSG00000039410|Slit2=ENSMUSG00000031558|Calcr=ENSMUSG00000023964
Inh_Gata3_Nkx2-2_1	0	3	Cpa6=ENSMUSG00000042501|Myo3a=ENSMUSG00000025716|Nkx2-2=ENSMUSG00000027434
Inh_Pax2_Chrna2_2	0	3	Slc26a7=ENSMUSG00000040569|Kif26a=ENSMUSG00000021294|Tnfrsf11b=ENSMUSG00000063727
Inh_Dmrt3_Tarm1_2	0	3	Nuak2=ENSMUSG00000009772|Dmrt3=ENSMUSG00000042372|Cpn1=ENSMUSG00000025196
Inh_Htr3a_Grpr_3	0	3	Prox1=ENSMUSG00000010175|Tshr=ENSMUSG00000020963|Smoc2=ENSMUSG00000023886
Inh_Htr3a_Prok2	0	2	Pld5=ENSMUSG00000055214|Npffr1=ENSMUSG00000020090
Inh_Gata3_Nptx2_1	0	4	Sox2=ENSMUSG00000074637|Nptx2=ENSMUSG00000059991|Lmo7=ENSMUSG00000033060|Epb41l4a=ENSMUSG00000024376
Ex_Ebf2_Wdr86	0	2	Pde5a=ENSMUSG00000053965|Wdr86=ENSMUSG00000055235
Ex_Lhx9_Adgrg2_5	0	0
Ex_Lmx1b_Scn5a_3	0	2	Cobll1=ENSMUSG00000034903|Ebf2=ENSMUSG00000022053
Inh_Sp8_Mc4r	0	2	Mogat1=ENSMUSG00000012187|Serpine2=ENSMUSG00000026249
Ex_Neurod6_Dnah11_2	0	5	Cbln4=ENSMUSG00000067578|Col11a1=ENSMUSG00000027966|Bmp6=ENSMUSG00000039004|Id2=ENSMUSG00000020644|Dnah11=ENSMUSG00000018581
Ex_Irx2_Proser2	0	3	Prkcq=ENSMUSG00000026778|Pdzrn3=ENSMUSG00000035357|Sox6=ENSMUSG00000051910
Inh_Htr3a_Bmp3_4	0	2	Col5a2=ENSMUSG00000026042|Frem1=ENSMUSG00000059049
Ex_Defb1_Mbl2_1	0	4	Lmx1b=ENSMUSG00000038765|Bdnf=ENSMUSG00000048482|Foxp2=ENSMUSG00000029563|Popdc3=ENSMUSG00000019848
Inh_Otx1_Maf_2	0	3	Fam163a=ENSMUSG00000015484|Fmo1=ENSMUSG00000040181|Grm8=ENSMUSG00000024211
Ex_Ebf2_Lhfpl1	0	2	Frem1=ENSMUSG00000059049|C1qtnf7=ENSMUSG00000061535
Inh_Lhx1_Otp_2	0	3	Slc38a11=ENSMUSG00000061171|Plxnb1=ENSMUSG00000053646|Otp=ENSMUSG00000021685
Ex_Nkx2-2_Grp_1	0	3	Nkx2-2=ENSMUSG00000027434|E130114P18Rik=ENSMUSG00000048747|Etv1=ENSMUSG00000004151
Ex_Hoxb3_Ldlrap1_18	0	3	Galnt18=ENSMUSG00000038296|Col12a1=ENSMUSG00000032332|Vmn1r188=ENSMUSG00000069299
Ex_Dmrta2_Ntn1_Csf2rb2	0	3	Moxd1=ENSMUSG00000020000|Egfr=ENSMUSG00000020122|Adcyap1=ENSMUSG00000024256
Inh_Emx2_Pirt_2	0	3	Colq=ENSMUSG00000057606|Htr2a=ENSMUSG00000034997|Adamts12=ENSMUSG00000047497
Ex_Dmrta2_Prkcq_1	0	3	Lmx1a=ENSMUSG00000026686|Dab2=ENSMUSG00000022150|Chst9=ENSMUSG00000047161
Ex_Sall1_Apela	0	2	Postn=ENSMUSG00000027750|Apela=ENSMUSG00000079042
Ex_Lhx2_Nek11_6	0	2	Pth2=ENSMUSG00000038300|Cxcl14=ENSMUSG00000021508
Ex_Ebf2_Unc5cl	0	2	Sphkap=ENSMUSG00000026163|Unc5cl=ENSMUSG00000043592
Ex_Lhx9_Nps_3	0	3	Clrn1=ENSMUSG00000043850|Tent5a=ENSMUSG00000032265|Plscr4=ENSMUSG00000032377
Ex_Ebf2_Nek11_1	0	2	Npl=ENSMUSG00000042684|Sntb1=ENSMUSG00000060429
Inh_Pax5_Tmem176b_1	0	3	Npffr2=ENSMUSG00000035528|Cxcl14=ENSMUSG00000021508|Mamdc2=ENSMUSG00000033207
Ex_Sim1_Trh_6	0	3	Spag16=ENSMUSG00000053153|Rassf6=ENSMUSG00000029370|Pgm5=ENSMUSG00000041731
Inh_Sox2_Bves_3	0	5	Rpl12=ENSMUSG00000038900|Lypd6=ENSMUSG00000050447|Dgkk=ENSMUSG00000062393|Col25a1=ENSMUSG00000058897|Ikzf1=ENSMUSG00000018654
Inh_Gata3_Sall1_2	0	5	Sall1=ENSMUSG00000031665|Klhl1=ENSMUSG00000022076|Hcrtr2=ENSMUSG00000032360|Lhx1=ENSMUSG00000018698|Crhbp=ENSMUSG00000021680
Inh_Six3_Tmem215_1	0	4	Atp5e=ENSMUSG00000016252|Chn2=ENSMUSG00000004633|Sox21=ENSMUSG00000061517|Gal=ENSMUSG00000024907
Ex_Sox5_Crym_2	0	3	Olfr48=ENSMUSG00000075072|Fgf3=ENSMUSG00000031074|Dnah11=ENSMUSG00000018581
Inh_Six3_Pvalb_Npy_3	0	4	Brinp3=ENSMUSG00000035131|Trh=ENSMUSG00000005892|Pcdh15=ENSMUSG00000052613|Kcns3=ENSMUSG00000043673
Chol_Ecel1_Gm7271	0	2	Sulf1=ENSMUSG00000016918|Cxcl14=ENSMUSG00000021508
Endo_Flt1_Kcnj8_Ccl19_1	0	3	St8sia4=ENSMUSG00000040710|Cfh=ENSMUSG00000026365|Slc6a20a=ENSMUSG00000036814
Ex_Dmrta2_Chodl_3	0	3	Kif26b=ENSMUSG00000026494|Pitx2=ENSMUSG00000028023|Ntf3=ENSMUSG00000049107
Ex_Slc30a3_Teddm3_3	0	2	Col5a2=ENSMUSG00000026042|Lamp5=ENSMUSG00000027270
Inh_Tfap2b_Tspo2	0	3	Plcl1=ENSMUSG00000038349|Dcn=ENSMUSG00000019929|Gli3=ENSMUSG00000021318
Inh_Tfap2b_Rxfp2	0	4	Pde11a=ENSMUSG00000075270|Rxfp2=ENSMUSG00000053368|Nell1=ENSMUSG00000055409|Stac=ENSMUSG00000032502
Inh_Pax2_Vgll3_1	0	3	Cdk6=ENSMUSG00000040274|Rab38=ENSMUSG00000030559|Rspo3=ENSMUSG00000019880
Inh_Onecut3_Lsp1_1	0	3	Pde8a=ENSMUSG00000025584|Bmp6=ENSMUSG00000039004|Col8a1=ENSMUSG00000068196
Inh_Lhx6_Tnfsf8	0	2	Tnfsf8=ENSMUSG00000028362|Npy=ENSMUSG00000029819
Inh_Gbx2_Chrna5_2	0	2	Kcnq5=ENSMUSG00000028033|Slc26a3=ENSMUSG00000001225
Inh_Lhx6_Myo1h_1	0	2	Zfp536=ENSMUSG00000043456|Cyp19a1=ENSMUSG00000032274
Inh_Gata3_Npy2r_1	0	4	Dgkk=ENSMUSG00000062393|Bcam=ENSMUSG00000002980|Hs3st3b1=ENSMUSG00000070407|Crhbp=ENSMUSG00000021680
Inh_Six3_Six6_1	0	2	Wdr95=ENSMUSG00000029658|Six6=ENSMUSG00000021099
Ex_C1ql4_Drd1_7	0	2	Btg2=ENSMUSG00000020423|Spx=ENSMUSG00000071112
Inh_Pax2_Zbbx	0	3	Slc39a8=ENSMUSG00000053897|Vgf=ENSMUSG00000037428|Ndnf=ENSMUSG00000049001
Inh_Lhx6_Sst_Ctsc_7	0	1	Cort=ENSMUSG00000028971
Inh_Six6_Vipr2_7	0	3	Chd7=ENSMUSG00000041235|Cmtm8=ENSMUSG00000041012|Vipr2=ENSMUSG00000011171
Inh_Vip_Crh_Sema5b	0	3	Rspo2=ENSMUSG00000051920|Sntb1=ENSMUSG00000060429|Megf10=ENSMUSG00000024593
Inh_Pax2_Sptlc3	0	2	Nxph2=ENSMUSG00000069132|Sptlc3=ENSMUSG00000039092
Ex_Fezf2_Il22	0	1	Il22=ENSMUSG00000074695
Ex_Sall1_Tafa4	0	5	Ntng2=ENSMUSG00000035513|Gabra2=ENSMUSG00000000560|Gas2l3=ENSMUSG00000074802|Sall1=ENSMUSG00000031665|Hsd17b2=ENSMUSG00000031844
Inh_Pax2_Hoxb5_Otp_1	0	5	Foxd3=ENSMUSG00000067261|Zar1=ENSMUSG00000063935|Ebf3=ENSMUSG00000010476|Hoxb6=ENSMUSG00000000690|Camk2a=ENSMUSG00000024617
Inh_Plpp4_Aox3_1	0	0
Ex_Fbxl7_Bnc2	0	3	Ucma=ENSMUSG00000026668|Asb4=ENSMUSG00000042607|Zfp503=ENSMUSG00000039081
Ex_Lmx1b_Dynap_5	0	3	Ccdc187=ENSMUSG00000048038|Unc5d=ENSMUSG00000063626|Dynap=ENSMUSG00000024512
Inh_Onecut3_Ccdc192_2	0	3	Nr5a2=ENSMUSG00000026398|Ror1=ENSMUSG00000035305|Lmcd1=ENSMUSG00000057604
Inh_Frmd7_Slc17a8	0	1	Tnni1=ENSMUSG00000026418
Inh_Dmbx1_Tacr3_2	0	2	Dmbx1=ENSMUSG00000028707|Piezo2=ENSMUSG00000041482
Inh_Pax5_Rab38_2	0	4	Col19a1=ENSMUSG00000026141|Ano1=ENSMUSG00000031075|Sox1=ENSMUSG00000096014|Nrp1=ENSMUSG00000025810
Endo_Flt1_Lrg1_3	0	2	Adamts9=ENSMUSG00000030022|Pglyrp1=ENSMUSG00000030413
Ex_Sim1_Bfsp2_2	0	2	Otp=ENSMUSG00000021685|Ptchd4=ENSMUSG00000042256
Ex_Defb1_Zic2	0	4	Ror1=ENSMUSG00000035305|Irx5=ENSMUSG00000031737|Zic1=ENSMUSG00000032368|Syt10=ENSMUSG00000063260
Inh_Frmd7_Emp2_1	0	3	Btbd11=ENSMUSG00000020042|Gm8113=ENSMUSG00000089901|Gal=ENSMUSG00000024907
Inh_Pax2_Adgrd1	0	3	Adgrd1=ENSMUSG00000044017|Abcb5=ENSMUSG00000072791|Rsph9=ENSMUSG00000023966
Inh_Pax7_Arhgap28_1	0	5	Pax8=ENSMUSG00000026976|Pax7=ENSMUSG00000028736|Hs3st4=ENSMUSG00000078591|Cacng5=ENSMUSG00000040373|Grik1=ENSMUSG00000022935
Inh_Lhx1_Otx2_1	0	6	Nppc=ENSMUSG00000026241|Ecel1=ENSMUSG00000026247|Gad2=ENSMUSG00000026787|Pcdh11x=ENSMUSG00000034755|Cemip=ENSMUSG00000052353|Dcdc2a=ENSMUSG00000035910
Inh_Onecut3_Nox3	0	2	Mei4=ENSMUSG00000043289|Kcnj16=ENSMUSG00000051497
Inh_Ppp1r1b_Drd1_Tacr1_1	0	0
Ex_Ebf2_Pla2g5_3	0	3	Cdh20=ENSMUSG00000050840|Pla2g5=ENSMUSG00000041193|Fam114a1=ENSMUSG00000029185
Ex_Fbxl7_Insrr_1	0	3	Crh=ENSMUSG00000049796|Insrr=ENSMUSG00000005640|Asic2=ENSMUSG00000020704
Ex_Ebf2_Sp5_7	0	0
Inh_Pax2_Gbx1_Mboat1_1	0	3	Vwa5a=ENSMUSG00000023186|Mboat1=ENSMUSG00000038732|Pvalb=ENSMUSG00000005716
Inh_Pax8_Sp9_6	0	4	Tspan18=ENSMUSG00000027217|Chst8=ENSMUSG00000060402|Glra3=ENSMUSG00000038257|Hydin=ENSMUSG00000059854
Inh_Ppp1r1b_Drd2_Sema5d_1	0	3	Zp3r=ENSMUSG00000042554|Foxo1=ENSMUSG00000044167|Gpr6=ENSMUSG00000046922
Inh_Pax2_Glp1r_4	0	4	Plcl1=ENSMUSG00000038349|Gbx1=ENSMUSG00000067724|Met=ENSMUSG00000009376|Esr1=ENSMUSG00000019768
Inh_Tfap2b_Cdh23_2	0	3	Pth2r=ENSMUSG00000025946|Cdh23=ENSMUSG00000012819|Adamts19=ENSMUSG00000053441
Inh_Sox6_Postn_2	0	3	Ntrk1=ENSMUSG00000028072|Syt5=ENSMUSG00000004961|Adam12=ENSMUSG00000054555
Ex_Slc30a3_Shisa8_4	0	0
Inh_Gata3_Cdh3_1	0	4	Gata3=ENSMUSG00000015619|Wls=ENSMUSG00000028173|Tmem132d=ENSMUSG00000034310|Cdh23=ENSMUSG00000012819
Inh_Tfap2b_Cyp26b1_2	0	0
Inh_Lhx8_Nmu	0	2	Meis2=ENSMUSG00000027210|Lhx8=ENSMUSG00000096225
Inh_Nkx2-2_Trh_1	0	3	Khdrbs2=ENSMUSG00000026058|Trh=ENSMUSG00000005892|Fgf10=ENSMUSG00000021732
Ex_C1ql4_Trhr_3	0	4	Cdh20=ENSMUSG00000050840|Il1rapl2=ENSMUSG00000059203|Syt10=ENSMUSG00000063260|Krt2=ENSMUSG00000064201
Inh_Pou6f2_Postn	0	3	Myo1b=ENSMUSG00000018417|Meis2=ENSMUSG00000027210|Tac2=ENSMUSG00000025400
Ex_Lhx2_Fn1	0	3	Fn1=ENSMUSG00000026193|Pls3=ENSMUSG00000016382|Robo3=ENSMUSG00000032128
Inh_Pax7_P2ry10b_4	0	2	Itm2a=ENSMUSG00000031239|Sst=ENSMUSG00000004366
Ex_Lmx1b_Tex47_2	0	4	Shox2=ENSMUSG00000027833|Mctp2=ENSMUSG00000032776|Nr1h4=ENSMUSG00000047638|Cck=ENSMUSG00000032532
Inh_Pax5_Cmtm8_1	0	3	Fign=ENSMUSG00000075324|Ntn1=ENSMUSG00000020902|Ror2=ENSMUSG00000021464
Ex_Nkx2-1_Pmch_2	0	2	Cdh20=ENSMUSG00000050840|Mup6=ENSMUSG00000078689
Ex_C1ql4_Art4	0	3	C1ql2=ENSMUSG00000036907|Egfr=ENSMUSG00000020122|Col8a1=ENSMUSG00000068196
Inh_Lhx8_Rspo2	0	3	Lhx8=ENSMUSG00000096225|Nr2f2=ENSMUSG00000030551|Csgalnact1=ENSMUSG00000036356
Inh_Gata3_Edaradd	0	3	Thsd7b=ENSMUSG00000042581|Dchs2=ENSMUSG00000102692|Edaradd=ENSMUSG00000095105
Ex_Nxph4_Lman1l_Chrm2	0	0
Ex_Evx2_Lmcd1_1	0	3	Htr1d=ENSMUSG00000070687|Tmem200a=ENSMUSG00000049420|Jam2=ENSMUSG00000053062
Inh_Lhx1_Ikzf1	0	3	Fign=ENSMUSG00000075324|Reln=ENSMUSG00000042453|Ikzf1=ENSMUSG00000018654
Inh_Tfap2b_Gata3_5	0	4	Sptbn5=ENSMUSG00000074899|Shox2=ENSMUSG00000027833|Sema3d=ENSMUSG00000040254|Sox14=ENSMUSG00000053747
Ex_Fezf2_Cfap58_2	0	1	Tacr3=ENSMUSG00000028172
Ex_Slc30a3_Best3_2	0	3	Gm26992=ENSMUSG00000098078|Pde3a=ENSMUSG00000041741|Adamts2=ENSMUSG00000036545
Inh_Pax2_Dmrt3_1	0	3	Zeb2=ENSMUSG00000026872|Reln=ENSMUSG00000042453|Dmrt3=ENSMUSG00000042372
Ex_Fam163a_Npy2r	0	3	Niban1=ENSMUSG00000026483|Calca=ENSMUSG00000030669|Skor2=ENSMUSG00000091519
Inh_Pax5_Ceacam10	0	3	Ceacam10=ENSMUSG00000054169|Myo5b=ENSMUSG00000025885|Pax2=ENSMUSG00000004231
Inh_Pax2_Cd44_3	0	2	Tmem182=ENSMUSG00000079588|Efemp1=ENSMUSG00000020467
Ex_Tfap2b_Rxfp2_3	0	2	Tnnt1=ENSMUSG00000064179|Gadl1=ENSMUSG00000056880
Inh_Gata3_Tnmd	0	2	Gulp1=ENSMUSG00000056870|Adgrd1=ENSMUSG00000044017
Inh_Pax2_Ikzf1_2	0	3	Otof=ENSMUSG00000062372|Phlda1=ENSMUSG00000020205|Ikzf1=ENSMUSG00000018654
Ex_Sall1_Pmfbp1_9	0	0
Ex_Ebf2_Il15_3	0	4	Ttc23=ENSMUSG00000030555|Il15=ENSMUSG00000031712|C1ql1=ENSMUSG00000045532|Fbln1=ENSMUSG00000006369
Inh_Pax2_Chrdl2_2	0	4	Tfap2b=ENSMUSG00000025927|Tmem132c=ENSMUSG00000034324|Chrdl2=ENSMUSG00000030732|Hpse2=ENSMUSG00000074852
Inh_Six3_Met_2	0	2	Cd302=ENSMUSG00000060703|Svs5=ENSMUSG00000017004
Inh_Six3_Pnliprp2_3	0	2	Rprm=ENSMUSG00000075334|H2-Eb1=ENSMUSG00000060586
Inh_Gbx1_Htr1a_5	0	2	Pappa=ENSMUSG00000028370|Htr1b=ENSMUSG00000049511
[truncated: 26,285 more rows]

## Sheet: Min Whole Brain 3 Neigh Excl
Gene	Ensum	Number Of Cell Types Using
Tcf7l2	ENSMUSG00000024985	220
Foxp2	ENSMUSG00000029563	178
Slc6a5	ENSMUSG00000039728	142
Tfap2b	ENSMUSG00000025927	132
Bnc2	ENSMUSG00000028487	125
Ebf2	ENSMUSG00000022053	119
Sox6	ENSMUSG00000051910	109
Six3	ENSMUSG00000038805	94
Meis2	ENSMUSG00000027210	93
Pax2	ENSMUSG00000004231	87
Cdh23	ENSMUSG00000012819	86
Lmx1a	ENSMUSG00000026686	86
Pax5	ENSMUSG00000014030	77
Gli3	ENSMUSG00000021318	72
Lef1	ENSMUSG00000027985	72
Sim1	ENSMUSG00000019913	69
Reln	ENSMUSG00000042453	68
Pou6f2	ENSMUSG00000009734	66
Pax6	ENSMUSG00000027168	66
Pax8	ENSMUSG00000026976	65
Ebf3	ENSMUSG00000010476	63
Zeb2	ENSMUSG00000026872	63
Mecom	ENSMUSG00000027684	62
Sst	ENSMUSG00000004366	61
Penk	ENSMUSG00000045573	61
Npsr1	ENSMUSG00000043659	60
Tac1	ENSMUSG00000061762	60
Gata3	ENSMUSG00000015619	58
Pax7	ENSMUSG00000028736	55
Prdm6	ENSMUSG00000069378	54
Nr2f2	ENSMUSG00000030551	53
Tfap2d	ENSMUSG00000042596	53
Pitx2	ENSMUSG00000028023	52
Lhx8	ENSMUSG00000096225	52
Sox14	ENSMUSG00000053747	52
Sema3e	ENSMUSG00000063531	51
Il1rapl2	ENSMUSG00000059203	51
Dlk1	ENSMUSG00000040856	50
Npy	ENSMUSG00000029819	50
C1ql2	ENSMUSG00000036907	49
Prdm16	ENSMUSG00000039410	49
Npas1	ENSMUSG00000001988	49
Hmcn1	ENSMUSG00000066842	47
Ndnf	ENSMUSG00000049001	47
Skor2	ENSMUSG00000091519	47
Nts	ENSMUSG00000019890	47
Rxfp1	ENSMUSG00000034009	47
Pde11a	ENSMUSG00000075270	47
Dach2	ENSMUSG00000025592	45
Kcnh8	ENSMUSG00000035580	45
Otp	ENSMUSG00000021685	45
Chst9	ENSMUSG00000047161	44
Phox2b	ENSMUSG00000012520	43
Piezo2	ENSMUSG00000041482	43
Cadps2	ENSMUSG00000017978	42
Sntb1	ENSMUSG00000060429	42
Tmem132c	ENSMUSG00000034324	41
Pvalb	ENSMUSG00000005716	41
Tac2	ENSMUSG00000025400	40
Rorb	ENSMUSG00000036192	40
Sall3	ENSMUSG00000024565	39
Prox1	ENSMUSG00000010175	39
Satb2	ENSMUSG00000038331	39
Cck	ENSMUSG00000032532	38
Fign	ENSMUSG00000075324	38
Lhx6	ENSMUSG00000026890	38
Isl1	ENSMUSG00000042258	38
Tox	ENSMUSG00000041272	38
Trh	ENSMUSG00000005892	37
C1ql1	ENSMUSG00000045532	37
Lhx4	ENSMUSG00000026468	36
Angpt1	ENSMUSG00000022309	36
C1ql3	ENSMUSG00000049630	36
Nr4a2	ENSMUSG00000026826	36
Nfib	ENSMUSG00000008575	36
Calb1	ENSMUSG00000028222	36
Calcr	ENSMUSG00000023964	35
Egflam	ENSMUSG00000042961	35
Bcl11a	ENSMUSG00000000861	35
Tmem132d	ENSMUSG00000034310	35
Adarb2	ENSMUSG00000052551	35
Megf11	ENSMUSG00000036466	34
Otof	ENSMUSG00000062372	34
Tafa4	ENSMUSG00000046500	34
Crhbp	ENSMUSG00000021680	33
Vsx2	ENSMUSG00000021239	33
Ccbe1	ENSMUSG00000046318	33
Bmpr1b	ENSMUSG00000052430	33
Tal1	ENSMUSG00000028717	32
Gpc3	ENSMUSG00000055653	31
Grp	ENSMUSG00000024517	31
Dcn	ENSMUSG00000019929	31
Gad1	ENSMUSG00000070880	31
Qrfpr	ENSMUSG00000058400	31
Nxph2	ENSMUSG00000069132	31
Adamts19	ENSMUSG00000053441	31
Igfbpl1	ENSMUSG00000035551	31
Hoxb5	ENSMUSG00000038700	30
Col12a1	ENSMUSG00000032332	30
Gm45194	ENSMUSG00000109156	30
Slc17a8	ENSMUSG00000019935	30
Sulf1	ENSMUSG00000016918	30
Vip	ENSMUSG00000019772	30
Foxb1	ENSMUSG00000059246	30
Nkx2-2	ENSMUSG00000027434	29
Fgf10	ENSMUSG00000021732	29
En1	ENSMUSG00000058665	29
Dlx1	ENSMUSG00000041911	29
C1ql4	ENSMUSG00000001076	28
Cpa6	ENSMUSG00000042501	28
Ankfn1	ENSMUSG00000047773	28
Crh	ENSMUSG00000049796	28
Eya4	ENSMUSG00000010461	28
Ntn1	ENSMUSG00000020902	28
St18	ENSMUSG00000033740	28
Glp1r	ENSMUSG00000024027	28
Cxcl14	ENSMUSG00000021508	28
Maf	ENSMUSG00000055435	28
Dmbx1	ENSMUSG00000028707	28
Cntnap3	ENSMUSG00000033063	28
Lmx1b	ENSMUSG00000038765	28
Ror1	ENSMUSG00000035305	27
Pax3	ENSMUSG00000004872	27
Mctp2	ENSMUSG00000032776	27
Col25a1	ENSMUSG00000058897	26
Gulp1	ENSMUSG00000056870	26
Col8a1	ENSMUSG00000068196	26
Shox2	ENSMUSG00000027833	26
Frem1	ENSMUSG00000059049	26
Glis3	ENSMUSG00000052942	26
Cartpt	ENSMUSG00000021647	26
Gad2	ENSMUSG00000026787	26
Nr5a2	ENSMUSG00000026398	26
Moxd1	ENSMUSG00000020000	26
Myo5b	ENSMUSG00000025885	26
Sema3a	ENSMUSG00000028883	25
Gfra1	ENSMUSG00000025089	25
Spon1	ENSMUSG00000038156	25
Slc17a7	ENSMUSG00000070570	25
Gal	ENSMUSG00000024907	25
Fbn2	ENSMUSG00000024598	25
Slc17a6	ENSMUSG00000030500	25
Otx2	ENSMUSG00000021848	25
E130114P18Rik	ENSMUSG00000048747	25
Hs3st2	ENSMUSG00000046321	25
Drd3	ENSMUSG00000022705	25
Pde3a	ENSMUSG00000041741	25
Etv1	ENSMUSG00000004151	25
Tacr3	ENSMUSG00000028172	24
Adam12	ENSMUSG00000054555	24
Arhgap6	ENSMUSG00000031355	24
Ttc6	ENSMUSG00000046782	24
Bcl11b	ENSMUSG00000048251	24
Pth2r	ENSMUSG00000025946	24
Gpr101	ENSMUSG00000036357	24
Npffr2	ENSMUSG00000035528	24
Spp1	ENSMUSG00000029304	24
Qrfprl	ENSMUSG00000029917	24
Foxd3	ENSMUSG00000067261	23
Syt10	ENSMUSG00000063260	23
Prlr	ENSMUSG00000005268	23
Nos1	ENSMUSG00000029361	23
Tafa1	ENSMUSG00000059187	23
Corin	ENSMUSG00000005220	23
Met	ENSMUSG00000009376	23
Nrgn	ENSMUSG00000053310	23
Ebf1	ENSMUSG00000057098	23
Pnoc	ENSMUSG00000045731	23
Kit	ENSMUSG00000005672	23
Ikzf1	ENSMUSG00000018654	22
Drd2	ENSMUSG00000032259	22
Zfpm2	ENSMUSG00000022306	22
Irx2	ENSMUSG00000001504	22
Abi3bp	ENSMUSG00000035258	22
Calca	ENSMUSG00000030669	22
Itga8	ENSMUSG00000026768	22
Trhr	ENSMUSG00000038760	21
Lmo3	ENSMUSG00000030226	21
Hcrtr2	ENSMUSG00000032360	21
Sox5	ENSMUSG00000041540	21
Galr1	ENSMUSG00000024553	21
Pde1a	ENSMUSG00000059173	21
Samd3	ENSMUSG00000051354	21
Npnt	ENSMUSG00000040998	21
Zic1	ENSMUSG00000032368	21
Ctxn3	ENSMUSG00000069372	21
Lypd6	ENSMUSG00000050447	20
Dmrta2	ENSMUSG00000047143	20
Smoc2	ENSMUSG00000023886	20
Cpne4	ENSMUSG00000032564	20
Vcan	ENSMUSG00000021614	20
Pou4f1	ENSMUSG00000048349	20
Calb2	ENSMUSG00000003657	20
Esr2	ENSMUSG00000021055	20
Col24a1	ENSMUSG00000028197	20
Synpr	ENSMUSG00000056296	20
Hoxc4	ENSMUSG00000075394	20
Slc32a1	ENSMUSG00000037771	20
Prkcq	ENSMUSG00000026778	20
Kcnmb2	ENSMUSG00000037610	20
Slc5a7	ENSMUSG00000023945	20
Ano1	ENSMUSG00000031075	19
Ttr	ENSMUSG00000061808	19
Adamtsl1	ENSMUSG00000066113	19
Lhx2	ENSMUSG00000000247	19
Hoxb6	ENSMUSG00000000690	19
Necab1	ENSMUSG00000040536	19
Pcsk5	ENSMUSG00000024713	19
Hoxa5	ENSMUSG00000038253	19
Cbln2	ENSMUSG00000024647	19
Igf1	ENSMUSG00000020053	19
Sp9	ENSMUSG00000068859	19
Klhl14	ENSMUSG00000042514	18
Lhx3	ENSMUSG00000026934	18
Onecut3	ENSMUSG00000045518	18
Otx1	ENSMUSG00000005917	18
C1qtnf7	ENSMUSG00000061535	18
Gm19410	ENSMUSG00000109372	18
Slc38a11	ENSMUSG00000061171	18
Eya1	ENSMUSG00000025932	18
Onecut1	ENSMUSG00000043013	18
Sall1	ENSMUSG00000031665	18
Adcyap1	ENSMUSG00000024256	18
Pappa2	ENSMUSG00000073530	17
Tpbg	ENSMUSG00000035274	17
Kitl	ENSMUSG00000019966	17
Tmsb4x	ENSMUSG00000049775	17
Dscaml1	ENSMUSG00000032087	17
Lypd1	ENSMUSG00000026344	17
[truncated: 1,676 more rows]

## Sheet: Min Whole Brain 10 Neigh Excl
Gene	Ensum	Number Of Cell Types Using
[truncated: 1,828 more rows]

[truncated: 13 more sheets: Min CB 3 Neigh Excl, Min CTXsp 3 Neigh Excl, Min Glia 3 Neigh Excl, Min HPF 3 Neigh Excl, Min HY 3 Neigh Excl, Min Isocortex 3 Neigh Excl, Min MB 3 Neigh Excl, Min MY 3 Neigh Excl, Min OLF 3 Neigh Excl, Min PAL 3 Neigh Excl, Min P 3 Neigh Excl, Min STR 3 Neigh Excl, Min TH 3 Neigh Excl]
