# Supplementary material for: The molecular cytoarchitecture of the adult mouse brain
Source: Nature. 2023 Dec 13;624(7991):333–42. doi: 10.1038/s41586-023-06818-7 (PMC10719111; doi:10.1038/s41586-023-06818-7)
Supplement: Supplementary file 12 — List of candidate ARGs analysed in Figure 4, along with their ARG cluster identity and ranked correlation with Fos across regions. [file 41586_2023_6818_MOESM12_ESM.txt]

gene	cluster	Tyssowski_overlap	Isocortex_Ex	OLF_Ex	HPF_Ex	CTXsp_Ex	STR_Ex	PAL_Ex	TH_Ex	HY_Ex	MB_Ex	P_Ex	MY_Ex	CB_Ex	Isocortex_Inh	OLF_Inh	HPF_Inh	CTXsp_Inh	STR_Inh	PAL_Inh	TH_Inh	HY_Inh	MB_Inh	P_Inh	MY_Inh	CB_Inh	Dop	Nor	Ser	Chol
Btg2	1	Rapid PRG	14 (0.46)	7 (0.54)	26 (0.261)	2 (0.61)	3 (0.575)	6 (0.542)	22 (0.32)	4 (0.574)	12 (0.465)	10 (0.489)	19 (0.344)	15 (0.395)	17 (0.357)	5 (0.572)	20 (0.332)	16 (0.376)	11 (0.475)	8 (0.517)	21 (0.331)	13 (0.465)	23 (0.307)	18 (0.357)	24 (0.304)	28 (-0.074)	9 (0.505)	1 (0.643)	25 (0.301)	27 (0.008)
Sik1	1	Delayed PRG	13 (0.374)	7 (0.405)	18 (0.34)	5 (0.458)	6 (0.426)	20 (0.32)	10 (0.393)	4 (0.459)	8 (0.404)	24 (0.208)	25 (0.202)	27 (-0.054)	12 (0.39)	3 (0.539)	15 (0.369)	22 (0.307)	23 (0.274)	21 (0.308)	19 (0.336)	14 (0.37)	17 (0.341)	11 (0.391)	16 (0.363)	26 (0.177)	1 (0.549)	2 (0.547)	9 (0.402)	28 (-0.092)
Per1	1	Delayed PRG	3 (0.55)	8 (0.42)	4 (0.515)	6 (0.446)	5 (0.463)	12 (0.344)	7 (0.436)	11 (0.396)	14 (0.336)	24 (0.269)	27 (0.229)	23 (0.281)	22 (0.283)	2 (0.562)	17 (0.313)	13 (0.34)	18 (0.312)	9 (0.412)	19 (0.299)	10 (0.402)	25 (0.264)	26 (0.26)	21 (0.289)	20 (0.296)	15 (0.33)	1 (0.576)	16 (0.318)	28 (0.124)
Npas4	1	Rapid PRG	5 (0.591)	6 (0.506)	2 (0.645)	1 (0.656)	9 (0.484)	15 (0.373)	8 (0.488)	10 (0.474)	18 (0.347)	20 (0.268)	25 (0.222)	28 (0.173)	19 (0.316)	7 (0.495)	17 (0.348)	16 (0.354)	14 (0.376)	11 (0.468)	24 (0.232)	12 (0.417)	26 (0.2)	27 (0.187)	21 (0.245)	23 (0.234)	4 (0.616)	3 (0.639)	13 (0.41)	22 (0.235)
Fosb	1	Rapid PRG	7 (0.561)	8 (0.552)	6 (0.572)	3 (0.641)	9 (0.544)	10 (0.537)	13 (0.526)	4 (0.625)	11 (0.531)	19 (0.411)	22 (0.395)	28 (0.153)	23 (0.393)	5 (0.622)	17 (0.434)	21 (0.403)	20 (0.411)	14 (0.499)	26 (0.374)	12 (0.528)	25 (0.386)	16 (0.444)	18 (0.412)	15 (0.474)	2 (0.655)	1 (0.668)	24 (0.391)	27 (0.266)
Junb	1	Rapid PRG	5 (0.63)	10 (0.525)	12 (0.512)	2 (0.652)	19 (0.419)	11 (0.512)	21 (0.39)	4 (0.637)	7 (0.587)	16 (0.476)	23 (0.371)	28 (0.173)	24 (0.368)	6 (0.622)	15 (0.5)	22 (0.389)	20 (0.398)	9 (0.527)	25 (0.318)	8 (0.548)	18 (0.459)	14 (0.502)	17 (0.475)	26 (0.316)	3 (0.643)	1 (0.665)	13 (0.511)	27 (0.279)
Nr4a1	1	Rapid PRG	2 (0.634)	9 (0.537)	5 (0.62)	7 (0.577)	6 (0.609)	16 (0.485)	25 (0.397)	8 (0.54)	12 (0.496)	15 (0.487)	11 (0.505)	14 (0.495)	20 (0.454)	1 (0.662)	17 (0.483)	22 (0.437)	21 (0.439)	10 (0.52)	26 (0.365)	18 (0.475)	19 (0.454)	24 (0.409)	23 (0.435)	28 (0.122)	4 (0.623)	3 (0.626)	13 (0.496)	27 (0.221)
Egr1	1	Rapid PRG	2 (0.692)	9 (0.547)	3 (0.637)	4 (0.633)	8 (0.566)	15 (0.486)	14 (0.489)	6 (0.605)	10 (0.533)	19 (0.425)	21 (0.393)	25 (0.326)	20 (0.405)	7 (0.602)	11 (0.523)	22 (0.361)	26 (0.319)	17 (0.447)	24 (0.327)	16 (0.483)	18 (0.44)	12 (0.511)	13 (0.492)	28 (0.154)	1 (0.747)	5 (0.633)	23 (0.36)	27 (0.166)
Nr4a3	1	Delayed PRG	24 (0.367)	25 (0.366)	22 (0.413)	23 (0.38)	27 (0.326)	6 (0.518)	5 (0.522)	3 (0.559)	12 (0.491)	21 (0.428)	18 (0.457)	11 (0.492)	20 (0.43)	1 (0.623)	16 (0.467)	10 (0.494)	7 (0.507)	2 (0.566)	17 (0.466)	8 (0.507)	19 (0.447)	13 (0.485)	9 (0.496)	26 (0.341)	15 (0.475)	4 (0.537)	14 (0.476)	28 (0.151)
Fosl2	1	Delayed PRG	23 (0.243)	21 (0.292)	28 (0.096)	27 (0.13)	20 (0.298)	8 (0.471)	19 (0.387)	5 (0.511)	15 (0.418)	11 (0.456)	12 (0.425)	25 (0.212)	9 (0.468)	1 (0.69)	6 (0.497)	14 (0.422)	10 (0.458)	4 (0.535)	22 (0.29)	7 (0.488)	13 (0.425)	17 (0.411)	18 (0.401)	26 (0.143)	2 (0.679)	3 (0.604)	16 (0.411)	24 (0.214)
Pcsk1	1	Delayed PRG	1 (0.601)	4 (0.53)	3 (0.532)	8 (0.403)	2 (0.533)	15 (0.331)	28 (-0.058)	10 (0.388)	13 (0.332)	11 (0.363)	24 (0.239)	26 (0.013)	5 (0.437)	9 (0.393)	7 (0.417)	6 (0.426)	23 (0.241)	12 (0.335)	21 (0.268)	16 (0.328)	19 (0.286)	17 (0.311)	20 (0.281)	25 (0.106)	22 (0.261)	18 (0.291)	14 (0.332)	27 (-0.01)
Coq10b	1	Delayed PRG	2 (0.565)	6 (0.453)	5 (0.465)	4 (0.476)	3 (0.492)	16 (0.259)	10 (0.378)	8 (0.395)	11 (0.295)	12 (0.292)	18 (0.235)	17 (0.239)	22 (0.188)	7 (0.43)	14 (0.261)	20 (0.212)	21 (0.2)	15 (0.26)	25 (0.145)	13 (0.288)	24 (0.167)	19 (0.221)	23 (0.173)	26 (0.126)	27 (0.096)	1 (0.631)	9 (0.39)	28 (-0.001)
Rheb	1	Delayed PRG	6 (0.418)	3 (0.503)	4 (0.457)	2 (0.603)	1 (0.678)	5 (0.448)	22 (0.161)	7 (0.345)	16 (0.248)	23 (0.156)	21 (0.175)	27 (0.078)	20 (0.196)	9 (0.328)	10 (0.308)	12 (0.302)	15 (0.284)	8 (0.338)	17 (0.223)	13 (0.299)	24 (0.146)	19 (0.2)	18 (0.206)	14 (0.299)	25 (0.137)	11 (0.304)	26 (0.127)	28 (-0.068)
Midn	1	NA	4 (0.512)	5 (0.444)	3 (0.522)	10 (0.371)	1 (0.593)	11 (0.354)	20 (0.192)	9 (0.379)	13 (0.311)	17 (0.223)	19 (0.206)	28 (-0.025)	16 (0.256)	6 (0.421)	18 (0.207)	7 (0.401)	14 (0.301)	12 (0.32)	26 (0.069)	15 (0.271)	22 (0.164)	23 (0.159)	21 (0.173)	24 (0.139)	8 (0.395)	2 (0.538)	25 (0.122)	27 (-0.013)
Cltc	1	NA	6 (0.381)	5 (0.426)	2 (0.519)	4 (0.484)	1 (0.624)	8 (0.324)	15 (0.191)	9 (0.317)	13 (0.25)	24 (0.082)	22 (0.119)	28 (-0.121)	14 (0.231)	12 (0.267)	17 (0.183)	11 (0.292)	16 (0.188)	19 (0.171)	27 (0.016)	18 (0.174)	23 (0.09)	20 (0.136)	21 (0.127)	26 (0.056)	7 (0.339)	3 (0.512)	10 (0.308)	25 (0.061)
Pde10a	1	NA	2 (0.619)	8 (0.484)	5 (0.536)	19 (0.341)	9 (0.483)	11 (0.478)	16 (0.436)	6 (0.511)	13 (0.461)	4 (0.552)	3 (0.586)	10 (0.479)	27 (0.146)	23 (0.248)	25 (0.215)	26 (0.185)	28 (0.065)	24 (0.24)	15 (0.444)	18 (0.389)	7 (0.502)	14 (0.449)	17 (0.414)	21 (0.274)	1 (0.642)	12 (0.472)	20 (0.328)	22 (0.266)
Etv5	1	NA	2 (0.529)	5 (0.444)	1 (0.556)	3 (0.515)	4 (0.469)	14 (0.273)	24 (0.188)	13 (0.278)	10 (0.329)	7 (0.41)	8 (0.403)	9 (0.4)	27 (0.139)	6 (0.432)	18 (0.229)	26 (0.157)	25 (0.175)	15 (0.254)	21 (0.214)	17 (0.239)	11 (0.326)	12 (0.301)	16 (0.249)	23 (0.195)	28 (-0.215)	20 (0.221)	22 (0.209)	19 (0.223)
Ier2	1	Rapid PRG	2 (0.612)	6 (0.472)	5 (0.561)	4 (0.584)	1 (0.623)	7 (0.466)	16 (0.31)	11 (0.366)	13 (0.328)	8 (0.416)	10 (0.406)	9 (0.408)	24 (0.252)	3 (0.599)	12 (0.338)	15 (0.315)	14 (0.325)	20 (0.304)	27 (0.155)	18 (0.306)	22 (0.276)	19 (0.305)	23 (0.27)	25 (0.224)	17 (0.309)	21 (0.28)	28 (0.014)	26 (0.199)
Dusp1	1	Rapid PRG	1 (0.632)	4 (0.532)	3 (0.615)	5 (0.508)	2 (0.629)	14 (0.363)	11 (0.372)	10 (0.373)	15 (0.342)	13 (0.368)	12 (0.372)	9 (0.386)	22 (0.22)	8 (0.386)	17 (0.29)	19 (0.27)	21 (0.251)	16 (0.294)	27 (0.154)	20 (0.267)	24 (0.186)	25 (0.179)	26 (0.168)	28 (0.111)	7 (0.423)	6 (0.428)	18 (0.277)	23 (0.211)
Sik2	1	NA	2 (0.518)	10 (0.29)	5 (0.408)	11 (0.285)	18 (0.188)	20 (0.154)	12 (0.284)	13 (0.265)	15 (0.193)	28 (-0.183)	27 (-0.099)	17 (0.191)	23 (0.12)	3 (0.414)	16 (0.191)	9 (0.315)	7 (0.34)	6 (0.366)	19 (0.179)	8 (0.337)	21 (0.143)	22 (0.124)	25 (0.031)	26 (-0.002)	4 (0.41)	1 (0.551)	24 (0.065)	14 (0.233)
Ntrk2	1	NA	2 (0.616)	4 (0.504)	1 (0.627)	3 (0.576)	15 (0.231)	21 (0.081)	10 (0.416)	11 (0.409)	12 (0.349)	28 (-0.155)	26 (-0.125)	16 (0.212)	22 (0.075)	14 (0.27)	19 (0.096)	6 (0.445)	8 (0.424)	9 (0.42)	25 (-0.021)	13 (0.305)	20 (0.095)	23 (0.072)	24 (0.051)	27 (-0.138)	7 (0.429)	5 (0.449)	18 (0.178)	17 (0.195)
Vgf	1	NA	4 (0.473)	7 (0.432)	3 (0.505)	5 (0.46)	24 (0.192)	23 (0.206)	13 (0.336)	8 (0.407)	6 (0.458)	2 (0.514)	10 (0.401)	27 (-0.065)	17 (0.291)	26 (0.049)	19 (0.264)	25 (0.18)	21 (0.238)	15 (0.325)	16 (0.316)	20 (0.257)	9 (0.406)	12 (0.367)	18 (0.28)	28 (-0.2)	1 (0.641)	11 (0.377)	22 (0.211)	14 (0.331)
Egr4	1	Rapid PRG	3 (0.519)	8 (0.386)	6 (0.421)	2 (0.549)	14 (0.302)	11 (0.345)	23 (0.196)	4 (0.432)	7 (0.405)	13 (0.308)	10 (0.355)	17 (0.284)	25 (0.157)	5 (0.432)	16 (0.285)	26 (0.151)	22 (0.197)	19 (0.282)	24 (0.164)	12 (0.344)	15 (0.289)	18 (0.283)	21 (0.24)	20 (0.276)	1 (0.691)	9 (0.372)	27 (0.133)	28 (0.109)
Homer1	1	NA	2 (0.586)	12 (0.312)	5 (0.496)	6 (0.484)	15 (0.255)	16 (0.241)	23 (0.188)	8 (0.388)	9 (0.338)	7 (0.434)	18 (0.225)	17 (0.227)	22 (0.19)	3 (0.537)	10 (0.335)	14 (0.294)	24 (0.177)	13 (0.301)	27 (0.017)	11 (0.329)	21 (0.195)	25 (0.163)	26 (0.157)	28 (-0.047)	4 (0.526)	1 (0.624)	20 (0.213)	19 (0.215)
Slc6a17	1	Delayed PRG	7 (0.418)	14 (0.288)	3 (0.435)	2 (0.48)	24 (0.18)	16 (0.27)	4 (0.431)	12 (0.325)	15 (0.27)	5 (0.43)	9 (0.369)	27 (0.146)	21 (0.189)	10 (0.361)	20 (0.19)	13 (0.297)	17 (0.257)	8 (0.371)	18 (0.231)	11 (0.351)	19 (0.192)	26 (0.149)	25 (0.179)	22 (0.187)	1 (0.622)	6 (0.422)	28 (0.078)	23 (0.184)
Ifrd1	1	NA	2 (0.437)	14 (0.302)	6 (0.377)	8 (0.359)	22 (0.218)	9 (0.345)	4 (0.387)	3 (0.426)	16 (0.287)	7 (0.371)	10 (0.34)	20 (0.248)	21 (0.233)	13 (0.31)	15 (0.297)	12 (0.32)	18 (0.273)	19 (0.257)	27 (0.142)	11 (0.326)	25 (0.187)	24 (0.206)	23 (0.218)	28 (0.023)	5 (0.385)	1 (0.531)	17 (0.273)	26 (0.174)
Snap25	1	NA	3 (0.498)	10 (0.341)	6 (0.44)	4 (0.481)	1 (0.669)	12 (0.284)	24 (0.097)	14 (0.276)	25 (0.088)	8 (0.383)	11 (0.338)	9 (0.376)	22 (0.105)	7 (0.428)	18 (0.206)	19 (0.195)	15 (0.224)	13 (0.276)	17 (0.213)	20 (0.182)	16 (0.215)	23 (0.098)	27 (0.035)	28 (-0.115)	5 (0.479)	2 (0.591)	26 (0.062)	21 (0.124)
Arc	1	Rapid PRG	1 (0.643)	8 (0.423)	5 (0.525)	4 (0.573)	2 (0.625)	12 (0.362)	24 (0.04)	10 (0.394)	11 (0.37)	9 (0.415)	14 (0.309)	25 (0.036)	21 (0.13)	6 (0.524)	19 (0.144)	16 (0.255)	15 (0.305)	13 (0.351)	26 (-0.123)	17 (0.248)	22 (0.055)	20 (0.141)	18 (0.164)	27 (-0.127)	3 (0.594)	7 (0.506)	28 (-0.143)	23 (0.05)
Hsd17b12	1	Delayed PRG	4 (0.41)	12 (0.284)	2 (0.436)	10 (0.298)	1 (0.511)	5 (0.381)	24 (0.154)	14 (0.272)	15 (0.241)	18 (0.218)	8 (0.328)	21 (0.184)	27 (0.094)	26 (0.1)	25 (0.128)	9 (0.306)	16 (0.234)	13 (0.278)	11 (0.296)	7 (0.353)	19 (0.217)	20 (0.212)	23 (0.162)	28 (-0.2)	6 (0.358)	3 (0.416)	22 (0.178)	17 (0.221)
Spred1	1	NA	1 (0.516)	5 (0.389)	2 (0.454)	3 (0.446)	4 (0.416)	22 (0.144)	21 (0.153)	13 (0.248)	10 (0.293)	18 (0.205)	20 (0.189)	9 (0.295)	27 (0.086)	6 (0.341)	23 (0.135)	8 (0.307)	25 (0.12)	16 (0.221)	26 (0.093)	17 (0.21)	15 (0.238)	12 (0.251)	24 (0.133)	28 (-0.213)	7 (0.319)	19 (0.19)	14 (0.243)	11 (0.267)
Tiparp	1	Delayed PRG	3 (0.45)	9 (0.314)	20 (0.165)	12 (0.238)	5 (0.365)	13 (0.223)	11 (0.262)	8 (0.32)	14 (0.221)	16 (0.198)	21 (0.135)	17 (0.19)	23 (0.114)	1 (0.539)	27 (0.03)	6 (0.353)	7 (0.337)	10 (0.306)	25 (0.059)	15 (0.204)	18 (0.19)	19 (0.187)	22 (0.128)	28 (-0.062)	4 (0.424)	2 (0.482)	24 (0.086)	26 (0.033)
Spred2	1	NA	2 (0.384)	6 (0.315)	24 (0.068)	15 (0.225)	7 (0.294)	18 (0.189)	26 (0.043)	17 (0.193)	10 (0.276)	8 (0.294)	5 (0.336)	3 (0.379)	23 (0.085)	9 (0.292)	27 (-0.066)	11 (0.26)	22 (0.136)	12 (0.25)	19 (0.18)	13 (0.241)	14 (0.234)	20 (0.171)	25 (0.058)	28 (-0.217)	1 (0.544)	4 (0.337)	21 (0.162)	16 (0.2)
Bdnf	2	Delayed PRG	10 (0.238)	19 (0.143)	24 (-0.006)	16 (0.192)	18 (0.175)	5 (0.293)	12 (0.231)	9 (0.244)	8 (0.245)	3 (0.339)	4 (0.298)	2 (0.363)	25 (-0.023)	7 (0.276)	20 (0.134)	26 (-0.066)	21 (0.086)	23 (0.029)	13 (0.225)	22 (0.071)	14 (0.211)	15 (0.197)	17 (0.179)	27 (-0.104)	28 (-0.144)	6 (0.285)	1 (0.407)	11 (0.235)
Slc2a13	2	NA	11 (0.183)	14 (0.137)	26 (-0.08)	13 (0.153)	17 (0.108)	23 (0.003)	3 (0.348)	4 (0.346)	6 (0.255)	9 (0.208)	7 (0.23)	1 (0.415)	21 (0.077)	19 (0.095)	24 (-0.026)	10 (0.207)	15 (0.132)	8 (0.225)	25 (-0.051)	12 (0.179)	22 (0.02)	16 (0.111)	18 (0.096)	28 (-0.198)	20 (0.088)	2 (0.407)	5 (0.319)	27 (-0.122)
Hectd2	2	NA	11 (0.152)	12 (0.13)	28 (-0.23)	24 (-0.007)	7 (0.171)	5 (0.218)	26 (-0.031)	10 (0.153)	17 (0.091)	2 (0.323)	3 (0.286)	8 (0.16)	22 (0.065)	1 (0.332)	14 (0.117)	20 (0.075)	13 (0.122)	9 (0.155)	25 (-0.02)	16 (0.112)	18 (0.09)	15 (0.113)	21 (0.069)	27 (-0.222)	6 (0.174)	4 (0.244)	19 (0.083)	23 (0.029)
Tpm4	2	NA	19 (0.152)	22 (0.116)	25 (0.023)	26 (-0.039)	27 (-0.086)	21 (0.122)	23 (0.107)	3 (0.293)	9 (0.229)	2 (0.318)	6 (0.238)	14 (0.197)	20 (0.144)	11 (0.221)	4 (0.247)	10 (0.228)	17 (0.178)	18 (0.158)	5 (0.245)	8 (0.236)	12 (0.22)	15 (0.195)	24 (0.077)	28 (-0.174)	7 (0.237)	1 (0.422)	13 (0.209)	16 (0.178)
Ddx19b	2	NA	20 (0.12)	7 (0.171)	19 (0.122)	26 (0.073)	13 (0.137)	11 (0.155)	8 (0.17)	4 (0.24)	5 (0.218)	1 (0.315)	3 (0.242)	16 (0.13)	24 (0.078)	14 (0.135)	27 (0.056)	15 (0.131)	22 (0.108)	23 (0.101)	25 (0.077)	21 (0.114)	9 (0.169)	6 (0.175)	17 (0.129)	28 (-0.129)	10 (0.169)	2 (0.312)	12 (0.15)	18 (0.122)
Jun	2	NA	27 (0.043)	26 (0.069)	28 (-0.221)	24 (0.104)	22 (0.129)	7 (0.239)	21 (0.134)	3 (0.297)	17 (0.171)	6 (0.239)	13 (0.188)	19 (0.161)	16 (0.172)	2 (0.431)	8 (0.233)	12 (0.194)	9 (0.229)	5 (0.25)	15 (0.174)	10 (0.226)	14 (0.175)	11 (0.203)	18 (0.17)	25 (0.071)	4 (0.279)	1 (0.49)	20 (0.153)	23 (0.114)
Csdc2	2	NA	23 (0.06)	13 (0.137)	28 (-0.169)	26 (0.053)	11 (0.153)	10 (0.162)	5 (0.208)	25 (0.054)	20 (0.084)	4 (0.266)	17 (0.094)	8 (0.175)	21 (0.081)	1 (0.51)	6 (0.206)	3 (0.292)	15 (0.098)	12 (0.14)	19 (0.087)	18 (0.088)	16 (0.095)	24 (0.057)	22 (0.076)	7 (0.18)	2 (0.4)	14 (0.115)	27 (0.047)	9 (0.167)
Cystm1	2	Delayed PRG	4 (0.348)	6 (0.311)	22 (0.105)	5 (0.315)	1 (0.39)	9 (0.275)	28 (-0.241)	7 (0.296)	10 (0.261)	2 (0.357)	11 (0.26)	27 (-0.06)	21 (0.105)	8 (0.284)	12 (0.255)	26 (0.043)	23 (0.101)	17 (0.168)	24 (0.094)	15 (0.206)	18 (0.158)	19 (0.158)	20 (0.113)	13 (0.239)	14 (0.234)	3 (0.351)	16 (0.179)	25 (0.077)
Srxn1	2	NA	11 (0.21)	5 (0.255)	23 (0.08)	19 (0.123)	3 (0.284)	4 (0.277)	10 (0.238)	1 (0.352)	9 (0.243)	12 (0.183)	13 (0.167)	28 (-0.047)	25 (0.079)	6 (0.253)	8 (0.248)	24 (0.08)	22 (0.084)	21 (0.095)	18 (0.143)	16 (0.154)	27 (0.054)	20 (0.117)	17 (0.153)	26 (0.058)	2 (0.297)	14 (0.167)	7 (0.252)	15 (0.164)
Atf3	2	Delayed PRG	10 (0.213)	14 (0.196)	26 (0.012)	24 (0.03)	17 (0.15)	16 (0.176)	28 (-0.013)	4 (0.288)	11 (0.205)	3 (0.299)	15 (0.195)	20 (0.056)	12 (0.201)	1 (0.42)	18 (0.093)	9 (0.225)	13 (0.201)	8 (0.231)	23 (0.031)	6 (0.233)	22 (0.043)	21 (0.056)	19 (0.079)	25 (0.018)	2 (0.347)	7 (0.233)	5 (0.255)	27 (0.006)
Gem	2	Delayed PRG	14 (0.184)	13 (0.187)	25 (0.036)	23 (0.06)	7 (0.3)	6 (0.319)	21 (0.116)	5 (0.325)	16 (0.161)	3 (0.34)	10 (0.23)	28 (-0.138)	20 (0.117)	2 (0.346)	12 (0.192)	11 (0.204)	15 (0.172)	9 (0.24)	27 (-0.103)	8 (0.284)	17 (0.144)	18 (0.131)	24 (0.051)	26 (0.023)	19 (0.118)	4 (0.337)	1 (0.362)	22 (0.071)
Sik3	2	NA	21 (0.177)	18 (0.213)	15 (0.234)	27 (-0.049)	28 (-0.206)	26 (0.052)	12 (0.273)	9 (0.358)	11 (0.295)	23 (0.162)	13 (0.26)	7 (0.376)	16 (0.233)	1 (0.54)	3 (0.436)	10 (0.313)	6 (0.386)	2 (0.438)	17 (0.214)	8 (0.36)	20 (0.2)	19 (0.203)	22 (0.173)	14 (0.26)	4 (0.402)	25 (0.127)	5 (0.396)	24 (0.128)
Ptprn	2	NA	13 (0.319)	26 (0.048)	18 (0.256)	23 (0.129)	27 (0.01)	22 (0.195)	17 (0.265)	6 (0.393)	8 (0.356)	7 (0.373)	19 (0.253)	28 (-0.177)	10 (0.337)	21 (0.209)	15 (0.287)	9 (0.352)	16 (0.279)	12 (0.328)	11 (0.33)	14 (0.316)	4 (0.404)	3 (0.408)	5 (0.403)	25 (0.102)	1 (0.486)	2 (0.438)	20 (0.219)	24 (0.126)
Rrad	2	NA	24 (0.043)	12 (0.222)	22 (0.061)	23 (0.044)	27 (-0.031)	6 (0.331)	13 (0.218)	3 (0.535)	4 (0.359)	17 (0.14)	25 (0.029)	28 (-0.067)	18 (0.122)	19 (0.118)	20 (0.104)	16 (0.149)	10 (0.253)	11 (0.222)	9 (0.27)	7 (0.325)	15 (0.205)	8 (0.296)	14 (0.206)	26 (0.022)	1 (0.664)	2 (0.596)	5 (0.34)	21 (0.079)
Pam	2	Delayed PRG	20 (0)	5 (0.173)	13 (0.037)	9 (0.123)	25 (-0.083)	19 (0.005)	28 (-0.279)	1 (0.401)	12 (0.065)	21 (-0.016)	23 (-0.033)	27 (-0.269)	22 (-0.022)	16 (0.023)	18 (0.015)	6 (0.142)	14 (0.035)	17 (0.023)	7 (0.129)	15 (0.03)	10 (0.085)	3 (0.233)	8 (0.124)	26 (-0.219)	11 (0.067)	2 (0.379)	4 (0.218)	24 (-0.041)
Tent5a	2	Delayed PRG	20 (0.08)	12 (0.196)	5 (0.298)	19 (0.089)	26 (-0.014)	17 (0.103)	27 (-0.025)	3 (0.309)	10 (0.219)	14 (0.15)	24 (0.001)	28 (-0.234)	13 (0.188)	25 (-0.013)	4 (0.304)	6 (0.276)	16 (0.133)	21 (0.062)	9 (0.24)	22 (0.038)	11 (0.2)	7 (0.269)	8 (0.246)	23 (0.005)	18 (0.097)	2 (0.358)	1 (0.415)	15 (0.139)
Ap2b1	2	NA	12 (0.152)	11 (0.155)	1 (0.376)	4 (0.325)	26 (-0.026)	20 (0.095)	9 (0.173)	13 (0.137)	15 (0.122)	16 (0.121)	14 (0.135)	28 (-0.111)	23 (-0.005)	27 (-0.075)	19 (0.097)	7 (0.219)	6 (0.247)	3 (0.326)	24 (-0.008)	5 (0.324)	18 (0.113)	17 (0.119)	10 (0.165)	8 (0.217)	21 (0.082)	2 (0.359)	25 (-0.019)	22 (0.035)
Dnajb1	2	NA	14 (0.157)	9 (0.187)	5 (0.234)	10 (0.186)	2 (0.325)	6 (0.221)	19 (0.11)	3 (0.281)	12 (0.18)	25 (0.07)	22 (0.09)	28 (-0.035)	20 (0.104)	23 (0.088)	18 (0.122)	7 (0.194)	11 (0.181)	16 (0.143)	17 (0.131)	8 (0.19)	26 (0.054)	15 (0.154)	13 (0.158)	21 (0.101)	4 (0.265)	1 (0.617)	27 (-0.029)	24 (0.074)
Zfp948	2	NA	4 (0.27)	6 (0.231)	1 (0.334)	9 (0.193)	12 (0.15)	18 (0.122)	7 (0.198)	3 (0.274)	8 (0.197)	16 (0.145)	14 (0.146)	27 (-0.083)	17 (0.128)	24 (0.063)	26 (0.014)	13 (0.149)	15 (0.145)	10 (0.175)	23 (0.068)	11 (0.161)	21 (0.097)	19 (0.117)	20 (0.108)	25 (0.023)	5 (0.246)	2 (0.331)	28 (-0.154)	22 (0.083)
Med14	2	NA	2 (0.329)	24 (0.101)	3 (0.3)	17 (0.144)	27 (-0.05)	23 (0.102)	8 (0.252)	14 (0.149)	11 (0.161)	26 (0.089)	13 (0.15)	4 (0.291)	12 (0.15)	10 (0.19)	16 (0.148)	7 (0.256)	6 (0.26)	5 (0.265)	21 (0.122)	9 (0.225)	25 (0.095)	19 (0.134)	20 (0.126)	28 (-0.085)	1 (0.396)	18 (0.137)	22 (0.116)	15 (0.149)
Taf1	2	NA	8 (0.194)	10 (0.162)	1 (0.341)	13 (0.145)	27 (-0.04)	23 (0.085)	7 (0.2)	4 (0.233)	14 (0.144)	18 (0.105)	19 (0.1)	21 (0.098)	24 (0.082)	5 (0.226)	26 (0.051)	6 (0.201)	12 (0.147)	15 (0.115)	11 (0.158)	17 (0.106)	20 (0.099)	16 (0.111)	25 (0.08)	28 (-0.051)	2 (0.315)	3 (0.3)	22 (0.093)	9 (0.175)
Mia3	2	NA	5 (0.257)	8 (0.218)	2 (0.4)	3 (0.343)	11 (0.209)	20 (0.153)	23 (0.111)	9 (0.217)	18 (0.157)	10 (0.212)	15 (0.163)	25 (0.088)	24 (0.098)	14 (0.184)	26 (0.056)	19 (0.156)	12 (0.197)	16 (0.159)	13 (0.189)	17 (0.159)	27 (0.047)	21 (0.123)	22 (0.113)	7 (0.224)	4 (0.288)	1 (0.401)	6 (0.254)	28 (0.046)
Plpbp	2	NA	2 (0.326)	15 (0.162)	1 (0.39)	3 (0.269)	24 (0.088)	23 (0.095)	28 (-0.005)	7 (0.2)	22 (0.107)	16 (0.159)	17 (0.157)	9 (0.188)	20 (0.137)	8 (0.19)	25 (0.067)	18 (0.153)	6 (0.207)	5 (0.218)	26 (0.05)	13 (0.164)	19 (0.15)	12 (0.165)	14 (0.164)	27 (0.049)	11 (0.178)	4 (0.256)	21 (0.118)	10 (0.179)
Crem	2	Delayed PRG	1 (0.415)	3 (0.349)	4 (0.32)	7 (0.261)	11 (0.216)	15 (0.193)	6 (0.285)	5 (0.311)	18 (0.181)	26 (0.062)	27 (0.055)	28 (0.028)	19 (0.172)	10 (0.227)	9 (0.243)	16 (0.187)	22 (0.152)	14 (0.199)	8 (0.247)	12 (0.205)	17 (0.185)	23 (0.131)	25 (0.106)	21 (0.153)	20 (0.166)	2 (0.4)	13 (0.2)	24 (0.128)
Nrd1	2	NA	11 (0.203)	17 (0.139)	4 (0.305)	10 (0.216)	19 (0.119)	23 (0.106)	14 (0.175)	9 (0.242)	12 (0.195)	26 (0.052)	28 (0.008)	27 (0.029)	22 (0.113)	2 (0.379)	21 (0.114)	3 (0.307)	6 (0.278)	7 (0.271)	13 (0.194)	8 (0.267)	16 (0.146)	20 (0.116)	15 (0.147)	18 (0.13)	5 (0.302)	1 (0.401)	24 (0.094)	25 (0.069)
Nup98	2	NA	8 (0.226)	6 (0.233)	3 (0.263)	9 (0.215)	28 (-0.069)	27 (0.02)	21 (0.109)	11 (0.198)	17 (0.13)	24 (0.097)	25 (0.073)	20 (0.12)	13 (0.174)	2 (0.302)	10 (0.211)	5 (0.253)	15 (0.163)	12 (0.188)	23 (0.103)	7 (0.231)	16 (0.139)	22 (0.104)	19 (0.123)	14 (0.169)	4 (0.257)	1 (0.434)	26 (0.071)	18 (0.127)
Rhobtb1	2	NA	3 (0.416)	9 (0.272)	5 (0.333)	8 (0.278)	7 (0.29)	18 (0.165)	2 (0.434)	20 (0.15)	13 (0.186)	1 (0.435)	4 (0.385)	14 (0.18)	26 (0.039)	22 (0.103)	25 (0.058)	16 (0.17)	15 (0.179)	10 (0.214)	17 (0.168)	11 (0.211)	12 (0.195)	19 (0.157)	23 (0.083)	24 (0.064)	27 (-0.071)	6 (0.322)	28 (-0.264)	21 (0.124)
Mapkapk3	2	NA	21 (0.089)	10 (0.183)	8 (0.23)	19 (0.115)	6 (0.293)	7 (0.274)	13 (0.142)	9 (0.197)	17 (0.121)	2 (0.389)	5 (0.318)	3 (0.33)	12 (0.146)	4 (0.326)	20 (0.111)	22 (0.08)	16 (0.122)	14 (0.14)	15 (0.138)	11 (0.169)	18 (0.12)	23 (0.049)	25 (-0.01)	28 (-0.162)	27 (-0.162)	1 (0.425)	26 (-0.076)	24 (-0.001)
Dusp5	2	Rapid PRG	7 (0.358)	16 (0.172)	4 (0.446)	10 (0.23)	2 (0.503)	8 (0.305)	20 (0.137)	23 (0.11)	18 (0.145)	6 (0.364)	5 (0.406)	3 (0.45)	14 (0.193)	1 (0.511)	9 (0.245)	24 (0.109)	15 (0.177)	13 (0.212)	26 (0.069)	12 (0.212)	19 (0.14)	25 (0.108)	17 (0.147)	27 (-0.007)	11 (0.226)	21 (0.135)	22 (0.111)	28 (-0.021)
Cdkn1a	2	Delayed PRG	4 (0.396)	10 (0.307)	14 (0.248)	3 (0.407)	2 (0.436)	12 (0.293)	21 (0.198)	5 (0.386)	9 (0.311)	6 (0.348)	16 (0.24)	20 (0.212)	22 (0.188)	1 (0.511)	11 (0.307)	19 (0.224)	24 (0.134)	18 (0.231)	13 (0.269)	8 (0.315)	17 (0.239)	15 (0.242)	23 (0.182)	25 (0.053)	26 (0.052)	7 (0.336)	28 (-0.066)	27 (-0.005)
Jund	2	NA	7 (0.341)	5 (0.408)	8 (0.319)	2 (0.477)	1 (0.599)	6 (0.384)	23 (0.141)	9 (0.31)	10 (0.295)	15 (0.229)	17 (0.196)	16 (0.212)	12 (0.238)	3 (0.463)	4 (0.41)	22 (0.147)	26 (0.095)	19 (0.18)	11 (0.278)	20 (0.177)	18 (0.185)	14 (0.232)	21 (0.17)	28 (-0.135)	25 (0.1)	24 (0.12)	13 (0.235)	27 (-0.052)
Hdac5	2	NA	7 (0.276)	9 (0.263)	2 (0.437)	10 (0.252)	3 (0.345)	5 (0.301)	11 (0.251)	12 (0.246)	13 (0.246)	4 (0.341)	8 (0.266)	24 (0.145)	19 (0.199)	1 (0.496)	16 (0.222)	6 (0.301)	22 (0.179)	18 (0.21)	21 (0.187)	14 (0.232)	17 (0.212)	20 (0.191)	23 (0.167)	28 (-0.125)	25 (0.121)	26 (0.108)	15 (0.227)	27 (-0.038)
Chgb	2	NA	8 (0.266)	4 (0.367)	21 (0.135)	5 (0.348)	1 (0.655)	10 (0.239)	6 (0.294)	13 (0.202)	11 (0.209)	18 (0.169)	22 (0.132)	2 (0.468)	14 (0.187)	9 (0.239)	3 (0.436)	16 (0.18)	17 (0.177)	25 (0.071)	7 (0.285)	23 (0.116)	19 (0.166)	15 (0.181)	24 (0.105)	27 (-0.18)	12 (0.204)	20 (0.142)	28 (-0.241)	26 (-0.025)
Atp6v0d1	2	NA	3 (0.379)	2 (0.4)	13 (0.2)	4 (0.366)	1 (0.571)	5 (0.299)	22 (0.099)	8 (0.233)	14 (0.168)	7 (0.244)	12 (0.207)	10 (0.22)	20 (0.137)	9 (0.233)	11 (0.213)	15 (0.161)	23 (0.092)	18 (0.147)	16 (0.161)	17 (0.158)	19 (0.142)	21 (0.116)	24 (0.054)	28 (-0.162)	26 (0.019)	6 (0.256)	25 (0.022)	27 (-0.074)
Dusp3	2	NA	2 (0.415)	5 (0.323)	20 (0.102)	6 (0.313)	1 (0.537)	10 (0.281)	8 (0.284)	14 (0.189)	13 (0.192)	3 (0.351)	7 (0.288)	11 (0.281)	21 (0.101)	9 (0.281)	22 (0.097)	12 (0.219)	19 (0.115)	23 (0.083)	25 (0.08)	17 (0.138)	18 (0.118)	16 (0.174)	15 (0.185)	28 (-0.155)	26 (0.046)	4 (0.342)	24 (0.083)	27 (-0.071)
Taf13	2	NA	4 (0.29)	5 (0.269)	1 (0.386)	3 (0.312)	2 (0.342)	7 (0.206)	14 (0.166)	12 (0.179)	17 (0.111)	10 (0.183)	13 (0.175)	18 (0.108)	23 (0.047)	21 (0.062)	26 (-0.007)	6 (0.221)	15 (0.15)	9 (0.188)	19 (0.088)	11 (0.18)	20 (0.068)	22 (0.06)	24 (0.047)	25 (-0.004)	27 (-0.064)	8 (0.205)	16 (0.146)	28 (-0.135)
Azin1	2	NA	3 (0.354)	6 (0.248)	4 (0.303)	5 (0.302)	2 (0.419)	10 (0.175)	8 (0.218)	21 (0.099)	22 (0.068)	24 (0.061)	9 (0.177)	19 (0.105)	20 (0.103)	7 (0.23)	15 (0.115)	12 (0.165)	14 (0.125)	11 (0.172)	17 (0.112)	16 (0.114)	23 (0.067)	27 (0.017)	26 (0.025)	13 (0.163)	28 (-0.062)	1 (0.434)	18 (0.11)	25 (0.037)
Atf4	2	NA	6 (0.269)	4 (0.298)	5 (0.294)	3 (0.301)	1 (0.442)	7 (0.231)	9 (0.2)	15 (0.166)	19 (0.137)	20 (0.133)	8 (0.21)	26 (0.047)	18 (0.139)	12 (0.184)	10 (0.194)	14 (0.172)	13 (0.173)	17 (0.152)	23 (0.06)	16 (0.16)	24 (0.052)	21 (0.115)	11 (0.191)	22 (0.095)	27 (0.018)	2 (0.33)	25 (0.051)	28 (-0.074)
Rap1b	2	NA	5 (0.329)	8 (0.207)	1 (0.402)	4 (0.331)	3 (0.348)	18 (0.128)	9 (0.191)	7 (0.283)	13 (0.155)	14 (0.153)	19 (0.126)	10 (0.181)	22 (0.055)	6 (0.303)	15 (0.141)	21 (0.07)	20 (0.108)	16 (0.14)	23 (0.019)	17 (0.139)	25 (0.017)	26 (-0.017)	24 (0.018)	12 (0.161)	11 (0.163)	2 (0.363)	27 (-0.056)	28 (-0.149)
Cdk11b	2	NA	4 (0.333)	5 (0.324)	7 (0.306)	1 (0.398)	2 (0.365)	10 (0.228)	20 (0.123)	8 (0.279)	15 (0.184)	18 (0.153)	12 (0.221)	11 (0.227)	22 (0.097)	3 (0.343)	19 (0.142)	9 (0.274)	16 (0.177)	14 (0.196)	21 (0.1)	13 (0.212)	25 (0.075)	24 (0.085)	26 (0.064)	27 (0.049)	28 (-0.009)	6 (0.32)	17 (0.163)	23 (0.087)
Ndel1	2	NA	4 (0.372)	6 (0.322)	3 (0.396)	5 (0.335)	1 (0.461)	9 (0.255)	21 (0.103)	7 (0.301)	15 (0.176)	17 (0.161)	16 (0.163)	10 (0.201)	20 (0.111)	8 (0.287)	26 (0.069)	11 (0.198)	18 (0.146)	14 (0.185)	22 (0.098)	12 (0.195)	23 (0.096)	19 (0.13)	24 (0.088)	13 (0.194)	27 (0.058)	2 (0.45)	28 (0.017)	25 (0.079)
Ppp1r15a	2	Rapid PRG	2 (0.3)	4 (0.258)	8 (0.225)	5 (0.237)	1 (0.365)	13 (0.181)	26 (0.095)	7 (0.23)	14 (0.174)	11 (0.202)	12 (0.188)	16 (0.164)	19 (0.157)	6 (0.236)	22 (0.136)	3 (0.268)	18 (0.162)	10 (0.213)	21 (0.142)	9 (0.215)	24 (0.121)	23 (0.129)	20 (0.145)	28 (-0.095)	15 (0.172)	17 (0.164)	25 (0.117)	27 (-0.013)
Mcl1	2	NA	1 (0.343)	4 (0.272)	5 (0.245)	8 (0.237)	2 (0.34)	10 (0.193)	25 (0.049)	9 (0.209)	17 (0.143)	21 (0.102)	19 (0.11)	18 (0.122)	16 (0.154)	3 (0.32)	14 (0.169)	13 (0.178)	12 (0.183)	11 (0.187)	22 (0.097)	15 (0.167)	20 (0.102)	24 (0.081)	23 (0.087)	26 (0.009)	6 (0.239)	7 (0.238)	28 (-0.039)	27 (0)
Csrnp1	2	Delayed PRG	2 (0.301)	9 (0.187)	8 (0.209)	7 (0.213)	1 (0.363)	5 (0.256)	15 (0.157)	4 (0.275)	14 (0.162)	17 (0.129)	19 (0.09)	20 (0.09)	11 (0.176)	6 (0.236)	21 (0.088)	10 (0.183)	18 (0.103)	12 (0.167)	22 (0.088)	13 (0.162)	26 (0.06)	24 (0.063)	25 (0.062)	27 (0.045)	16 (0.133)	3 (0.289)	23 (0.063)	28 (0.025)
Arl5b	2	NA	1 (0.349)	8 (0.231)	3 (0.316)	2 (0.332)	14 (0.197)	16 (0.182)	10 (0.226)	4 (0.263)	18 (0.152)	21 (0.106)	25 (0.091)	17 (0.159)	12 (0.214)	7 (0.244)	11 (0.221)	13 (0.212)	15 (0.189)	5 (0.256)	27 (0.055)	6 (0.246)	23 (0.099)	24 (0.097)	26 (0.082)	22 (0.099)	19 (0.141)	9 (0.23)	20 (0.136)	28 (-0.039)
Cwc25	2	NA	1 (0.371)	6 (0.263)	4 (0.284)	3 (0.312)	7 (0.245)	12 (0.163)	19 (0.104)	5 (0.279)	9 (0.172)	25 (0.07)	24 (0.076)	10 (0.168)	15 (0.121)	11 (0.165)	23 (0.083)	8 (0.179)	13 (0.128)	18 (0.105)	22 (0.089)	16 (0.109)	20 (0.099)	17 (0.106)	14 (0.122)	26 (0.068)	27 (0.065)	2 (0.315)	21 (0.099)	28 (0.063)
Wdr45b	2	NA	1 (0.322)	4 (0.252)	2 (0.279)	3 (0.254)	6 (0.23)	7 (0.206)	8 (0.203)	5 (0.244)	11 (0.177)	26 (0.078)	24 (0.086)	10 (0.191)	14 (0.134)	27 (0.078)	15 (0.131)	12 (0.157)	21 (0.093)	16 (0.124)	25 (0.083)	17 (0.124)	18 (0.107)	20 (0.095)	23 (0.089)	28 (0.027)	13 (0.154)	9 (0.199)	19 (0.106)	22 (0.091)
Csnk1g2	2	NA	2 (0.349)	8 (0.157)	20 (0.073)	6 (0.205)	3 (0.324)	7 (0.181)	9 (0.148)	10 (0.141)	17 (0.078)	15 (0.107)	11 (0.14)	4 (0.232)	22 (0.059)	16 (0.101)	21 (0.068)	18 (0.076)	26 (0.032)	24 (0.035)	27 (0.018)	19 (0.075)	25 (0.035)	12 (0.12)	13 (0.113)	14 (0.107)	23 (0.047)	1 (0.353)	5 (0.229)	28 (0.003)
Spty2d1	2	Delayed PRG	6 (0.253)	8 (0.238)	15 (0.147)	4 (0.283)	1 (0.375)	5 (0.268)	21 (0.123)	3 (0.302)	13 (0.186)	19 (0.127)	14 (0.177)	7 (0.244)	10 (0.214)	12 (0.191)	11 (0.208)	18 (0.136)	17 (0.14)	16 (0.144)	26 (0.065)	24 (0.104)	22 (0.123)	20 (0.127)	25 (0.101)	27 (0.06)	23 (0.12)	2 (0.359)	9 (0.221)	28 (0.004)
Gmeb2	2	Delayed PRG	1 (0.412)	8 (0.237)	17 (0.136)	6 (0.275)	2 (0.396)	14 (0.173)	9 (0.223)	16 (0.159)	25 (0.083)	26 (0.058)	24 (0.084)	5 (0.276)	12 (0.206)	4 (0.278)	7 (0.253)	15 (0.168)	18 (0.136)	13 (0.195)	22 (0.106)	10 (0.222)	19 (0.128)	23 (0.094)	21 (0.111)	27 (0.018)	3 (0.299)	11 (0.209)	20 (0.119)	28 (-0.078)
Mnt	2	NA	2 (0.298)	9 (0.156)	25 (0.091)	17 (0.133)	1 (0.385)	5 (0.21)	11 (0.154)	16 (0.133)	19 (0.124)	27 (0.061)	24 (0.11)	4 (0.214)	12 (0.153)	7 (0.195)	14 (0.15)	22 (0.116)	20 (0.123)	8 (0.167)	26 (0.086)	15 (0.146)	23 (0.113)	18 (0.127)	21 (0.117)	10 (0.154)	6 (0.195)	3 (0.222)	13 (0.151)	28 (0.036)
Nr4a2	2	Delayed PRG	9 (0.252)	7 (0.287)	2 (0.476)	3 (0.473)	16 (0.189)	20 (0.132)	26 (-0.047)	8 (0.27)	15 (0.193)	22 (0.066)	10 (0.248)	4 (0.447)	12 (0.213)	1 (0.626)	6 (0.308)	5 (0.32)	11 (0.216)	14 (0.202)	25 (-0.013)	17 (0.169)	24 (0.013)	21 (0.111)	13 (0.206)	19 (0.139)	18 (0.164)	23 (0.039)	27 (-0.086)	28 (-0.113)
Tmem198	2	NA	3 (0.268)	5 (0.247)	25 (0.047)	1 (0.322)	8 (0.196)	13 (0.174)	15 (0.164)	6 (0.23)	10 (0.181)	4 (0.254)	14 (0.168)	9 (0.184)	17 (0.138)	7 (0.207)	12 (0.175)	18 (0.121)	23 (0.085)	16 (0.139)	27 (0.019)	21 (0.095)	22 (0.086)	20 (0.1)	19 (0.117)	24 (0.075)	2 (0.301)	11 (0.176)	28 (-0.011)	26 (0.023)
Stat3	2	NA	6 (0.21)	4 (0.243)	24 (0.039)	10 (0.145)	18 (0.103)	21 (0.09)	3 (0.264)	8 (0.178)	16 (0.122)	25 (0.035)	23 (0.069)	5 (0.21)	11 (0.142)	1 (0.345)	7 (0.179)	2 (0.316)	13 (0.135)	15 (0.124)	26 (0.02)	12 (0.137)	14 (0.131)	19 (0.102)	22 (0.07)	27 (0.005)	9 (0.163)	17 (0.103)	28 (0)	20 (0.094)
Hipk3	2	NA	1 (0.396)	4 (0.255)	6 (0.247)	3 (0.259)	10 (0.145)	19 (0.06)	2 (0.321)	17 (0.093)	12 (0.119)	9 (0.151)	14 (0.111)	5 (0.253)	21 (0.057)	7 (0.217)	16 (0.097)	15 (0.101)	11 (0.135)	13 (0.117)	28 (-0.055)	22 (0.04)	25 (0.006)	24 (0.029)	23 (0.032)	8 (0.197)	18 (0.069)	20 (0.059)	26 (0.006)	27 (-0.046)
Cry1	2	NA	5 (0.242)	12 (0.163)	15 (0.133)	17 (0.129)	19 (0.111)	25 (0.045)	2 (0.328)	26 (0.036)	21 (0.105)	16 (0.131)	9 (0.166)	1 (0.347)	11 (0.163)	3 (0.301)	6 (0.215)	10 (0.164)	13 (0.144)	7 (0.212)	18 (0.123)	14 (0.137)	24 (0.07)	22 (0.077)	20 (0.111)	8 (0.202)	4 (0.263)	27 (-0.045)	23 (0.077)	28 (-0.074)
Nab1	2	NA	17 (0.133)	12 (0.231)	4 (0.332)	25 (0.053)	5 (0.293)	10 (0.239)	6 (0.279)	14 (0.149)	23 (0.088)	9 (0.258)	7 (0.265)	2 (0.386)	8 (0.261)	1 (0.395)	3 (0.376)	26 (0.035)	27 (0.033)	22 (0.092)	15 (0.147)	16 (0.137)	21 (0.109)	24 (0.069)	20 (0.115)	11 (0.239)	19 (0.123)	18 (0.127)	28 (0.018)	13 (0.16)
Cited2	2	NA	12 (0.207)	7 (0.223)	11 (0.212)	10 (0.213)	3 (0.351)	9 (0.215)	4 (0.28)	20 (0.16)	16 (0.175)	5 (0.278)	6 (0.274)	2 (0.387)	15 (0.179)	1 (0.494)	23 (0.111)	17 (0.169)	27 (-0.012)	22 (0.126)	24 (0.037)	21 (0.136)	18 (0.163)	13 (0.19)	14 (0.182)	19 (0.161)	26 (0.012)	8 (0.219)	25 (0.033)	28 (-0.071)
Irf2bp2	2	NA	4 (0.278)	5 (0.274)	17 (0.137)	7 (0.215)	2 (0.381)	8 (0.214)	11 (0.188)	19 (0.132)	24 (0.1)	25 (0.096)	22 (0.103)	3 (0.281)	9 (0.206)	1 (0.396)	6 (0.264)	14 (0.155)	18 (0.132)	10 (0.192)	27 (0.084)	16 (0.142)	20 (0.119)	15 (0.151)	21 (0.118)	12 (0.173)	26 (0.088)	23 (0.102)	28 (0.021)	13 (0.17)
Tob1	2	NA	6 (0.272)	3 (0.304)	4 (0.276)	7 (0.269)	2 (0.412)	10 (0.217)	8 (0.25)	17 (0.155)	19 (0.142)	26 (0.03)	24 (0.081)	5 (0.272)	14 (0.18)	1 (0.479)	9 (0.219)	13 (0.182)	18 (0.154)	15 (0.176)	20 (0.125)	16 (0.171)	25 (0.08)	23 (0.09)	21 (0.117)	12 (0.197)	27 (0.025)	11 (0.206)	22 (0.092)	28 (-0.064)
Dusp4	2	Delayed PRG	13 (0.176)	12 (0.184)	28 (-0.048)	22 (0.088)	2 (0.358)	7 (0.259)	5 (0.26)	10 (0.203)	9 (0.213)	4 (0.325)	3 (0.326)	21 (0.111)	11 (0.197)	27 (-0.008)	24 (0.018)	15 (0.166)	20 (0.121)	6 (0.259)	14 (0.169)	8 (0.253)	16 (0.163)	17 (0.153)	19 (0.127)	26 (-0.006)	1 (0.563)	18 (0.145)	23 (0.072)	25 (0.014)
Spry2	2	NA	3 (0.448)	6 (0.345)	9 (0.294)	2 (0.501)	4 (0.395)	18 (0.165)	13 (0.221)	11 (0.239)	12 (0.238)	8 (0.324)	7 (0.337)	5 (0.364)	23 (0.125)	19 (0.163)	24 (0.063)	21 (0.146)	25 (0.057)	20 (0.154)	26 (0.032)	15 (0.184)	22 (0.131)	16 (0.173)	17 (0.17)	28 (-0.043)	1 (0.574)	10 (0.239)	27 (-0.021)	14 (0.212)
Lmna	2	NA	3 (0.325)	14 (0.186)	11 (0.199)	5 (0.273)	2 (0.455)	8 (0.217)	7 (0.225)	9 (0.214)	13 (0.192)	6 (0.27)	10 (0.211)	17 (0.134)	23 (0.098)	4 (0.324)	20 (0.126)	24 (0.048)	18 (0.131)	22 (0.114)	26 (0.029)	19 (0.13)	21 (0.124)	15 (0.143)	16 (0.136)	28 (-0.041)	1 (0.544)	12 (0.195)	27 (0.025)	25 (0.031)
Gpr3	2	SRG	2 (0.377)	9 (0.266)	3 (0.368)	6 (0.289)	4 (0.322)	13 (0.204)	16 (0.187)	8 (0.273)	11 (0.239)	5 (0.3)	7 (0.278)	28 (-0.025)	25 (0.124)	22 (0.147)	23 (0.139)	12 (0.219)	21 (0.154)	18 (0.18)	24 (0.125)	15 (0.195)	19 (0.162)	14 (0.196)	20 (0.156)	27 (-0.021)	1 (0.544)	10 (0.261)	26 (0.098)	17 (0.184)
Trib1	2	NA	2 (0.485)	6 (0.385)	7 (0.371)	3 (0.482)	1 (0.578)	10 (0.236)	12 (0.227)	8 (0.257)	17 (0.175)	20 (0.129)	15 (0.184)	18 (0.159)	23 (0.106)	4 (0.419)	28 (0.021)	21 (0.118)	16 (0.18)	14 (0.187)	19 (0.134)	9 (0.246)	26 (0.051)	25 (0.056)	22 (0.109)	11 (0.23)	5 (0.393)	13 (0.199)	27 (0.027)	24 (0.073)
Smarca5	2	NA	5 (0.379)	6 (0.371)	8 (0.342)	3 (0.423)	4 (0.418)	7 (0.345)	21 (0.151)	2 (0.424)	9 (0.32)	25 (0.063)	23 (0.118)	26 (0.061)	10 (0.273)	14 (0.227)	12 (0.266)	18 (0.167)	20 (0.153)	16 (0.183)	13 (0.239)	17 (0.179)	22 (0.131)	15 (0.201)	19 (0.165)	27 (0.026)	1 (0.536)	24 (0.078)	11 (0.271)	28 (-0.021)
Emd	2	NA	3 (0.331)	6 (0.286)	11 (0.232)	5 (0.291)	1 (0.417)	7 (0.269)	26 (0.134)	4 (0.329)	9 (0.243)	21 (0.164)	22 (0.156)	27 (0.127)	15 (0.199)	14 (0.214)	10 (0.234)	19 (0.187)	25 (0.138)	16 (0.196)	12 (0.223)	17 (0.193)	20 (0.173)	18 (0.188)	24 (0.139)	23 (0.145)	2 (0.363)	8 (0.258)	13 (0.214)	28 (-0.01)
Sertad1	2	Delayed PRG	3 (0.396)	8 (0.247)	9 (0.233)	4 (0.354)	2 (0.469)	5 (0.269)	21 (0.127)	7 (0.256)	10 (0.211)	14 (0.188)	18 (0.151)	16 (0.176)	19 (0.151)	6 (0.262)	12 (0.201)	22 (0.105)	23 (0.094)	13 (0.189)	25 (0.089)	15 (0.182)	27 (0.083)	26 (0.086)	24 (0.093)	20 (0.134)	1 (0.563)	11 (0.202)	17 (0.171)	28 (0.028)
Stk40	2	Delayed PRG	7 (0.297)	9 (0.288)	3 (0.397)	6 (0.318)	10 (0.26)	18 (0.179)	12 (0.227)	5 (0.325)	8 (0.295)	13 (0.223)	25 (0.137)	17 (0.185)	11 (0.233)	4 (0.345)	21 (0.158)	19 (0.168)	23 (0.154)	20 (0.165)	28 (0.026)	26 (0.132)	15 (0.195)	16 (0.19)	24 (0.146)	27 (0.03)	2 (0.449)	1 (0.497)	14 (0.197)	22 (0.156)
Rel	2	Delayed PRG	5 (0.316)	6 (0.314)	13 (0.189)	11 (0.21)	2 (0.414)	14 (0.182)	22 (0.11)	8 (0.246)	16 (0.172)	17 (0.162)	18 (0.153)	12 (0.195)	24 (0.103)	3 (0.37)	25 (0.099)	28 (0.072)	27 (0.089)	21 (0.125)	26 (0.09)	23 (0.107)	15 (0.178)	19 (0.137)	20 (0.133)	9 (0.223)	1 (0.439)	4 (0.319)	7 (0.251)	10 (0.217)
Nfil3	2	NA	4 (0.32)	7 (0.266)	18 (0.194)	13 (0.216)	12 (0.22)	27 (0.109)	11 (0.23)	6 (0.272)	22 (0.166)	17 (0.194)	23 (0.164)	14 (0.209)	16 (0.197)	2 (0.389)	5 (0.28)	9 (0.244)	25 (0.127)	21 (0.173)	10 (0.233)	26 (0.123)	24 (0.13)	20 (0.181)	19 (0.183)	8 (0.245)	1 (0.463)	3 (0.332)	15 (0.201)	28 (0.093)
Egr3	2	Rapid PRG	2 (0.464)	13 (0.161)	26 (0.056)	4 (0.305)	7 (0.245)	12 (0.163)	20 (0.104)	9 (0.214)	10 (0.21)	17 (0.137)	21 (0.099)	25 (0.065)	18 (0.121)	3 (0.399)	16 (0.138)	27 (0.045)	14 (0.144)	6 (0.247)	24 (0.069)	5 (0.28)	15 (0.142)	11 (0.189)	8 (0.224)	28 (0.023)	1 (0.584)	19 (0.118)	22 (0.082)	23 (0.079)
Dusp14	2	Delayed PRG	3 (0.39)	12 (0.228)	27 (0.015)	5 (0.343)	21 (0.123)	20 (0.129)	2 (0.489)	6 (0.328)	9 (0.272)	11 (0.232)	15 (0.187)	7 (0.282)	23 (0.089)	4 (0.381)	17 (0.158)	28 (-0.031)	24 (0.079)	16 (0.158)	22 (0.111)	19 (0.134)	13 (0.222)	14 (0.204)	10 (0.233)	26 (0.052)	1 (0.525)	8 (0.278)	18 (0.148)	25 (0.073)
Ttc19	2	NA	14 (0.19)	9 (0.222)	4 (0.319)	1 (0.364)	8 (0.251)	26 (0.06)	25 (0.062)	20 (0.092)	19 (0.138)	2 (0.334)	7 (0.258)	22 (0.086)	21 (0.091)	27 (-0.041)	6 (0.258)	17 (0.176)	11 (0.215)	18 (0.166)	15 (0.189)	16 (0.187)	12 (0.199)	23 (0.085)	24 (0.066)	28 (-0.095)	5 (0.309)	3 (0.321)	10 (0.218)	13 (0.191)
Lrrc8b	2	NA	1 (0.415)	7 (0.207)	2 (0.36)	3 (0.342)	8 (0.206)	17 (0.084)	22 (0.065)	11 (0.173)	21 (0.068)	5 (0.241)	9 (0.188)	12 (0.163)	18 (0.083)	16 (0.09)	6 (0.223)	4 (0.247)	19 (0.078)	15 (0.137)	27 (-0.087)	20 (0.07)	25 (0.025)	23 (0.047)	24 (0.034)	28 (-0.221)	10 (0.179)	14 (0.142)	13 (0.143)	26 (-0.066)
Heca	2	NA	2 (0.357)	8 (0.234)	3 (0.355)	4 (0.316)	5 (0.288)	25 (0.082)	16 (0.16)	23 (0.106)	19 (0.139)	10 (0.231)	20 (0.136)	9 (0.234)	18 (0.153)	6 (0.264)	17 (0.155)	7 (0.25)	12 (0.181)	11 (0.204)	13 (0.171)	14 (0.17)	21 (0.119)	22 (0.113)	26 (0.021)	28 (-0.188)	1 (0.418)	15 (0.166)	27 (-0.064)	24 (0.082)
Gls2	2	NA	2 (0.399)	4 (0.352)	5 (0.347)	1 (0.418)	6 (0.284)	27 (-0.057)	21 (0.103)	17 (0.149)	15 (0.177)	9 (0.238)	18 (0.131)	13 (0.217)	20 (0.106)	16 (0.167)	10 (0.225)	12 (0.222)	14 (0.193)	23 (0.055)	19 (0.111)	25 (0.028)	22 (0.088)	24 (0.048)	26 (-0.038)	28 (-0.174)	3 (0.379)	11 (0.223)	7 (0.274)	8 (0.243)
Gadd45b	2	NA	4 (0.347)	10 (0.232)	15 (0.198)	6 (0.268)	2 (0.464)	5 (0.342)	26 (-0.031)	8 (0.249)	9 (0.237)	18 (0.186)	17 (0.191)	7 (0.251)	11 (0.228)	3 (0.382)	13 (0.206)	20 (0.131)	21 (0.082)	14 (0.2)	27 (-0.137)	19 (0.168)	22 (0.027)	25 (-0.01)	24 (0.001)	28 (-0.146)	1 (0.594)	12 (0.213)	16 (0.192)	23 (0.026)
Pim3	2	NA	7 (0.286)	6 (0.287)	10 (0.169)	5 (0.296)	3 (0.324)	8 (0.206)	28 (-0.109)	11 (0.167)	20 (0.087)	19 (0.088)	21 (0.063)	9 (0.201)	15 (0.131)	4 (0.305)	14 (0.137)	12 (0.157)	13 (0.148)	17 (0.116)	23 (0.026)	18 (0.095)	25 (0.002)	22 (0.034)	24 (0.013)	27 (-0.08)	2 (0.39)	1 (0.401)	16 (0.121)	26 (-0.036)
Spred3	2	SRG	10 (0.23)	6 (0.253)	3 (0.32)	9 (0.231)	2 (0.371)	5 (0.268)	26 (-0.125)	14 (0.168)	7 (0.239)	15 (0.167)	18 (0.141)	12 (0.185)	25 (-0.058)	24 (-0.041)	27 (-0.147)	21 (0.101)	20 (0.132)	16 (0.163)	19 (0.133)	13 (0.182)	4 (0.294)	11 (0.201)	17 (0.146)	28 (-0.22)	1 (0.617)	8 (0.238)	22 (0.091)	23 (0.004)
Arf4	2	NA	9 (0.234)	4 (0.333)	13 (0.202)	6 (0.283)	1 (0.378)	5 (0.31)	27 (0.043)	2 (0.343)	11 (0.227)	17 (0.147)	24 (0.075)	16 (0.148)	23 (0.092)	21 (0.115)	22 (0.104)	19 (0.138)	14 (0.16)	12 (0.207)	8 (0.245)	7 (0.254)	18 (0.14)	15 (0.153)	20 (0.124)	28 (-0.069)	10 (0.229)	3 (0.339)	26 (0.051)	25 (0.067)
Spry4	2	NA	9 (0.201)	7 (0.245)	5 (0.258)	21 (0.121)	1 (0.483)	3 (0.313)	26 (-0.002)	4 (0.265)	6 (0.253)	16 (0.155)	15 (0.156)	19 (0.131)	25 (0.021)	23 (0.034)	22 (0.051)	8 (0.239)	11 (0.195)	12 (0.19)	18 (0.134)	14 (0.176)	17 (0.136)	13 (0.185)	20 (0.123)	28 (-0.19)	2 (0.435)	10 (0.199)	27 (-0.058)	24 (0.024)
R3hdm2	2	NA	2 (0.573)	9 (0.391)	3 (0.542)	4 (0.466)	1 (0.578)	12 (0.175)	25 (0.001)	23 (0.034)	16 (0.106)	11 (0.343)	8 (0.394)	7 (0.397)	20 (0.058)	5 (0.461)	17 (0.095)	22 (0.042)	15 (0.156)	13 (0.163)	28 (-0.198)	19 (0.089)	26 (-0.014)	18 (0.095)	14 (0.159)	24 (0.005)	6 (0.399)	27 (-0.023)	10 (0.36)	21 (0.045)
Ier5	2	NA	4 (0.467)	7 (0.376)	19 (0.127)	3 (0.49)	1 (0.668)	5 (0.377)	14 (0.157)	16 (0.152)	12 (0.166)	8 (0.334)	10 (0.26)	13 (0.159)	18 (0.129)	6 (0.377)	9 (0.282)	25 (0.016)	24 (0.032)	20 (0.125)	23 (0.087)	11 (0.223)	21 (0.094)	15 (0.153)	17 (0.137)	28 (-0.131)	2 (0.521)	26 (-0.081)	22 (0.088)	27 (-0.1)
Scg3	2	NA	11 (0.253)	4 (0.368)	5 (0.363)	2 (0.428)	1 (0.628)	6 (0.355)	28 (-0.168)	14 (0.209)	18 (0.184)	8 (0.345)	15 (0.209)	21 (0.129)	20 (0.138)	22 (0.123)	13 (0.221)	10 (0.254)	19 (0.17)	17 (0.184)	3 (0.393)	16 (0.195)	12 (0.226)	23 (0.102)	25 (0.048)	27 (-0.136)	7 (0.35)	26 (-0.068)	9 (0.317)	24 (0.075)
Cpe	2	NA	24 (0.043)	16 (0.199)	6 (0.349)	25 (0.006)	4 (0.412)	8 (0.301)	23 (0.044)	7 (0.32)	13 (0.22)	3 (0.438)	1 (0.495)	2 (0.475)	22 (0.06)	17 (0.195)	9 (0.294)	15 (0.212)	18 (0.161)	20 (0.128)	5 (0.36)	21 (0.128)	19 (0.15)	10 (0.279)	11 (0.273)	26 (-0.012)	12 (0.237)	28 (-0.263)	14 (0.217)	27 (-0.024)
Stxbp5l	2	NA	6 (0.245)	8 (0.221)	9 (0.21)	4 (0.366)	2 (0.397)	11 (0.166)	20 (-0.014)	22 (-0.063)	12 (0.119)	3 (0.378)	5 (0.336)	1 (0.469)	24 (-0.083)	10 (0.208)	17 (0.054)	21 (-0.043)	13 (0.114)	15 (0.079)	23 (-0.081)	19 (0.005)	16 (0.066)	18 (0.038)	25 (-0.109)	28 (-0.25)	14 (0.086)	27 (-0.164)	7 (0.231)	26 (-0.113)
Golga7b	2	NA	9 (0.188)	4 (0.33)	8 (0.214)	7 (0.214)	1 (0.524)	5 (0.277)	28 (-0.253)	16 (0.091)	20 (0.032)	3 (0.351)	6 (0.255)	2 (0.357)	19 (0.051)	13 (0.109)	25 (-0.042)	11 (0.122)	10 (0.188)	15 (0.092)	21 (0.027)	24 (-0.02)	18 (0.083)	14 (0.096)	17 (0.091)	26 (-0.048)	23 (-0.013)	22 (-0.001)	12 (0.114)	27 (-0.127)
Aig1	2	NA	8 (0.157)	14 (0.052)	7 (0.216)	25 (-0.072)	27 (-0.16)	28 (-0.213)	6 (0.218)	21 (0.021)	16 (0.046)	5 (0.369)	4 (0.378)	3 (0.416)	20 (0.022)	2 (0.484)	11 (0.124)	9 (0.147)	12 (0.09)	17 (0.031)	22 (-0.011)	23 (-0.028)	15 (0.049)	19 (0.025)	18 (0.03)	26 (-0.091)	1 (0.502)	24 (-0.052)	10 (0.145)	13 (0.052)
Hivep2	2	NA	4 (0.396)	11 (0.141)	7 (0.287)	13 (0.114)	21 (-0.01)	28 (-0.147)	17 (0.063)	20 (0.023)	22 (-0.016)	6 (0.307)	8 (0.263)	3 (0.468)	26 (-0.065)	2 (0.485)	19 (0.037)	16 (0.073)	10 (0.193)	9 (0.194)	24 (-0.047)	18 (0.037)	15 (0.075)	23 (-0.02)	25 (-0.053)	27 (-0.079)	1 (0.618)	14 (0.09)	5 (0.369)	12 (0.13)
Sowahb	2	SRG	3 (0.395)	9 (0.254)	6 (0.321)	2 (0.401)	1 (0.404)	18 (0.024)	19 (0.021)	24 (-0.015)	14 (0.069)	8 (0.277)	5 (0.33)	7 (0.316)	25 (-0.046)	11 (0.094)	12 (0.09)	13 (0.084)	17 (0.026)	22 (-0.009)	28 (-0.088)	20 (0.006)	27 (-0.075)	21 (0.003)	15 (0.063)	10 (0.121)	4 (0.335)	26 (-0.053)	16 (0.055)	23 (-0.009)
Fndc4	2	NA	9 (0.156)	8 (0.18)	2 (0.322)	4 (0.255)	6 (0.229)	12 (0.148)	3 (0.28)	13 (0.147)	16 (0.111)	5 (0.253)	7 (0.194)	21 (0.068)	28 (-0.069)	26 (0.023)	24 (0.036)	18 (0.087)	11 (0.148)	25 (0.029)	27 (0.006)	23 (0.038)	19 (0.072)	17 (0.101)	22 (0.063)	10 (0.15)	1 (0.402)	20 (0.071)	14 (0.146)	15 (0.13)
Lrrk2	2	NA	1 (0.436)	7 (0.21)	2 (0.373)	4 (0.303)	15 (0.127)	25 (-0.028)	6 (0.245)	13 (0.135)	12 (0.154)	10 (0.191)	9 (0.2)	3 (0.33)	18 (0.097)	28 (-0.122)	24 (0.007)	26 (-0.046)	22 (0.025)	17 (0.103)	27 (-0.083)	16 (0.112)	23 (0.008)	21 (0.028)	20 (0.071)	8 (0.202)	5 (0.298)	19 (0.086)	11 (0.162)	14 (0.131)
Rock2	2	NA	7 (0.413)	16 (0.178)	5 (0.418)	1 (0.479)	18 (0.157)	24 (0.043)	9 (0.294)	11 (0.239)	10 (0.259)	4 (0.42)	6 (0.414)	3 (0.466)	17 (0.16)	27 (-0.089)	12 (0.221)	25 (0.025)	26 (-0.025)	23 (0.046)	19 (0.121)	20 (0.08)	14 (0.193)	15 (0.184)	13 (0.212)	28 (-0.127)	2 (0.471)	8 (0.307)	22 (0.063)	21 (0.074)
Tmem132a	2	NA	4 (0.286)	11 (0.142)	14 (0.109)	3 (0.303)	6 (0.252)	20 (-0.031)	1 (0.377)	16 (-0.011)	13 (0.113)	9 (0.193)	7 (0.24)	2 (0.338)	17 (-0.017)	28 (-0.251)	10 (0.154)	21 (-0.037)	18 (-0.029)	19 (-0.03)	15 (0.017)	22 (-0.038)	24 (-0.06)	23 (-0.05)	26 (-0.081)	27 (-0.213)	5 (0.28)	8 (0.216)	25 (-0.071)	12 (0.139)
Ier5l	3	NA	5 (0.24)	9 (0.195)	12 (0.141)	3 (0.264)	1 (0.436)	4 (0.256)	2 (0.364)	14 (0.129)	10 (0.169)	17 (0.049)	24 (-0.029)	28 (-0.319)	16 (0.052)	11 (0.164)	8 (0.207)	25 (-0.039)	23 (-0.028)	19 (0.037)	27 (-0.083)	15 (0.095)	22 (0.014)	21 (0.03)	18 (0.043)	26 (-0.068)	13 (0.14)	20 (0.036)	7 (0.211)	6 (0.211)
Cx3cl1	3	NA	1 (0.498)	6 (0.253)	3 (0.326)	2 (0.422)	9 (0.204)	25 (-0.064)	10 (0.192)	13 (0.109)	12 (0.113)	26 (-0.136)	24 (-0.049)	27 (-0.166)	17 (0.067)	8 (0.208)	4 (0.289)	22 (-0.003)	16 (0.071)	15 (0.075)	19 (0.019)	14 (0.087)	23 (-0.008)	20 (0.015)	21 (0.012)	28 (-0.188)	7 (0.223)	18 (0.04)	5 (0.269)	11 (0.142)
Tmem151a	3	NA	3 (0.363)	5 (0.271)	4 (0.321)	2 (0.364)	1 (0.507)	13 (0.09)	6 (0.16)	20 (0.035)	14 (0.088)	25 (-0.09)	21 (-0.01)	27 (-0.142)	15 (0.081)	24 (-0.037)	16 (0.081)	17 (0.066)	11 (0.105)	19 (0.05)	26 (-0.141)	22 (-0.014)	23 (-0.032)	18 (0.054)	10 (0.107)	28 (-0.191)	12 (0.103)	9 (0.126)	8 (0.148)	7 (0.148)
Bcl2	3	NA	6 (0.275)	3 (0.36)	4 (0.338)	9 (0.17)	8 (0.208)	19 (0.086)	2 (0.407)	14 (0.101)	17 (0.097)	26 (-0.036)	27 (-0.054)	12 (0.121)	28 (-0.061)	18 (0.089)	15 (0.1)	13 (0.117)	10 (0.151)	16 (0.097)	20 (0.071)	21 (0.07)	22 (0.053)	24 (0.004)	25 (-0.002)	23 (0.004)	1 (0.57)	11 (0.151)	5 (0.292)	7 (0.217)
Eprs	3	Delayed PRG	8 (0.263)	10 (0.248)	9 (0.263)	6 (0.281)	3 (0.337)	11 (0.225)	20 (0.115)	5 (0.299)	19 (0.138)	28 (-0.205)	26 (-0.1)	27 (-0.114)	21 (0.101)	7 (0.274)	18 (0.138)	2 (0.337)	16 (0.146)	15 (0.147)	14 (0.151)	17 (0.146)	25 (0.007)	24 (0.017)	22 (0.059)	23 (0.042)	12 (0.187)	1 (0.437)	4 (0.312)	13 (0.185)
Slc25a25	3	NA	1 (0.351)	5 (0.189)	28 (-0.073)	12 (0.144)	14 (0.113)	17 (0.092)	15 (0.099)	13 (0.121)	19 (0.058)	18 (0.061)	23 (0.031)	26 (-0.057)	21 (0.038)	4 (0.286)	20 (0.04)	16 (0.093)	10 (0.148)	7 (0.174)	27 (-0.058)	11 (0.144)	22 (0.032)	25 (-0.038)	24 (-0.028)	9 (0.164)	3 (0.286)	2 (0.336)	6 (0.175)	8 (0.165)
Dclk1	3	NA	3 (0.373)	2 (0.387)	5 (0.349)	1 (0.47)	7 (0.293)	8 (0.28)	18 (0.091)	6 (0.348)	9 (0.241)	27 (-0.209)	28 (-0.213)	26 (-0.184)	23 (-0.014)	12 (0.203)	25 (-0.179)	15 (0.165)	20 (0.046)	10 (0.235)	14 (0.176)	17 (0.147)	13 (0.2)	11 (0.219)	16 (0.155)	22 (0.007)	21 (0.022)	4 (0.366)	19 (0.061)	24 (-0.07)
Stmn4	3	NA	5 (0.36)	4 (0.375)	16 (0.164)	3 (0.452)	1 (0.535)	8 (0.242)	7 (0.288)	12 (0.188)	14 (0.176)	26 (-0.019)	27 (-0.058)	28 (-0.218)	10 (0.214)	19 (0.149)	2 (0.492)	20 (0.107)	25 (0.024)	23 (0.081)	6 (0.29)	22 (0.089)	21 (0.092)	17 (0.159)	11 (0.197)	18 (0.152)	15 (0.168)	9 (0.234)	13 (0.181)	24 (0.073)
Dgkh	3	NA	8 (0.227)	6 (0.24)	25 (-0.115)	5 (0.259)	1 (0.48)	9 (0.19)	10 (0.188)	11 (0.144)	23 (0.029)	28 (-0.251)	27 (-0.216)	26 (-0.187)	22 (0.035)	13 (0.108)	2 (0.371)	20 (0.068)	15 (0.087)	18 (0.078)	16 (0.086)	14 (0.099)	19 (0.076)	21 (0.046)	12 (0.135)	4 (0.263)	17 (0.079)	3 (0.275)	7 (0.234)	24 (0.018)
Hmgcr	3	NA	4 (0.405)	10 (0.273)	2 (0.565)	1 (0.569)	3 (0.456)	7 (0.302)	6 (0.357)	12 (0.257)	14 (0.198)	15 (0.179)	25 (0.068)	28 (-0.249)	13 (0.225)	18 (0.126)	8 (0.297)	17 (0.147)	19 (0.111)	21 (0.105)	9 (0.28)	22 (0.101)	23 (0.1)	20 (0.109)	24 (0.086)	27 (-0.033)	11 (0.264)	5 (0.374)	16 (0.173)	26 (0.038)
Cyp51	3	NA	10 (0.259)	20 (0.128)	1 (0.486)	2 (0.354)	6 (0.285)	11 (0.251)	3 (0.324)	5 (0.292)	16 (0.174)	8 (0.273)	18 (0.166)	28 (-0.18)	13 (0.196)	26 (-0.016)	9 (0.27)	17 (0.173)	23 (0.104)	21 (0.119)	7 (0.278)	22 (0.115)	19 (0.152)	14 (0.19)	25 (0.069)	27 (-0.094)	4 (0.296)	12 (0.21)	15 (0.185)	24 (0.072)
Idi1	3	NA	7 (0.262)	12 (0.182)	2 (0.377)	4 (0.294)	1 (0.438)	3 (0.315)	5 (0.294)	11 (0.183)	15 (0.123)	8 (0.218)	13 (0.155)	28 (-0.066)	9 (0.197)	22 (0.066)	6 (0.265)	17 (0.104)	25 (0.033)	24 (0.039)	10 (0.185)	23 (0.039)	16 (0.116)	19 (0.089)	26 (0.01)	27 (-0.058)	21 (0.074)	20 (0.078)	18 (0.099)	14 (0.124)
Ctsz	3	NA	5 (0.251)	6 (0.246)	10 (0.128)	2 (0.392)	1 (0.668)	7 (0.22)	26 (-0.073)	20 (0.006)	13 (0.09)	9 (0.164)	19 (0.033)	17 (0.062)	23 (-0.036)	15 (0.064)	14 (0.071)	11 (0.126)	12 (0.099)	8 (0.19)	16 (0.062)	4 (0.253)	18 (0.05)	21 (-0.002)	22 (-0.02)	27 (-0.092)	3 (0.268)	24 (-0.043)	28 (-0.114)	25 (-0.048)
Lrrtm2	3	NA	3 (0.331)	14 (0.119)	4 (0.308)	2 (0.399)	1 (0.613)	9 (0.157)	17 (0.075)	16 (0.102)	12 (0.13)	24 (0.011)	20 (0.061)	8 (0.16)	21 (0.056)	26 (-0.041)	18 (0.07)	10 (0.151)	11 (0.14)	15 (0.111)	7 (0.166)	13 (0.127)	23 (0.019)	19 (0.062)	22 (0.03)	28 (-0.231)	5 (0.23)	6 (0.214)	27 (-0.175)	25 (-0.008)
Dusp6	3	NA	1 (0.471)	9 (0.251)	3 (0.399)	2 (0.41)	4 (0.349)	19 (0.107)	7 (0.283)	23 (0.048)	18 (0.108)	27 (-0.01)	21 (0.082)	20 (0.089)	11 (0.216)	5 (0.334)	6 (0.288)	8 (0.256)	10 (0.239)	12 (0.192)	24 (0.041)	16 (0.127)	26 (0.032)	15 (0.13)	17 (0.124)	22 (0.054)	13 (0.189)	14 (0.182)	28 (-0.052)	25 (0.037)
Ccn1	3	NA	5 (0.437)	6 (0.322)	2 (0.473)	1 (0.483)	4 (0.464)	13 (0.114)	25 (0.025)	17 (0.08)	19 (0.073)	24 (0.028)	21 (0.05)	26 (-0.011)	10 (0.176)	8 (0.217)	12 (0.116)	7 (0.275)	11 (0.149)	9 (0.187)	16 (0.081)	14 (0.111)	20 (0.059)	18 (0.076)	15 (0.103)	27 (-0.012)	3 (0.464)	22 (0.036)	23 (0.035)	28 (-0.077)
Fbxo33	3	Delayed PRG	1 (0.419)	5 (0.259)	4 (0.276)	2 (0.394)	6 (0.23)	18 (0.094)	15 (0.122)	16 (0.12)	13 (0.131)	27 (0.038)	28 (0.017)	25 (0.057)	20 (0.091)	9 (0.156)	21 (0.088)	23 (0.085)	7 (0.187)	8 (0.161)	24 (0.066)	11 (0.141)	26 (0.049)	14 (0.124)	10 (0.144)	19 (0.092)	3 (0.358)	17 (0.104)	22 (0.087)	12 (0.133)
Acsl4	3	Delayed PRG	3 (0.422)	5 (0.334)	2 (0.429)	4 (0.399)	6 (0.329)	14 (0.166)	7 (0.324)	8 (0.264)	10 (0.237)	24 (0.041)	26 (-0.009)	27 (-0.144)	19 (0.091)	22 (0.066)	23 (0.043)	11 (0.219)	12 (0.202)	17 (0.138)	13 (0.174)	18 (0.137)	20 (0.089)	15 (0.165)	21 (0.075)	25 (0.029)	1 (0.524)	9 (0.252)	28 (-0.29)	16 (0.154)
Rnf24	3	NA	3 (0.423)	6 (0.328)	2 (0.456)	5 (0.329)	1 (0.553)	10 (0.143)	13 (0.121)	16 (0.093)	14 (0.112)	11 (0.132)	23 (0.035)	28 (-0.055)	26 (0.024)	27 (-0.015)	20 (0.051)	8 (0.205)	12 (0.127)	15 (0.111)	17 (0.083)	18 (0.06)	21 (0.042)	19 (0.057)	25 (0.026)	24 (0.033)	4 (0.336)	7 (0.316)	22 (0.041)	9 (0.146)
Plk3	3	NA	3 (0.416)	6 (0.313)	2 (0.472)	4 (0.364)	1 (0.478)	12 (0.192)	22 (0.126)	9 (0.236)	10 (0.214)	16 (0.168)	19 (0.16)	25 (0.005)	20 (0.15)	26 (-0.026)	24 (0.089)	17 (0.166)	8 (0.243)	18 (0.164)	13 (0.18)	11 (0.212)	15 (0.176)	14 (0.179)	23 (0.121)	28 (-0.124)	7 (0.262)	5 (0.361)	27 (-0.028)	21 (0.133)
Ppme1	3	NA	2 (0.408)	6 (0.216)	4 (0.325)	1 (0.493)	3 (0.369)	10 (0.138)	7 (0.194)	8 (0.191)	12 (0.136)	25 (0.055)	24 (0.056)	27 (-0.021)	16 (0.118)	20 (0.085)	9 (0.139)	15 (0.123)	18 (0.099)	17 (0.101)	23 (0.06)	21 (0.08)	11 (0.138)	14 (0.133)	19 (0.087)	26 (0.029)	22 (0.065)	5 (0.235)	28 (-0.051)	13 (0.133)
Mafg	3	NA	3 (0.297)	5 (0.238)	1 (0.362)	6 (0.217)	2 (0.32)	7 (0.179)	13 (0.085)	8 (0.134)	11 (0.1)	12 (0.094)	19 (0.047)	27 (-0.066)	17 (0.065)	9 (0.105)	21 (0.036)	10 (0.104)	18 (0.058)	20 (0.04)	23 (0.003)	16 (0.067)	15 (0.077)	24 (-0.021)	25 (-0.033)	28 (-0.139)	22 (0.034)	4 (0.285)	26 (-0.052)	14 (0.082)
Gla	3	NA	4 (0.282)	5 (0.272)	3 (0.295)	1 (0.326)	2 (0.298)	10 (0.151)	21 (0.084)	13 (0.145)	18 (0.099)	27 (0.035)	26 (0.035)	28 (-0.043)	20 (0.09)	12 (0.147)	15 (0.134)	9 (0.153)	16 (0.113)	17 (0.107)	6 (0.201)	14 (0.141)	11 (0.149)	19 (0.091)	23 (0.078)	24 (0.074)	25 (0.038)	8 (0.184)	7 (0.194)	22 (0.083)
Lrrc73	3	NA	8 (0.189)	3 (0.243)	19 (0.117)	4 (0.235)	1 (0.409)	5 (0.234)	18 (0.122)	13 (0.156)	15 (0.154)	25 (0.042)	24 (0.048)	28 (-0.091)	20 (0.094)	16 (0.146)	12 (0.16)	26 (0.014)	23 (0.081)	21 (0.088)	7 (0.198)	14 (0.155)	10 (0.171)	6 (0.198)	11 (0.167)	9 (0.173)	22 (0.083)	2 (0.287)	17 (0.143)	27 (-0.04)
Zfp593	3	NA	4 (0.173)	5 (0.156)	20 (0.069)	3 (0.228)	1 (0.383)	2 (0.235)	22 (0.037)	13 (0.101)	15 (0.09)	14 (0.093)	17 (0.086)	27 (-0.037)	16 (0.088)	26 (-0.034)	7 (0.117)	21 (0.048)	19 (0.078)	12 (0.102)	8 (0.111)	9 (0.111)	11 (0.103)	6 (0.127)	10 (0.106)	18 (0.084)	28 (-0.072)	24 (0.012)	25 (-0.001)	23 (0.035)
Mapre1	3	NA	5 (0.177)	4 (0.194)	3 (0.205)	8 (0.151)	1 (0.309)	7 (0.162)	10 (0.126)	9 (0.145)	13 (0.106)	6 (0.171)	14 (0.098)	26 (0.007)	18 (0.079)	20 (0.074)	15 (0.096)	12 (0.113)	24 (0.052)	16 (0.094)	11 (0.123)	17 (0.09)	23 (0.064)	21 (0.073)	22 (0.068)	19 (0.077)	27 (-0.029)	2 (0.231)	25 (0.038)	28 (-0.101)
Bcl10	3	NA	2 (0.268)	3 (0.216)	7 (0.174)	4 (0.205)	1 (0.421)	5 (0.175)	19 (0.085)	8 (0.156)	17 (0.087)	25 (0.033)	24 (0.049)	6 (0.174)	13 (0.099)	10 (0.126)	9 (0.154)	12 (0.101)	20 (0.084)	14 (0.099)	22 (0.071)	18 (0.085)	23 (0.067)	21 (0.083)	16 (0.089)	27 (-0.025)	11 (0.105)	15 (0.093)	26 (0.015)	28 (-0.102)
Cep170b	3	NA	4 (0.215)	6 (0.13)	3 (0.228)	7 (0.12)	1 (0.357)	10 (0.09)	5 (0.203)	18 (0.031)	16 (0.04)	11 (0.076)	12 (0.066)	9 (0.109)	19 (0.027)	28 (-0.085)	20 (0.016)	21 (0)	17 (0.036)	23 (-0.019)	27 (-0.054)	24 (-0.024)	25 (-0.024)	13 (0.059)	15 (0.041)	22 (-0.011)	14 (0.042)	2 (0.233)	26 (-0.049)	8 (0.11)
Tmub2	3	NA	4 (0.168)	2 (0.185)	10 (0.107)	3 (0.178)	1 (0.322)	8 (0.117)	19 (0.056)	9 (0.109)	11 (0.092)	22 (0.045)	28 (0.022)	12 (0.087)	18 (0.056)	26 (0.024)	6 (0.125)	20 (0.054)	14 (0.066)	15 (0.065)	23 (0.045)	27 (0.023)	13 (0.074)	17 (0.062)	25 (0.024)	16 (0.063)	24 (0.043)	7 (0.124)	5 (0.131)	21 (0.054)
Lrfn4	3	NA	4 (0.125)	7 (0.12)	8 (0.111)	12 (0.091)	1 (0.303)	5 (0.124)	22 (0.042)	21 (0.053)	17 (0.068)	26 (0.026)	25 (0.029)	10 (0.102)	15 (0.069)	24 (0.037)	11 (0.102)	28 (-0.019)	27 (0.004)	20 (0.056)	18 (0.061)	14 (0.077)	23 (0.041)	9 (0.111)	13 (0.086)	16 (0.069)	6 (0.122)	2 (0.234)	3 (0.148)	19 (0.057)
Kctd10	3	NA	7 (0.086)	4 (0.123)	9 (0.077)	2 (0.131)	1 (0.378)	5 (0.095)	3 (0.126)	24 (-0.005)	20 (0.021)	25 (-0.01)	19 (0.033)	26 (-0.021)	23 (0.015)	18 (0.034)	10 (0.077)	8 (0.082)	12 (0.064)	21 (0.02)	6 (0.086)	27 (-0.028)	16 (0.045)	15 (0.054)	14 (0.06)	17 (0.039)	11 (0.066)	13 (0.063)	22 (0.019)	28 (-0.044)
Rab35	3	NA	2 (0.178)	4 (0.119)	9 (0.061)	6 (0.092)	1 (0.343)	3 (0.13)	10 (0.059)	15 (0.048)	11 (0.057)	18 (0.036)	14 (0.054)	12 (0.056)	24 (0.005)	27 (-0.024)	13 (0.054)	22 (0.019)	20 (0.022)	19 (0.025)	25 (-0.015)	23 (0.019)	26 (-0.016)	21 (0.02)	16 (0.042)	17 (0.037)	8 (0.065)	7 (0.068)	28 (-0.059)	5 (0.094)
Atp7a	3	NA	4 (0.226)	7 (0.176)	11 (0.128)	6 (0.211)	2 (0.325)	16 (0.096)	5 (0.213)	18 (0.082)	21 (0.037)	26 (-0.018)	23 (-0.002)	8 (0.167)	14 (0.107)	9 (0.147)	10 (0.13)	12 (0.118)	24 (-0.01)	15 (0.098)	20 (0.05)	13 (0.113)	19 (0.059)	27 (-0.031)	28 (-0.045)	17 (0.083)	1 (0.387)	3 (0.268)	25 (-0.011)	22 (0.016)
Tlnrd1	3	NA	3 (0.244)	5 (0.204)	7 (0.173)	9 (0.143)	1 (0.348)	8 (0.155)	6 (0.177)	10 (0.135)	13 (0.103)	26 (-0.019)	16 (0.085)	18 (0.07)	22 (0.029)	27 (-0.067)	12 (0.12)	17 (0.076)	23 (0.02)	21 (0.053)	25 (-0.008)	24 (0.015)	20 (0.056)	11 (0.124)	14 (0.1)	4 (0.242)	2 (0.326)	15 (0.088)	28 (-0.106)	19 (0.069)
Otud1	3	NA	3 (0.38)	6 (0.27)	4 (0.321)	2 (0.39)	1 (0.421)	12 (0.125)	9 (0.178)	21 (0.059)	17 (0.086)	15 (0.095)	16 (0.09)	8 (0.197)	10 (0.139)	5 (0.315)	7 (0.254)	25 (-0.003)	14 (0.097)	13 (0.119)	23 (0.042)	11 (0.136)	20 (0.065)	22 (0.042)	24 (0.033)	18 (0.082)	26 (-0.023)	28 (-0.081)	19 (0.073)	27 (-0.05)
Ccdc134	3	NA	6 (0.24)	4 (0.249)	23 (0.034)	5 (0.243)	1 (0.526)	9 (0.157)	3 (0.265)	21 (0.039)	18 (0.064)	10 (0.145)	12 (0.099)	7 (0.226)	11 (0.127)	2 (0.377)	8 (0.202)	13 (0.098)	26 (0.009)	17 (0.065)	16 (0.071)	14 (0.086)	15 (0.074)	24 (0.021)	25 (0.013)	20 (0.047)	27 (0.002)	22 (0.035)	19 (0.056)	28 (-0.035)
BC005537	3	NA	1 (0.312)	9 (0.137)	3 (0.223)	4 (0.207)	2 (0.262)	17 (0.069)	7 (0.162)	21 (0.038)	23 (0.015)	25 (0.003)	14 (0.112)	8 (0.147)	10 (0.129)	5 (0.168)	11 (0.128)	18 (0.056)	24 (0.007)	15 (0.096)	19 (0.047)	16 (0.095)	22 (0.025)	20 (0.039)	13 (0.115)	12 (0.124)	26 (-0.03)	6 (0.167)	28 (-0.246)	27 (-0.047)
Zfp281	3	NA	5 (0.184)	6 (0.183)	20 (0.041)	4 (0.227)	1 (0.334)	10 (0.089)	8 (0.111)	23 (0.032)	24 (0.024)	25 (-0.002)	15 (0.059)	2 (0.306)	11 (0.078)	3 (0.227)	9 (0.096)	7 (0.114)	14 (0.06)	13 (0.068)	22 (0.036)	18 (0.052)	16 (0.058)	21 (0.037)	19 (0.042)	12 (0.072)	26 (-0.042)	17 (0.053)	27 (-0.064)	28 (-0.113)
Csde1	3	NA	3 (0.248)	2 (0.268)	9 (0.158)	4 (0.24)	1 (0.359)	13 (0.117)	15 (0.106)	10 (0.157)	12 (0.123)	25 (0.005)	14 (0.109)	5 (0.223)	11 (0.129)	7 (0.196)	8 (0.185)	6 (0.206)	20 (0.05)	18 (0.078)	27 (-0.01)	21 (0.05)	26 (-0.004)	19 (0.062)	17 (0.083)	16 (0.103)	28 (-0.073)	22 (0.046)	24 (0.006)	23 (0.043)
Spag9	3	NA	3 (0.333)	5 (0.268)	2 (0.352)	6 (0.248)	1 (0.352)	9 (0.161)	26 (-0.084)	13 (0.13)	12 (0.138)	7 (0.224)	8 (0.19)	15 (0.107)	20 (0.088)	4 (0.299)	18 (0.098)	11 (0.16)	24 (0.023)	19 (0.091)	16 (0.103)	14 (0.111)	22 (0.081)	23 (0.043)	25 (-0.004)	28 (-0.14)	21 (0.083)	27 (-0.09)	10 (0.16)	17 (0.099)
Clcn4	3	NA	3 (0.254)	4 (0.235)	6 (0.222)	5 (0.229)	1 (0.331)	10 (0.145)	14 (0.106)	13 (0.106)	9 (0.153)	24 (0.041)	15 (0.1)	11 (0.123)	27 (0.017)	2 (0.33)	17 (0.085)	20 (0.069)	18 (0.083)	12 (0.121)	19 (0.075)	16 (0.097)	25 (0.04)	22 (0.054)	21 (0.06)	23 (0.048)	7 (0.211)	26 (0.02)	8 (0.204)	28 (-0.084)
Stx4a	3	NA	2 (0.378)	3 (0.3)	7 (0.256)	4 (0.295)	1 (0.462)	9 (0.163)	23 (0.026)	10 (0.142)	16 (0.096)	14 (0.126)	8 (0.177)	5 (0.279)	21 (0.056)	6 (0.279)	27 (-0.003)	20 (0.058)	17 (0.089)	18 (0.063)	25 (0.015)	24 (0.02)	22 (0.027)	19 (0.059)	26 (0.007)	28 (-0.059)	12 (0.134)	13 (0.131)	11 (0.142)	15 (0.115)
Rbms2	3	NA	5 (0.242)	4 (0.266)	7 (0.234)	6 (0.237)	1 (0.429)	11 (0.167)	27 (0.02)	15 (0.14)	22 (0.083)	17 (0.131)	13 (0.143)	3 (0.298)	28 (-0.005)	2 (0.349)	19 (0.122)	8 (0.207)	16 (0.134)	10 (0.169)	23 (0.073)	12 (0.144)	21 (0.11)	25 (0.029)	26 (0.027)	20 (0.112)	24 (0.038)	9 (0.197)	14 (0.143)	18 (0.127)
Auh	3	NA	4 (0.321)	6 (0.227)	10 (0.101)	3 (0.347)	1 (0.473)	8 (0.156)	14 (0.052)	15 (0.046)	26 (-0.028)	7 (0.215)	5 (0.233)	11 (0.083)	22 (0.009)	2 (0.35)	19 (0.033)	12 (0.079)	20 (0.032)	13 (0.054)	28 (-0.12)	25 (-0.019)	23 (0.003)	27 (-0.056)	21 (0.016)	16 (0.044)	24 (-0.016)	9 (0.15)	18 (0.042)	17 (0.044)
Ina	3	NA	4 (0.363)	6 (0.262)	2 (0.465)	3 (0.446)	1 (0.6)	12 (0.12)	15 (0.071)	18 (0.008)	19 (0.007)	8 (0.195)	9 (0.175)	25 (-0.07)	21 (0.001)	5 (0.308)	17 (0.041)	10 (0.174)	7 (0.21)	16 (0.047)	28 (-0.174)	22 (0.001)	27 (-0.116)	26 (-0.078)	24 (-0.049)	14 (0.08)	11 (0.149)	13 (0.086)	23 (-0.005)	20 (0.003)
Ndfip2	3	NA	3 (0.487)	4 (0.432)	5 (0.33)	2 (0.518)	1 (0.655)	6 (0.257)	19 (-0.026)	13 (0.096)	9 (0.124)	8 (0.167)	12 (0.103)	27 (-0.146)	24 (-0.085)	20 (-0.046)	18 (-0.009)	11 (0.114)	15 (0.04)	16 (0.03)	25 (-0.092)	10 (0.12)	26 (-0.112)	21 (-0.049)	23 (-0.08)	28 (-0.207)	17 (-0.003)	14 (0.05)	7 (0.193)	22 (-0.069)
Nefl	3	Delayed PRG	4 (0.238)	5 (0.234)	20 (-0.01)	3 (0.319)	1 (0.512)	2 (0.327)	27 (-0.083)	11 (0.107)	13 (0.043)	19 (0)	12 (0.083)	28 (-0.199)	23 (-0.026)	25 (-0.028)	10 (0.116)	9 (0.126)	15 (0.014)	26 (-0.051)	17 (0.004)	14 (0.014)	24 (-0.026)	22 (-0.023)	21 (-0.021)	16 (0.008)	18 (0.003)	7 (0.169)	6 (0.226)	8 (0.14)
Arl4d	3	NA	2 (0.42)	5 (0.281)	7 (0.161)	3 (0.379)	1 (0.57)	4 (0.297)	26 (-0.077)	19 (-0.008)	12 (0.068)	15 (0.06)	16 (0.032)	27 (-0.089)	17 (0.031)	6 (0.207)	21 (-0.01)	9 (0.137)	14 (0.062)	8 (0.156)	25 (-0.041)	10 (0.109)	20 (-0.01)	22 (-0.01)	18 (-0.004)	24 (-0.021)	28 (-0.27)	23 (-0.019)	11 (0.072)	13 (0.062)
Nkiras1	3	NA	4 (0.3)	3 (0.321)	5 (0.268)	2 (0.353)	1 (0.535)	8 (0.168)	25 (-0.04)	10 (0.135)	15 (0.092)	16 (0.091)	11 (0.122)	28 (-0.117)	24 (-0.025)	18 (0.082)	22 (0.034)	12 (0.12)	13 (0.111)	19 (0.077)	26 (-0.054)	23 (0.028)	17 (0.083)	14 (0.103)	20 (0.061)	6 (0.245)	27 (-0.114)	7 (0.186)	21 (0.043)	9 (0.16)
Vmp1	3	NA	3 (0.404)	4 (0.39)	5 (0.373)	1 (0.528)	2 (0.477)	13 (0.062)	20 (-0.005)	15 (0.054)	14 (0.056)	22 (-0.027)	17 (0.021)	27 (-0.144)	19 (0.004)	26 (-0.106)	18 (0.006)	8 (0.123)	7 (0.151)	11 (0.105)	25 (-0.089)	12 (0.067)	24 (-0.035)	23 (-0.03)	21 (-0.023)	10 (0.106)	28 (-0.228)	16 (0.04)	6 (0.208)	9 (0.113)
Ccl27a	3	NA	2 (0.452)	4 (0.337)	6 (0.231)	3 (0.362)	1 (0.62)	5 (0.262)	27 (-0.084)	10 (0.147)	9 (0.168)	7 (0.191)	11 (0.143)	25 (-0.039)	23 (-0.005)	28 (-0.188)	22 (0.028)	21 (0.048)	20 (0.055)	15 (0.106)	14 (0.108)	17 (0.092)	13 (0.109)	8 (0.172)	12 (0.139)	19 (0.068)	24 (-0.014)	26 (-0.075)	16 (0.105)	18 (0.072)
Sbds	3	NA	3 (0.347)	5 (0.292)	4 (0.337)	2 (0.37)	1 (0.375)	8 (0.222)	22 (0.065)	6 (0.238)	9 (0.194)	7 (0.235)	12 (0.166)	24 (0.006)	19 (0.106)	25 (-0.001)	13 (0.156)	11 (0.176)	10 (0.181)	15 (0.148)	17 (0.118)	14 (0.153)	21 (0.097)	16 (0.148)	20 (0.099)	26 (-0.008)	18 (0.117)	28 (-0.064)	23 (0.008)	27 (-0.029)
Clstn3	3	NA	3 (0.414)	6 (0.353)	1 (0.554)	4 (0.401)	2 (0.536)	8 (0.243)	24 (0.019)	13 (0.181)	17 (0.154)	15 (0.161)	12 (0.182)	26 (-0.051)	23 (0.084)	25 (0.016)	21 (0.102)	7 (0.29)	11 (0.186)	22 (0.092)	28 (-0.098)	20 (0.106)	27 (-0.083)	18 (0.13)	9 (0.203)	10 (0.196)	14 (0.17)	19 (0.117)	5 (0.363)	16 (0.155)
Septin7	3	NA	4 (0.428)	5 (0.416)	3 (0.536)	2 (0.575)	1 (0.694)	6 (0.333)	18 (0.082)	8 (0.19)	10 (0.182)	26 (-0.066)	23 (-0.038)	28 (-0.16)	22 (0.032)	24 (-0.043)	17 (0.095)	7 (0.193)	15 (0.116)	16 (0.098)	12 (0.137)	20 (0.076)	19 (0.081)	14 (0.125)	11 (0.143)	9 (0.186)	27 (-0.154)	21 (0.061)	13 (0.129)	25 (-0.043)
Nrsn1	3	NA	2 (0.277)	9 (0.15)	3 (0.262)	5 (0.229)	4 (0.237)	18 (0.052)	8 (0.153)	10 (0.147)	7 (0.192)	1 (0.376)	12 (0.131)	28 (-0.266)	22 (0.015)	14 (0.113)	26 (-0.12)	6 (0.206)	11 (0.135)	19 (0.034)	17 (0.098)	23 (-0.026)	15 (0.103)	16 (0.098)	21 (0.03)	27 (-0.171)	24 (-0.027)	20 (0.031)	13 (0.125)	25 (-0.096)
Bend5	3	NA	4 (0.252)	5 (0.185)	1 (0.419)	3 (0.281)	14 (0.048)	26 (-0.07)	16 (0.036)	18 (0.027)	12 (0.076)	2 (0.306)	6 (0.178)	27 (-0.247)	20 (-0.007)	28 (-0.253)	7 (0.123)	10 (0.107)	13 (0.065)	8 (0.111)	11 (0.089)	9 (0.107)	17 (0.028)	15 (0.041)	21 (-0.015)	25 (-0.06)	19 (0.002)	22 (-0.022)	24 (-0.034)	23 (-0.029)
Tnfrsf23	3	NA	3 (0.273)	8 (0.168)	2 (0.324)	4 (0.272)	9 (0.139)	23 (-0.042)	25 (-0.056)	12 (0.088)	20 (0.006)	1 (0.36)	5 (0.236)	28 (-0.267)	19 (0.011)	16 (0.039)	21 (-0.007)	13 (0.082)	14 (0.08)	15 (0.045)	27 (-0.103)	18 (0.019)	26 (-0.07)	24 (-0.042)	22 (-0.01)	10 (0.127)	7 (0.184)	6 (0.221)	11 (0.113)	17 (0.028)
Habp4	3	NA	4 (0.311)	7 (0.232)	1 (0.357)	5 (0.301)	2 (0.347)	10 (0.149)	24 (-0.007)	9 (0.174)	11 (0.115)	21 (-0.001)	17 (0.056)	28 (-0.214)	23 (-0.006)	16 (0.056)	13 (0.083)	14 (0.069)	15 (0.058)	22 (-0.002)	27 (-0.051)	26 (-0.025)	18 (0.038)	19 (0.027)	25 (-0.016)	12 (0.107)	3 (0.318)	20 (0.019)	8 (0.213)	6 (0.238)
Kpna1	3	NA	3 (0.378)	5 (0.278)	1 (0.433)	2 (0.423)	4 (0.305)	21 (0.042)	14 (0.092)	9 (0.122)	10 (0.107)	25 (0.002)	24 (0.003)	28 (-0.105)	12 (0.1)	15 (0.091)	20 (0.046)	8 (0.131)	13 (0.093)	18 (0.059)	27 (-0.078)	16 (0.086)	26 (-0.004)	23 (0.024)	22 (0.033)	7 (0.185)	19 (0.054)	11 (0.1)	6 (0.223)	17 (0.085)
Plpp6	3	NA	7 (0.161)	6 (0.202)	1 (0.338)	3 (0.271)	2 (0.287)	12 (0.12)	18 (0.048)	15 (0.077)	16 (0.062)	22 (0.01)	21 (0.015)	24 (-0.008)	23 (0.005)	25 (-0.01)	20 (0.039)	9 (0.13)	11 (0.121)	10 (0.123)	26 (-0.014)	17 (0.051)	27 (-0.019)	19 (0.042)	13 (0.102)	5 (0.218)	14 (0.1)	4 (0.244)	8 (0.131)	28 (-0.035)
Shc4	3	NA	2 (0.321)	11 (0.135)	1 (0.338)	7 (0.179)	5 (0.211)	8 (0.165)	25 (-0.033)	12 (0.109)	13 (0.099)	4 (0.245)	6 (0.196)	23 (0.003)	27 (-0.087)	26 (-0.035)	22 (0.004)	19 (0.043)	17 (0.072)	15 (0.086)	24 (-0.005)	16 (0.072)	21 (0.008)	18 (0.058)	14 (0.094)	9 (0.137)	3 (0.26)	10 (0.136)	28 (-0.274)	20 (0.035)
Ifih1	3	NA	4 (0.247)	6 (0.152)	5 (0.23)	2 (0.3)	1 (0.36)	18 (-0.007)	14 (0.011)	8 (0.094)	9 (0.081)	22 (-0.035)	21 (-0.019)	27 (-0.078)	13 (0.026)	16 (0.001)	25 (-0.063)	23 (-0.037)	20 (-0.019)	28 (-0.082)	17 (0)	24 (-0.062)	19 (-0.007)	10 (0.04)	15 (0.004)	12 (0.028)	3 (0.261)	7 (0.129)	26 (-0.072)	11 (0.036)
Btbd10	3	NA	4 (0.318)	6 (0.229)	2 (0.377)	1 (0.386)	3 (0.352)	19 (0.024)	21 (0.002)	25 (-0.034)	17 (0.032)	5 (0.235)	13 (0.097)	23 (-0.027)	24 (-0.03)	28 (-0.092)	27 (-0.05)	26 (-0.036)	18 (0.026)	20 (0.021)	15 (0.054)	22 (-0.016)	11 (0.109)	9 (0.131)	14 (0.076)	8 (0.144)	7 (0.202)	10 (0.122)	16 (0.04)	12 (0.098)
Pnrc1	4	NA	13 (0.113)	6 (0.195)	24 (-0.056)	10 (0.14)	3 (0.318)	14 (0.104)	21 (0.022)	17 (0.093)	19 (0.072)	23 (-0.04)	26 (-0.077)	20 (0.027)	4 (0.293)	1 (0.377)	2 (0.329)	9 (0.148)	18 (0.072)	16 (0.094)	5 (0.255)	15 (0.097)	12 (0.125)	11 (0.138)	8 (0.148)	22 (-0.032)	28 (-0.339)	25 (-0.073)	7 (0.194)	27 (-0.14)
Mt1	4	NA	13 (0.084)	4 (0.152)	23 (-0.067)	2 (0.268)	3 (0.265)	9 (0.1)	22 (-0.03)	18 (0.04)	20 (0.009)	28 (-0.211)	24 (-0.077)	7 (0.127)	5 (0.144)	17 (0.047)	1 (0.409)	11 (0.088)	19 (0.013)	10 (0.094)	8 (0.111)	6 (0.131)	12 (0.087)	16 (0.074)	14 (0.082)	21 (-0.016)	26 (-0.104)	25 (-0.081)	15 (0.075)	27 (-0.147)
Smc3	4	NA	22 (-0.022)	12 (0.085)	24 (-0.1)	15 (0.069)	2 (0.347)	7 (0.115)	17 (0.05)	25 (-0.117)	18 (0.019)	8 (0.111)	10 (0.107)	3 (0.317)	5 (0.251)	1 (0.383)	4 (0.313)	13 (0.075)	21 (-0.015)	11 (0.092)	6 (0.162)	14 (0.07)	16 (0.064)	19 (0.01)	20 (0.008)	9 (0.108)	23 (-0.086)	27 (-0.207)	28 (-0.262)	26 (-0.148)
Mrpl48	4	NA	5 (0.206)	10 (0.085)	26 (-0.118)	20 (0.028)	1 (0.346)	8 (0.112)	27 (-0.138)	18 (0.049)	19 (0.03)	14 (0.071)	7 (0.116)	2 (0.306)	6 (0.129)	3 (0.242)	4 (0.23)	21 (0.001)	11 (0.082)	13 (0.073)	23 (-0.011)	17 (0.05)	15 (0.07)	12 (0.082)	16 (0.053)	24 (-0.025)	28 (-0.145)	9 (0.088)	22 (-0.008)	25 (-0.057)
Coq7	4	NA	21 (0.015)	6 (0.191)	23 (0.009)	5 (0.207)	1 (0.362)	3 (0.229)	14 (0.062)	8 (0.119)	9 (0.105)	24 (0.009)	17 (0.04)	25 (-0.027)	10 (0.098)	2 (0.311)	4 (0.221)	11 (0.094)	22 (0.012)	18 (0.038)	7 (0.12)	13 (0.066)	15 (0.061)	12 (0.069)	20 (0.022)	26 (-0.078)	28 (-0.176)	27 (-0.115)	19 (0.03)	16 (0.044)
Akirin2	4	NA	19 (0.067)	14 (0.103)	25 (0.007)	9 (0.128)	1 (0.446)	4 (0.208)	12 (0.11)	21 (0.062)	18 (0.068)	17 (0.077)	15 (0.099)	2 (0.256)	5 (0.17)	6 (0.155)	3 (0.254)	26 (-0.006)	23 (0.037)	10 (0.124)	7 (0.151)	8 (0.128)	11 (0.121)	13 (0.108)	16 (0.087)	22 (0.051)	24 (0.016)	27 (-0.016)	20 (0.067)	28 (-0.178)
Ubald2	4	NA	4 (0.213)	2 (0.23)	23 (-0.027)	3 (0.222)	1 (0.463)	8 (0.127)	22 (0.032)	16 (0.075)	9 (0.114)	20 (0.054)	18 (0.068)	10 (0.102)	12 (0.096)	5 (0.181)	6 (0.152)	17 (0.075)	15 (0.08)	7 (0.133)	11 (0.097)	13 (0.096)	19 (0.067)	14 (0.085)	21 (0.053)	24 (-0.042)	28 (-0.216)	25 (-0.105)	26 (-0.108)	27 (-0.144)
Polr1h	4	NA	3 (0.196)	5 (0.182)	26 (-0.029)	7 (0.175)	1 (0.449)	2 (0.207)	21 (0.039)	12 (0.114)	11 (0.127)	10 (0.128)	9 (0.158)	6 (0.179)	17 (0.095)	4 (0.184)	8 (0.171)	23 (0.002)	20 (0.071)	18 (0.089)	16 (0.098)	13 (0.106)	14 (0.099)	19 (0.084)	15 (0.099)	28 (-0.111)	25 (-0.022)	27 (-0.074)	22 (0.025)	24 (-0.003)
Maml3	4	Delayed PRG	6 (0.303)	10 (0.256)	28 (-0.208)	18 (0.154)	1 (0.557)	9 (0.27)	3 (0.363)	17 (0.18)	11 (0.243)	27 (-0.137)	25 (-0.048)	4 (0.326)	13 (0.208)	2 (0.401)	7 (0.297)	21 (0.054)	22 (0.002)	19 (0.151)	5 (0.318)	20 (0.136)	16 (0.195)	12 (0.239)	14 (0.203)	15 (0.201)	26 (-0.074)	23 (-0.023)	8 (0.288)	24 (-0.024)
Srsf5	4	NA	3 (0.339)	6 (0.329)	8 (0.253)	4 (0.333)	1 (0.515)	2 (0.362)	26 (0.017)	11 (0.218)	13 (0.206)	24 (0.108)	20 (0.142)	15 (0.203)	16 (0.198)	17 (0.192)	5 (0.331)	10 (0.227)	19 (0.188)	9 (0.231)	12 (0.21)	7 (0.273)	25 (0.072)	21 (0.136)	14 (0.206)	18 (0.192)	22 (0.126)	23 (0.115)	27 (-0.035)	28 (-0.199)
Csnk1a1	4	NA	3 (0.264)	19 (0.122)	27 (-0.115)	7 (0.202)	1 (0.498)	4 (0.234)	21 (0.119)	17 (0.124)	12 (0.149)	24 (0.073)	22 (0.108)	6 (0.203)	11 (0.164)	2 (0.436)	14 (0.139)	20 (0.121)	23 (0.086)	8 (0.198)	16 (0.13)	9 (0.197)	13 (0.148)	15 (0.133)	5 (0.22)	10 (0.166)	18 (0.124)	25 (0.031)	26 (-0.012)	28 (-0.126)
Hnrnph2	4	NA	5 (0.288)	3 (0.339)	10 (0.232)	4 (0.321)	1 (0.517)	8 (0.262)	23 (0.126)	16 (0.172)	14 (0.18)	22 (0.15)	18 (0.163)	9 (0.257)	15 (0.175)	2 (0.418)	6 (0.272)	21 (0.153)	24 (0.102)	13 (0.185)	7 (0.263)	11 (0.204)	17 (0.166)	12 (0.192)	19 (0.155)	25 (0.092)	28 (-0.072)	27 (-0.052)	20 (0.154)	26 (0.016)
Anp32e	4	NA	3 (0.376)	4 (0.337)	24 (0.038)	5 (0.336)	1 (0.57)	7 (0.258)	26 (-0.001)	19 (0.089)	17 (0.111)	23 (0.059)	18 (0.102)	8 (0.254)	10 (0.193)	2 (0.416)	6 (0.287)	22 (0.075)	21 (0.081)	11 (0.184)	9 (0.222)	13 (0.172)	12 (0.177)	15 (0.136)	16 (0.129)	27 (-0.023)	14 (0.149)	25 (0.011)	20 (0.083)	28 (-0.113)
Pcsk2	4	NA	7 (0.216)	11 (0.126)	8 (0.171)	5 (0.254)	2 (0.364)	13 (0.106)	4 (0.275)	18 (0.05)	14 (0.087)	23 (-0.031)	20 (0.017)	3 (0.278)	6 (0.232)	10 (0.136)	1 (0.417)	12 (0.114)	19 (0.034)	17 (0.057)	9 (0.158)	15 (0.078)	16 (0.07)	27 (-0.127)	24 (-0.06)	26 (-0.12)	28 (-0.233)	21 (0.012)	22 (-0.008)	25 (-0.093)
Diras2	4	NA	9 (0.261)	6 (0.301)	13 (0.16)	5 (0.319)	1 (0.653)	12 (0.186)	3 (0.372)	14 (0.138)	26 (-0.003)	23 (0.023)	19 (0.099)	2 (0.43)	7 (0.288)	15 (0.125)	4 (0.359)	17 (0.107)	18 (0.099)	21 (0.032)	11 (0.23)	16 (0.11)	20 (0.064)	25 (0.003)	22 (0.025)	27 (-0.149)	28 (-0.216)	10 (0.233)	8 (0.265)	24 (0.003)
Atp1a1	4	NA	2 (0.414)	7 (0.26)	27 (-0.098)	1 (0.481)	3 (0.378)	13 (0.179)	22 (0.063)	5 (0.293)	9 (0.208)	25 (-0.013)	24 (-0.013)	6 (0.271)	8 (0.232)	16 (0.147)	4 (0.296)	23 (0.051)	21 (0.075)	18 (0.126)	15 (0.15)	19 (0.107)	12 (0.182)	11 (0.194)	14 (0.159)	28 (-0.16)	10 (0.194)	17 (0.133)	20 (0.094)	26 (-0.02)
Plk2	4	NA	3 (0.358)	7 (0.228)	4 (0.279)	1 (0.369)	10 (0.196)	12 (0.185)	15 (0.157)	5 (0.262)	13 (0.171)	24 (0.027)	21 (0.075)	25 (-0.054)	8 (0.207)	20 (0.105)	2 (0.358)	18 (0.137)	23 (0.043)	19 (0.127)	9 (0.2)	16 (0.15)	6 (0.232)	11 (0.19)	14 (0.166)	27 (-0.156)	28 (-0.213)	17 (0.145)	22 (0.048)	26 (-0.113)
Znfx1	4	NA	2 (0.215)	3 (0.161)	11 (0.016)	5 (0.092)	1 (0.378)	7 (0.062)	4 (0.097)	23 (-0.047)	12 (0.016)	28 (-0.106)	18 (-0.027)	10 (0.029)	16 (-0.021)	17 (-0.021)	14 (0.007)	24 (-0.048)	19 (-0.037)	13 (0.01)	25 (-0.058)	20 (-0.038)	15 (0.007)	8 (0.031)	9 (0.031)	21 (-0.041)	6 (0.063)	26 (-0.065)	27 (-0.091)	22 (-0.047)
Enpp4	4	NA	5 (0.102)	2 (0.175)	6 (0.09)	4 (0.148)	1 (0.378)	7 (0.068)	3 (0.17)	14 (0.028)	10 (0.043)	25 (-0.088)	26 (-0.098)	27 (-0.127)	9 (0.046)	23 (-0.077)	12 (0.038)	8 (0.049)	20 (-0.031)	13 (0.032)	15 (0.01)	18 (-0.005)	17 (0.002)	19 (-0.007)	11 (0.041)	24 (-0.086)	16 (0.003)	28 (-0.2)	22 (-0.067)	21 (-0.053)
Reck	4	NA	9 (0.036)	5 (0.165)	6 (0.116)	4 (0.168)	1 (0.331)	15 (-0.018)	2 (0.18)	25 (-0.113)	19 (-0.041)	24 (-0.103)	20 (-0.041)	26 (-0.132)	18 (-0.032)	7 (0.097)	3 (0.178)	13 (-0.012)	21 (-0.042)	22 (-0.051)	17 (-0.03)	10 (0.015)	12 (0.001)	23 (-0.057)	14 (-0.014)	11 (0.002)	28 (-0.183)	27 (-0.159)	8 (0.06)	16 (-0.029)
Pcdhb20	4	NA	3 (0.153)	4 (0.151)	5 (0.136)	2 (0.176)	1 (0.382)	11 (0.067)	6 (0.134)	15 (-0.005)	14 (0.022)	28 (-0.149)	26 (-0.111)	9 (0.089)	19 (-0.026)	7 (0.111)	13 (0.03)	12 (0.051)	18 (-0.025)	22 (-0.051)	23 (-0.061)	25 (-0.075)	21 (-0.036)	24 (-0.062)	20 (-0.033)	8 (0.103)	16 (-0.015)	27 (-0.124)	10 (0.082)	17 (-0.018)
Ctps	4	NA	1 (0.329)	2 (0.194)	8 (0.152)	4 (0.183)	3 (0.193)	6 (0.156)	10 (0.136)	12 (0.128)	16 (0.086)	27 (-0.142)	26 (-0.127)	25 (-0.098)	15 (0.089)	11 (0.129)	21 (0.03)	7 (0.153)	13 (0.115)	22 (0.028)	17 (0.051)	24 (0.009)	19 (0.042)	20 (0.04)	23 (0.026)	9 (0.14)	14 (0.099)	28 (-0.148)	5 (0.159)	18 (0.05)
Ciart	4	NA	2 (0.325)	6 (0.205)	3 (0.259)	1 (0.334)	4 (0.238)	12 (0.035)	5 (0.223)	20 (-0.043)	22 (-0.066)	28 (-0.16)	25 (-0.094)	18 (-0.041)	23 (-0.071)	8 (0.085)	16 (-0.021)	10 (0.046)	11 (0.04)	14 (-0.001)	26 (-0.112)	13 (0.024)	24 (-0.092)	19 (-0.042)	17 (-0.029)	7 (0.151)	27 (-0.151)	15 (-0.005)	9 (0.052)	21 (-0.058)
Zbtb38	4	NA	7 (0.164)	3 (0.291)	4 (0.276)	1 (0.346)	6 (0.191)	18 (0.024)	5 (0.191)	16 (0.028)	9 (0.073)	11 (0.066)	17 (0.025)	25 (-0.072)	19 (0.022)	2 (0.316)	14 (0.043)	12 (0.063)	10 (0.069)	21 (-0.004)	23 (-0.025)	26 (-0.074)	20 (0.013)	24 (-0.039)	22 (-0.021)	13 (0.058)	27 (-0.121)	28 (-0.18)	15 (0.029)	8 (0.108)
Zswim4	4	NA	3 (0.183)	10 (0.13)	28 (-0.14)	19 (0.057)	1 (0.394)	11 (0.113)	15 (0.095)	12 (0.109)	9 (0.135)	2 (0.207)	4 (0.18)	6 (0.161)	26 (0.004)	22 (0.04)	25 (0.011)	8 (0.136)	24 (0.017)	18 (0.089)	23 (0.03)	20 (0.05)	14 (0.096)	17 (0.09)	13 (0.1)	27 (-0.098)	5 (0.175)	21 (0.049)	7 (0.153)	16 (0.093)
Rnf10	4	NA	4 (0.157)	9 (0.102)	28 (-0.134)	12 (0.092)	1 (0.375)	11 (0.097)	24 (-0.002)	18 (0.062)	22 (0.03)	7 (0.112)	6 (0.141)	2 (0.238)	16 (0.073)	5 (0.152)	21 (0.04)	19 (0.062)	13 (0.091)	10 (0.098)	8 (0.106)	17 (0.067)	20 (0.058)	14 (0.076)	15 (0.073)	23 (0.01)	3 (0.189)	27 (-0.121)	25 (-0.024)	26 (-0.101)
Slc39a1	4	NA	8 (0.093)	4 (0.17)	27 (-0.021)	5 (0.13)	1 (0.376)	3 (0.182)	14 (0.075)	9 (0.089)	11 (0.079)	22 (0.026)	24 (0.003)	2 (0.235)	23 (0.006)	7 (0.1)	25 (-0.003)	26 (-0.018)	18 (0.05)	12 (0.079)	21 (0.038)	17 (0.056)	19 (0.046)	10 (0.085)	13 (0.077)	6 (0.101)	15 (0.066)	20 (0.038)	16 (0.063)	28 (-0.046)
Mknk2	4	NA	4 (0.156)	5 (0.153)	7 (0.118)	3 (0.164)	1 (0.363)	6 (0.12)	12 (0.093)	10 (0.1)	17 (0.069)	15 (0.085)	11 (0.097)	2 (0.244)	18 (0.057)	9 (0.105)	24 (0)	8 (0.11)	13 (0.092)	16 (0.081)	26 (-0.075)	21 (0.046)	23 (0.001)	22 (0.021)	20 (0.049)	25 (-0.006)	14 (0.086)	27 (-0.076)	19 (0.055)	28 (-0.096)
Ap4s1	4	NA	5 (0.152)	6 (0.141)	23 (-0.038)	10 (0.089)	1 (0.428)	8 (0.105)	24 (-0.045)	18 (-0.01)	15 (0.045)	27 (-0.166)	26 (-0.124)	3 (0.202)	16 (0.034)	2 (0.3)	4 (0.188)	25 (-0.086)	13 (0.056)	22 (-0.029)	14 (0.055)	19 (-0.011)	17 (-0.008)	12 (0.073)	11 (0.087)	7 (0.13)	20 (-0.015)	28 (-0.241)	21 (-0.021)	9 (0.096)
Slc35g1	4	NA	4 (0.1)	8 (0.064)	27 (-0.151)	3 (0.147)	1 (0.419)	11 (0.046)	15 (-0.014)	18 (-0.023)	16 (-0.019)	5 (0.081)	14 (-0.003)	6 (0.081)	9 (0.062)	2 (0.209)	7 (0.08)	12 (0.009)	13 (-0.003)	20 (-0.059)	26 (-0.145)	24 (-0.073)	22 (-0.063)	19 (-0.053)	23 (-0.067)	17 (-0.022)	10 (0.049)	21 (-0.06)	25 (-0.1)	28 (-0.167)
Ap5s1	4	NA	3 (0.139)	5 (0.109)	21 (-0.005)	8 (0.093)	1 (0.384)	6 (0.102)	27 (-0.032)	19 (-0.001)	18 (0.016)	10 (0.069)	7 (0.098)	9 (0.087)	25 (-0.014)	4 (0.128)	17 (0.017)	14 (0.05)	13 (0.058)	11 (0.068)	20 (-0.002)	12 (0.066)	24 (-0.01)	22 (-0.006)	16 (0.02)	15 (0.043)	28 (-0.161)	2 (0.174)	23 (-0.01)	26 (-0.019)
2810006K23Rik	4	NA	11 (0.024)	9 (0.04)	25 (-0.037)	3 (0.079)	1 (0.318)	4 (0.075)	28 (-0.093)	15 (-0.003)	16 (-0.01)	26 (-0.048)	17 (-0.013)	2 (0.128)	10 (0.032)	5 (0.075)	6 (0.073)	8 (0.04)	22 (-0.019)	21 (-0.019)	7 (0.047)	20 (-0.018)	19 (-0.017)	14 (-0.002)	18 (-0.016)	12 (0.01)	24 (-0.035)	27 (-0.07)	13 (0.003)	23 (-0.021)
Dctpp1	4	NA	3 (0.156)	5 (0.145)	24 (-0.03)	2 (0.209)	1 (0.484)	4 (0.155)	23 (-0.029)	15 (0.019)	10 (0.062)	13 (0.026)	7 (0.077)	8 (0.076)	19 (0.009)	25 (-0.042)	6 (0.081)	20 (0.001)	26 (-0.049)	14 (0.025)	22 (-0.02)	18 (0.011)	21 (-0.011)	9 (0.063)	12 (0.053)	16 (0.013)	27 (-0.049)	28 (-0.122)	11 (0.058)	17 (0.012)
Stard3	4	NA	5 (0.133)	3 (0.167)	21 (-0.028)	10 (0.067)	1 (0.474)	7 (0.083)	27 (-0.081)	19 (-0.019)	16 (0.001)	11 (0.059)	8 (0.073)	4 (0.142)	9 (0.072)	25 (-0.036)	6 (0.098)	13 (0.021)	24 (-0.034)	15 (0.008)	20 (-0.026)	17 (-0.001)	22 (-0.029)	23 (-0.032)	18 (-0.015)	2 (0.187)	28 (-0.112)	12 (0.03)	14 (0.009)	26 (-0.047)
Colq	4	NA	8 (0.119)	10 (0.054)	16 (-0.005)	5 (0.195)	1 (0.416)	6 (0.17)	26 (-0.156)	18 (-0.024)	20 (-0.054)	2 (0.407)	3 (0.282)	28 (-0.214)	15 (0.01)	17 (-0.009)	12 (0.04)	13 (0.038)	14 (0.017)	24 (-0.112)	27 (-0.171)	22 (-0.092)	21 (-0.059)	19 (-0.037)	23 (-0.096)	4 (0.211)	25 (-0.124)	9 (0.061)	11 (0.044)	7 (0.125)
Fam98a	4	NA	5 (0.141)	4 (0.177)	1 (0.328)	3 (0.209)	2 (0.301)	8 (0.074)	17 (-0.002)	11 (0.041)	20 (-0.039)	6 (0.119)	7 (0.095)	14 (0.011)	19 (-0.021)	23 (-0.064)	27 (-0.2)	9 (0.054)	10 (0.042)	24 (-0.064)	26 (-0.157)	25 (-0.102)	18 (-0.021)	21 (-0.048)	22 (-0.05)	13 (0.023)	28 (-0.306)	12 (0.036)	16 (-0.002)	15 (0)
Adprm	4	NA	5 (0.075)	4 (0.079)	10 (0.018)	11 (0.016)	1 (0.41)	7 (0.07)	27 (-0.109)	17 (-0.036)	15 (-0.026)	6 (0.072)	3 (0.103)	2 (0.109)	18 (-0.046)	21 (-0.07)	25 (-0.102)	19 (-0.048)	8 (0.055)	9 (0.025)	14 (-0.018)	16 (-0.032)	12 (-0.004)	23 (-0.071)	20 (-0.055)	22 (-0.071)	28 (-0.174)	24 (-0.089)	13 (-0.009)	26 (-0.102)
Tm7sf2	4	NA	7 (0.109)	9 (0.085)	6 (0.113)	11 (0.055)	1 (0.4)	4 (0.125)	2 (0.174)	15 (0.021)	14 (0.022)	8 (0.105)	12 (0.047)	3 (0.126)	26 (-0.092)	28 (-0.137)	19 (-0.024)	22 (-0.042)	16 (-0.014)	21 (-0.041)	10 (0.06)	23 (-0.047)	13 (0.03)	20 (-0.041)	27 (-0.1)	18 (-0.017)	24 (-0.063)	25 (-0.066)	5 (0.113)	17 (-0.014)
Tnnt2	4	NA	3 (0.226)	2 (0.274)	18 (-0.024)	6 (0.158)	1 (0.372)	9 (0.092)	15 (0.013)	7 (0.15)	5 (0.198)	20 (-0.037)	17 (-0.024)	25 (-0.079)	14 (0.02)	28 (-0.191)	21 (-0.041)	26 (-0.09)	24 (-0.07)	16 (-0.005)	12 (0.036)	22 (-0.043)	19 (-0.026)	13 (0.024)	10 (0.08)	23 (-0.047)	4 (0.202)	27 (-0.124)	11 (0.077)	8 (0.093)
Socs3	4	NA	13 (0.056)	5 (0.193)	6 (0.154)	3 (0.218)	1 (0.314)	2 (0.222)	16 (0.044)	7 (0.154)	8 (0.113)	4 (0.214)	10 (0.099)	12 (0.073)	20 (0.015)	17 (0.038)	27 (-0.094)	28 (-0.094)	23 (-0.032)	24 (-0.042)	21 (0.01)	18 (0.029)	15 (0.046)	19 (0.019)	22 (0.003)	25 (-0.064)	9 (0.108)	26 (-0.084)	11 (0.093)	14 (0.049)
Esco1	4	NA	5 (0.169)	2 (0.219)	1 (0.32)	3 (0.202)	4 (0.17)	13 (0.061)	27 (-0.09)	15 (0.059)	9 (0.072)	6 (0.141)	7 (0.123)	11 (0.066)	22 (-0.021)	14 (0.06)	26 (-0.073)	10 (0.069)	12 (0.063)	17 (0.043)	25 (-0.049)	8 (0.077)	24 (-0.023)	21 (-0.016)	23 (-0.022)	18 (0.021)	16 (0.046)	28 (-0.23)	19 (0.017)	20 (-0.008)
Olfm1	4	NA	10 (0.163)	15 (0.09)	28 (-0.358)	13 (0.096)	1 (0.525)	4 (0.409)	8 (0.309)	23 (-0.006)	18 (0.043)	9 (0.273)	7 (0.323)	2 (0.422)	12 (0.131)	27 (-0.242)	6 (0.334)	14 (0.091)	21 (0.005)	25 (-0.05)	20 (0.032)	22 (0.005)	19 (0.035)	16 (0.088)	17 (0.066)	24 (-0.027)	3 (0.422)	11 (0.143)	5 (0.381)	26 (-0.145)
Echdc2	4	NA	7 (0.096)	22 (-0.054)	28 (-0.222)	15 (0.023)	26 (-0.073)	17 (-0.04)	24 (-0.059)	19 (-0.045)	23 (-0.057)	5 (0.121)	9 (0.089)	1 (0.375)	4 (0.148)	27 (-0.152)	2 (0.334)	13 (0.041)	14 (0.024)	8 (0.09)	21 (-0.045)	10 (0.055)	12 (0.047)	16 (-0.02)	18 (-0.044)	6 (0.109)	3 (0.156)	25 (-0.067)	20 (-0.045)	11 (0.052)
Dek	4	NA	16 (0.067)	18 (0.044)	28 (-0.156)	12 (0.097)	3 (0.247)	4 (0.169)	6 (0.159)	9 (0.116)	7 (0.149)	24 (-0.014)	22 (-0.004)	2 (0.321)	10 (0.1)	27 (-0.128)	1 (0.327)	21 (0.016)	17 (0.053)	14 (0.073)	20 (0.043)	19 (0.043)	11 (0.099)	13 (0.089)	15 (0.072)	8 (0.121)	5 (0.161)	25 (-0.064)	26 (-0.074)	23 (-0.01)
Cited4	4	NA	5 (0.196)	6 (0.17)	8 (0.158)	2 (0.297)	10 (0.131)	17 (0.078)	1 (0.302)	11 (0.112)	9 (0.137)	14 (0.088)	15 (0.083)	4 (0.216)	18 (0.076)	28 (-0.108)	7 (0.166)	12 (0.11)	23 (-0.013)	22 (0.018)	3 (0.283)	19 (0.069)	16 (0.082)	13 (0.107)	21 (0.059)	26 (-0.041)	27 (-0.09)	25 (-0.039)	20 (0.065)	24 (-0.033)
Wnt2	4	NA	7 (0.109)	5 (0.168)	4 (0.209)	3 (0.231)	1 (0.348)	17 (0.043)	24 (-0.012)	11 (0.083)	21 (0.011)	20 (0.016)	23 (-0.003)	10 (0.084)	9 (0.094)	28 (-0.202)	2 (0.346)	25 (-0.031)	27 (-0.077)	16 (0.049)	6 (0.159)	19 (0.037)	13 (0.08)	14 (0.07)	8 (0.096)	12 (0.083)	15 (0.066)	26 (-0.057)	18 (0.04)	22 (0.005)
Ap1s1	4	NA	24 (0.014)	19 (0.072)	25 (-0.018)	14 (0.096)	8 (0.141)	11 (0.114)	15 (0.09)	10 (0.119)	4 (0.173)	1 (0.33)	2 (0.266)	22 (0.056)	18 (0.074)	26 (-0.021)	13 (0.097)	28 (-0.104)	27 (-0.028)	23 (0.055)	16 (0.089)	17 (0.084)	9 (0.131)	5 (0.165)	3 (0.174)	12 (0.114)	7 (0.144)	21 (0.061)	6 (0.164)	20 (0.072)
Ddah2	4	NA	21 (-0.02)	7 (0.209)	9 (0.192)	10 (0.129)	3 (0.27)	5 (0.251)	27 (-0.084)	22 (-0.026)	18 (0.003)	1 (0.301)	4 (0.265)	2 (0.276)	11 (0.117)	25 (-0.049)	6 (0.217)	15 (0.063)	28 (-0.087)	24 (-0.033)	16 (0.042)	17 (0.012)	19 (0.001)	13 (0.065)	12 (0.079)	26 (-0.055)	8 (0.203)	20 (-0.017)	14 (0.065)	23 (-0.03)
Mettl24	4	NA	9 (0.145)	16 (0.042)	28 (-0.176)	26 (-0.109)	1 (0.506)	6 (0.165)	4 (0.239)	24 (-0.064)	19 (-0.002)	3 (0.273)	5 (0.201)	17 (0.014)	10 (0.139)	12 (0.076)	7 (0.163)	18 (0.008)	13 (0.069)	14 (0.049)	23 (-0.045)	11 (0.076)	21 (-0.028)	20 (-0.013)	8 (0.154)	27 (-0.128)	22 (-0.039)	2 (0.349)	25 (-0.091)	15 (0.043)
Hmgn3	4	NA	8 (0.148)	9 (0.145)	28 (-0.16)	18 (0.058)	1 (0.368)	5 (0.223)	26 (-0.096)	22 (0.008)	19 (0.049)	2 (0.362)	3 (0.293)	20 (0.047)	13 (0.104)	17 (0.072)	4 (0.255)	16 (0.082)	15 (0.097)	12 (0.109)	6 (0.222)	7 (0.213)	21 (0.034)	11 (0.113)	14 (0.102)	24 (-0.048)	27 (-0.145)	10 (0.13)	23 (-0.008)	25 (-0.071)
Creb5	4	NA	16 (0.069)	6 (0.188)	7 (0.149)	23 (-0.026)	25 (-0.035)	21 (0.01)	5 (0.266)	18 (0.037)	9 (0.113)	3 (0.362)	4 (0.322)	1 (0.379)	11 (0.108)	24 (-0.028)	2 (0.369)	12 (0.095)	13 (0.093)	19 (0.026)	27 (-0.106)	20 (0.021)	8 (0.139)	14 (0.074)	17 (0.045)	26 (-0.06)	28 (-0.234)	10 (0.112)	22 (-0.012)	15 (0.072)
Tspan5	4	NA	3 (0.292)	6 (0.249)	14 (0.092)	7 (0.229)	9 (0.2)	25 (-0.088)	12 (0.139)	17 (0.043)	24 (-0.044)	4 (0.259)	5 (0.249)	2 (0.377)	10 (0.192)	13 (0.098)	1 (0.411)	18 (0.019)	27 (-0.12)	20 (0.005)	26 (-0.108)	21 (-0.012)	16 (0.051)	22 (-0.013)	19 (0.016)	11 (0.143)	23 (-0.033)	8 (0.217)	28 (-0.249)	15 (0.064)
Acadm	4	NA	15 (0.072)	8 (0.134)	16 (0.067)	4 (0.188)	2 (0.251)	23 (-0.005)	10 (0.117)	26 (-0.036)	20 (0.006)	3 (0.223)	9 (0.123)	11 (0.099)	7 (0.14)	5 (0.167)	1 (0.309)	6 (0.141)	24 (-0.02)	18 (0.033)	13 (0.097)	12 (0.098)	14 (0.077)	21 (0.002)	22 (0)	17 (0.055)	25 (-0.033)	19 (0.013)	28 (-0.321)	27 (-0.09)
Cenpa	4	NA	2 (0.216)	17 (0.026)	27 (-0.086)	3 (0.209)	7 (0.104)	25 (-0.02)	15 (0.033)	12 (0.07)	22 (-0.002)	9 (0.087)	11 (0.072)	8 (0.097)	6 (0.17)	16 (0.029)	1 (0.429)	5 (0.171)	23 (-0.004)	13 (0.058)	21 (-0.002)	14 (0.042)	19 (0.017)	24 (-0.012)	20 (0.003)	10 (0.082)	18 (0.022)	4 (0.193)	28 (-0.127)	26 (-0.045)
Myo1e	5	NA	6 (0.28)	8 (0.203)	2 (0.401)	4 (0.316)	13 (0.079)	25 (-0.118)	3 (0.325)	19 (-0.01)	20 (-0.011)	27 (-0.167)	26 (-0.119)	24 (-0.108)	23 (-0.097)	1 (0.459)	11 (0.097)	17 (0.017)	16 (0.021)	15 (0.021)	18 (-0.008)	10 (0.099)	12 (0.091)	21 (-0.017)	14 (0.059)	7 (0.256)	22 (-0.045)	5 (0.283)	9 (0.101)	28 (-0.192)
Arid5a	5	NA	8 (0.153)	7 (0.175)	1 (0.342)	6 (0.19)	24 (-0.007)	19 (0.018)	13 (0.074)	15 (0.063)	22 (0.004)	10 (0.13)	25 (-0.013)	16 (0.052)	23 (-0.001)	2 (0.339)	26 (-0.019)	4 (0.205)	5 (0.195)	9 (0.138)	21 (0.01)	14 (0.069)	18 (0.026)	27 (-0.035)	20 (0.014)	11 (0.105)	17 (0.034)	3 (0.303)	12 (0.091)	28 (-0.079)
Stk38l	5	NA	11 (0.132)	3 (0.29)	2 (0.335)	7 (0.2)	4 (0.279)	19 (0.077)	5 (0.245)	15 (0.116)	25 (0.018)	24 (0.019)	21 (0.075)	12 (0.128)	20 (0.076)	1 (0.335)	17 (0.094)	6 (0.2)	9 (0.163)	14 (0.118)	22 (0.047)	16 (0.108)	18 (0.079)	23 (0.031)	27 (-0.007)	28 (-0.013)	26 (-0.003)	8 (0.192)	13 (0.122)	10 (0.143)
Ranbp2	5	NA	6 (0.274)	7 (0.23)	3 (0.307)	4 (0.299)	12 (0.175)	26 (-0.021)	9 (0.204)	13 (0.159)	19 (0.057)	28 (-0.086)	25 (-0.011)	14 (0.158)	15 (0.155)	2 (0.356)	16 (0.136)	5 (0.296)	11 (0.19)	8 (0.222)	18 (0.066)	10 (0.192)	22 (0.037)	23 (0.034)	21 (0.041)	17 (0.124)	20 (0.048)	1 (0.36)	24 (0.013)	27 (-0.044)
Brinp1	5	Delayed PRG	1 (0.385)	4 (0.277)	22 (0.028)	11 (0.143)	6 (0.21)	24 (-0.004)	7 (0.207)	14 (0.103)	9 (0.175)	27 (-0.136)	26 (-0.097)	3 (0.295)	19 (0.043)	2 (0.36)	12 (0.14)	21 (0.039)	13 (0.135)	15 (0.098)	18 (0.056)	17 (0.086)	10 (0.154)	20 (0.042)	23 (0.009)	25 (-0.068)	28 (-0.252)	5 (0.221)	16 (0.088)	8 (0.203)
Rgs7bp	5	NA	1 (0.369)	3 (0.232)	13 (0.056)	2 (0.291)	16 (0.034)	15 (0.039)	5 (0.204)	11 (0.103)	14 (0.051)	28 (-0.254)	26 (-0.11)	6 (0.2)	20 (-0.005)	12 (0.082)	24 (-0.033)	8 (0.136)	18 (0.023)	21 (-0.021)	10 (0.106)	17 (0.029)	9 (0.107)	22 (-0.026)	19 (0.02)	25 (-0.08)	27 (-0.114)	4 (0.225)	23 (-0.03)	7 (0.148)
Tet2	5	NA	1 (0.331)	15 (0.079)	2 (0.266)	13 (0.092)	25 (0.003)	24 (0.016)	16 (0.078)	11 (0.106)	12 (0.099)	27 (-0.063)	26 (-0.033)	6 (0.143)	23 (0.028)	17 (0.067)	8 (0.135)	5 (0.159)	10 (0.111)	7 (0.139)	3 (0.21)	14 (0.091)	9 (0.133)	20 (0.05)	18 (0.06)	4 (0.205)	28 (-0.274)	21 (0.04)	22 (0.033)	19 (0.059)
Ppm1b	5	NA	3 (0.277)	11 (0.161)	5 (0.235)	9 (0.165)	6 (0.226)	23 (0.009)	12 (0.092)	21 (0.028)	20 (0.036)	24 (-0.001)	18 (0.043)	2 (0.309)	8 (0.186)	1 (0.43)	4 (0.251)	13 (0.092)	22 (0.02)	15 (0.079)	14 (0.089)	19 (0.043)	17 (0.066)	26 (-0.035)	16 (0.072)	7 (0.222)	28 (-0.203)	10 (0.162)	27 (-0.075)	25 (-0.006)
Spire1	5	NA	1 (0.355)	5 (0.248)	2 (0.335)	3 (0.334)	8 (0.226)	24 (-0.027)	15 (0.107)	13 (0.11)	23 (0.008)	27 (-0.076)	21 (0.022)	4 (0.261)	17 (0.061)	7 (0.229)	6 (0.236)	11 (0.17)	12 (0.138)	16 (0.069)	14 (0.108)	18 (0.059)	19 (0.052)	26 (-0.066)	25 (-0.049)	10 (0.182)	28 (-0.142)	20 (0.043)	22 (0.015)	9 (0.189)
Inpp5a	5	NA	12 (0.08)	9 (0.099)	4 (0.228)	8 (0.13)	23 (-0.077)	19 (-0.032)	3 (0.332)	15 (0.054)	17 (0.016)	26 (-0.141)	13 (0.075)	2 (0.335)	22 (-0.063)	1 (0.346)	21 (-0.056)	16 (0.029)	11 (0.084)	14 (0.066)	25 (-0.128)	18 (-0.011)	24 (-0.106)	20 (-0.045)	10 (0.094)	5 (0.21)	28 (-0.373)	7 (0.141)	27 (-0.234)	6 (0.151)
Fbxo4	5	NA	22 (0.018)	11 (0.074)	26 (-0.036)	25 (0.008)	4 (0.137)	6 (0.113)	7 (0.109)	8 (0.102)	10 (0.075)	20 (0.031)	12 (0.074)	2 (0.231)	24 (0.01)	1 (0.308)	21 (0.028)	23 (0.014)	16 (0.043)	13 (0.064)	15 (0.059)	5 (0.117)	9 (0.087)	17 (0.04)	14 (0.064)	19 (0.032)	18 (0.039)	3 (0.138)	28 (-0.133)	27 (-0.037)
Myo10	5	NA	25 (-0.057)	13 (0.084)	12 (0.09)	10 (0.121)	6 (0.153)	16 (0.058)	3 (0.222)	14 (0.061)	17 (0.04)	27 (-0.1)	26 (-0.088)	5 (0.159)	7 (0.15)	1 (0.36)	4 (0.214)	24 (-0.055)	11 (0.1)	23 (-0.008)	19 (0.012)	18 (0.037)	22 (-0.008)	9 (0.125)	15 (0.06)	8 (0.132)	28 (-0.111)	2 (0.256)	20 (0)	21 (-0.004)
Shisa8	5	NA	18 (0.045)	7 (0.219)	19 (0.032)	23 (-0.013)	28 (-0.09)	12 (0.092)	26 (-0.052)	17 (0.056)	15 (0.067)	3 (0.37)	8 (0.217)	6 (0.287)	4 (0.357)	1 (0.49)	2 (0.481)	14 (0.074)	25 (-0.023)	20 (0.02)	5 (0.312)	24 (-0.013)	9 (0.206)	13 (0.076)	16 (0.06)	22 (-0.002)	21 (0.013)	10 (0.129)	11 (0.118)	27 (-0.064)
Ppp2r5a	5	NA	2 (0.357)	7 (0.182)	13 (0.136)	11 (0.144)	21 (0.057)	19 (0.065)	18 (0.068)	9 (0.154)	8 (0.171)	27 (-0.004)	24 (0.013)	3 (0.33)	16 (0.089)	1 (0.524)	12 (0.14)	22 (0.051)	26 (0.004)	14 (0.111)	25 (0.012)	20 (0.057)	5 (0.205)	15 (0.109)	10 (0.148)	6 (0.204)	28 (-0.121)	17 (0.07)	4 (0.25)	23 (0.022)
Mef2c	5	NA	3 (0.264)	14 (0.069)	28 (-0.129)	20 (0.007)	24 (-0.022)	26 (-0.05)	9 (0.12)	25 (-0.025)	10 (0.118)	18 (0.041)	19 (0.012)	15 (0.062)	16 (0.06)	1 (0.409)	13 (0.089)	5 (0.176)	22 (0)	17 (0.058)	2 (0.344)	8 (0.129)	6 (0.171)	11 (0.11)	12 (0.096)	7 (0.169)	23 (-0.009)	27 (-0.065)	4 (0.234)	21 (0.007)
Chrm3	5	NA	6 (0.172)	13 (0.092)	2 (0.351)	5 (0.177)	27 (-0.101)	26 (-0.096)	25 (-0.094)	23 (-0.036)	19 (0.003)	8 (0.168)	7 (0.168)	24 (-0.085)	10 (0.162)	1 (0.392)	4 (0.248)	11 (0.161)	12 (0.142)	18 (0.012)	14 (0.084)	20 (0.003)	15 (0.073)	17 (0.025)	16 (0.059)	28 (-0.111)	3 (0.309)	22 (-0.015)	9 (0.166)	21 (-0.011)
Kcnf1	5	Delayed PRG	3 (0.357)	18 (0.117)	5 (0.319)	6 (0.277)	24 (-0.001)	26 (-0.069)	10 (0.182)	15 (0.141)	17 (0.119)	19 (0.067)	25 (-0.018)	28 (-0.096)	7 (0.255)	1 (0.476)	2 (0.474)	21 (0.051)	20 (0.061)	16 (0.131)	4 (0.355)	11 (0.179)	14 (0.142)	13 (0.145)	9 (0.185)	27 (-0.083)	8 (0.187)	22 (0.026)	12 (0.16)	23 (0.001)
Ralgapa1	5	NA	3 (0.296)	4 (0.291)	2 (0.334)	1 (0.453)	27 (-0.138)	24 (-0.009)	21 (0.09)	16 (0.173)	17 (0.17)	5 (0.288)	13 (0.18)	26 (-0.11)	23 (0.035)	8 (0.249)	22 (0.066)	7 (0.267)	6 (0.277)	10 (0.219)	12 (0.183)	9 (0.232)	14 (0.175)	15 (0.174)	20 (0.116)	28 (-0.146)	25 (-0.016)	11 (0.206)	19 (0.118)	18 (0.133)
Braf	5	NA	17 (0.097)	18 (0.086)	6 (0.224)	12 (0.121)	28 (-0.18)	23 (0.045)	24 (0.028)	13 (0.121)	16 (0.104)	26 (0.02)	27 (0.011)	4 (0.245)	11 (0.127)	1 (0.415)	15 (0.114)	10 (0.15)	5 (0.233)	7 (0.214)	3 (0.268)	8 (0.192)	9 (0.164)	22 (0.052)	20 (0.073)	14 (0.117)	19 (0.073)	2 (0.274)	25 (0.023)	21 (0.065)
Arih1	5	NA	22 (0.034)	12 (0.157)	1 (0.445)	7 (0.222)	28 (-0.209)	24 (-0.006)	25 (-0.029)	8 (0.205)	11 (0.166)	15 (0.099)	19 (0.068)	6 (0.231)	16 (0.088)	2 (0.369)	21 (0.037)	4 (0.253)	10 (0.179)	9 (0.201)	14 (0.114)	3 (0.269)	13 (0.119)	18 (0.071)	23 (0.014)	26 (-0.085)	17 (0.075)	5 (0.232)	20 (0.053)	27 (-0.091)
Slc16a10	5	NA	7 (0.13)	5 (0.18)	24 (-0.164)	4 (0.253)	1 (0.451)	11 (0.06)	27 (-0.218)	19 (-0.091)	23 (-0.145)	14 (0)	16 (-0.031)	6 (0.13)	13 (0.032)	2 (0.331)	9 (0.07)	12 (0.052)	15 (-0.027)	17 (-0.074)	26 (-0.2)	18 (-0.08)	25 (-0.168)	22 (-0.137)	21 (-0.108)	20 (-0.094)	28 (-0.284)	3 (0.257)	8 (0.075)	10 (0.07)
Ankrd29	5	NA	16 (0.013)	10 (0.097)	7 (0.116)	12 (0.046)	2 (0.302)	22 (-0.081)	11 (0.053)	21 (-0.079)	20 (-0.042)	3 (0.165)	4 (0.157)	9 (0.102)	18 (-0.005)	1 (0.461)	5 (0.144)	6 (0.13)	8 (0.106)	15 (0.024)	26 (-0.178)	14 (0.033)	19 (-0.034)	23 (-0.117)	25 (-0.131)	24 (-0.128)	28 (-0.298)	17 (0.005)	27 (-0.186)	13 (0.045)
Mtmr11	5	NA	8 (0.065)	9 (0.062)	10 (0.054)	22 (-0.043)	7 (0.099)	5 (0.129)	4 (0.146)	21 (-0.038)	23 (-0.046)	2 (0.184)	3 (0.159)	17 (-0.004)	26 (-0.061)	1 (0.343)	16 (0.018)	6 (0.099)	20 (-0.017)	25 (-0.05)	13 (0.027)	24 (-0.046)	14 (0.026)	19 (-0.006)	11 (0.048)	12 (0.032)	28 (-0.211)	27 (-0.092)	18 (-0.006)	15 (0.02)
Gbe1	5	NA	2 (0.188)	4 (0.135)	11 (0.048)	7 (0.096)	5 (0.107)	12 (0.03)	10 (0.053)	17 (-0.014)	22 (-0.051)	8 (0.089)	9 (0.072)	18 (-0.018)	24 (-0.062)	1 (0.358)	6 (0.102)	19 (-0.019)	15 (-0.008)	14 (-0.005)	27 (-0.113)	13 (0.008)	25 (-0.07)	26 (-0.081)	23 (-0.061)	16 (-0.012)	28 (-0.38)	3 (0.159)	20 (-0.024)	21 (-0.036)
Cpeb3	5	NA	1 (0.478)	7 (0.248)	3 (0.462)	4 (0.357)	15 (-0.02)	28 (-0.224)	6 (0.282)	25 (-0.129)	17 (-0.029)	8 (0.175)	12 (0.078)	21 (-0.087)	23 (-0.11)	2 (0.464)	19 (-0.069)	5 (0.288)	11 (0.102)	14 (-0.004)	22 (-0.091)	13 (0.01)	20 (-0.075)	26 (-0.13)	24 (-0.121)	27 (-0.192)	18 (-0.064)	16 (-0.022)	10 (0.145)	9 (0.17)
Cthrc1	5	NA	5 (0.276)	7 (0.253)	10 (0.222)	21 (0.065)	6 (0.27)	24 (0.031)	9 (0.229)	22 (0.053)	18 (0.09)	2 (0.371)	8 (0.252)	27 (-0.244)	19 (0.081)	1 (0.42)	11 (0.202)	3 (0.293)	13 (0.156)	15 (0.125)	26 (-0.153)	14 (0.14)	16 (0.108)	17 (0.104)	23 (0.039)	25 (0.03)	28 (-0.514)	4 (0.282)	20 (0.074)	12 (0.164)
Ube2ql1	5	NA	4 (0.334)	16 (0.059)	7 (0.258)	2 (0.367)	8 (0.195)	19 (0.029)	11 (0.149)	13 (0.104)	15 (0.076)	5 (0.311)	10 (0.172)	23 (-0.009)	17 (0.047)	1 (0.424)	18 (0.038)	9 (0.177)	12 (0.112)	14 (0.087)	28 (-0.195)	20 (0.029)	26 (-0.113)	24 (-0.014)	25 (-0.029)	21 (0.006)	27 (-0.13)	3 (0.34)	22 (0.003)	6 (0.28)
Oxct1	5	NA	5 (0.264)	3 (0.279)	7 (0.248)	2 (0.323)	14 (0.116)	27 (-0.081)	6 (0.255)	26 (-0.069)	20 (0.062)	4 (0.268)	9 (0.202)	21 (0.026)	22 (0.022)	1 (0.417)	24 (-0.022)	15 (0.114)	13 (0.128)	18 (0.065)	25 (-0.056)	12 (0.142)	23 (-0.007)	19 (0.064)	16 (0.1)	11 (0.154)	28 (-0.326)	8 (0.217)	17 (0.094)	10 (0.19)
R3hdm1	5	NA	1 (0.508)	5 (0.237)	3 (0.422)	2 (0.484)	6 (0.19)	23 (-0.069)	15 (0.03)	25 (-0.113)	12 (0.049)	27 (-0.165)	28 (-0.199)	14 (0.033)	13 (0.041)	4 (0.35)	17 (0.013)	24 (-0.076)	10 (0.067)	8 (0.136)	9 (0.077)	7 (0.144)	11 (0.064)	22 (-0.051)	18 (0.005)	26 (-0.15)	19 (-0.001)	21 (-0.015)	16 (0.025)	20 (-0.014)
Pten	5	NA	1 (0.387)	7 (0.112)	5 (0.176)	3 (0.352)	4 (0.202)	16 (-0.012)	10 (0.061)	25 (-0.16)	21 (-0.078)	27 (-0.215)	28 (-0.225)	6 (0.158)	9 (0.084)	2 (0.364)	8 (0.111)	11 (0.061)	14 (-0.004)	12 (0.029)	20 (-0.036)	15 (-0.007)	18 (-0.015)	17 (-0.012)	13 (0.01)	23 (-0.123)	24 (-0.134)	26 (-0.195)	19 (-0.036)	22 (-0.083)
Egr2	5	Rapid PRG	4 (0.325)	11 (0.185)	5 (0.275)	8 (0.264)	9 (0.238)	25 (-0.021)	20 (0.002)	12 (0.129)	15 (0.091)	24 (-0.017)	23 (-0.016)	16 (0.045)	13 (0.121)	2 (0.35)	14 (0.102)	7 (0.265)	6 (0.265)	3 (0.327)	18 (0.022)	10 (0.206)	19 (0.009)	21 (-0.007)	26 (-0.024)	22 (-0.013)	1 (0.37)	28 (-0.187)	17 (0.026)	27 (-0.05)
Psme4	5	NA	4 (0.308)	6 (0.212)	3 (0.309)	2 (0.403)	9 (0.141)	26 (-0.104)	28 (-0.198)	21 (-0.038)	22 (-0.045)	19 (-0.029)	18 (0.002)	7 (0.148)	16 (0.035)	1 (0.515)	17 (0.014)	13 (0.085)	11 (0.128)	10 (0.132)	23 (-0.049)	8 (0.148)	15 (0.037)	20 (-0.037)	25 (-0.09)	24 (-0.076)	5 (0.228)	14 (0.046)	27 (-0.121)	12 (0.127)
Ago3	5	NA	5 (0.193)	9 (0.1)	1 (0.307)	6 (0.181)	27 (-0.173)	25 (-0.13)	26 (-0.163)	12 (0.042)	11 (0.048)	18 (-0.065)	23 (-0.095)	24 (-0.12)	20 (-0.074)	15 (0.009)	17 (-0.052)	7 (0.133)	4 (0.198)	10 (0.093)	21 (-0.086)	8 (0.107)	13 (0.038)	16 (-0.047)	22 (-0.087)	14 (0.02)	28 (-0.212)	19 (-0.072)	2 (0.26)	3 (0.204)
Rnf157	5	NA	9 (0.055)	6 (0.146)	3 (0.222)	2 (0.26)	11 (0.024)	12 (-0.007)	27 (-0.222)	18 (-0.055)	15 (-0.037)	21 (-0.09)	26 (-0.193)	28 (-0.271)	25 (-0.158)	1 (0.365)	19 (-0.067)	5 (0.164)	8 (0.099)	10 (0.048)	16 (-0.041)	14 (-0.034)	17 (-0.053)	22 (-0.116)	24 (-0.154)	13 (-0.007)	20 (-0.086)	23 (-0.144)	7 (0.144)	4 (0.189)
Sox9	5	NA	4 (0.176)	7 (0.113)	3 (0.202)	1 (0.301)	28 (-0.232)	13 (0.07)	25 (-0.093)	14 (0.068)	11 (0.078)	2 (0.297)	5 (0.17)	22 (0.003)	9 (0.09)	23 (-0.032)	8 (0.093)	18 (0.051)	20 (0.011)	15 (0.062)	19 (0.013)	16 (0.057)	21 (0.009)	10 (0.082)	12 (0.075)	27 (-0.19)	26 (-0.118)	6 (0.163)	24 (-0.045)	17 (0.053)
Acox1	5	NA	3 (0.158)	17 (0.007)	2 (0.291)	1 (0.309)	25 (-0.094)	19 (-0.013)	9 (0.073)	12 (0.044)	15 (0.017)	21 (-0.057)	20 (-0.055)	6 (0.082)	24 (-0.085)	23 (-0.075)	26 (-0.117)	13 (0.043)	4 (0.097)	10 (0.057)	5 (0.097)	7 (0.076)	8 (0.074)	14 (0.032)	11 (0.047)	28 (-0.121)	16 (0.012)	18 (-0.004)	27 (-0.119)	22 (-0.073)
Lmtk2	5	NA	3 (0.361)	4 (0.227)	1 (0.458)	2 (0.403)	26 (-0.105)	23 (-0.044)	17 (0.002)	24 (-0.054)	13 (0.021)	21 (-0.012)	19 (0.001)	8 (0.065)	18 (0.002)	10 (0.043)	9 (0.063)	20 (-0.004)	11 (0.041)	16 (0.006)	14 (0.013)	15 (0.01)	12 (0.034)	22 (-0.031)	25 (-0.071)	5 (0.155)	28 (-0.256)	7 (0.076)	27 (-0.145)	6 (0.103)
Kcne1	5	NA	2 (0.235)	7 (0.049)	3 (0.182)	1 (0.379)	10 (0.024)	23 (-0.017)	12 (0.014)	26 (-0.039)	21 (-0.006)	9 (0.042)	6 (0.051)	24 (-0.023)	20 (-0.004)	11 (0.015)	22 (-0.007)	8 (0.046)	19 (-0.002)	17 (0.003)	25 (-0.035)	18 (0.001)	16 (0.004)	13 (0.011)	14 (0.009)	15 (0.005)	28 (-0.184)	4 (0.087)	27 (-0.094)	5 (0.067)
Cdc42ep3	5	NA	4 (0.284)	3 (0.317)	1 (0.405)	2 (0.356)	5 (0.152)	23 (-0.076)	6 (0.151)	16 (0.01)	9 (0.081)	26 (-0.131)	21 (-0.047)	10 (0.08)	24 (-0.094)	25 (-0.109)	18 (-0.013)	27 (-0.141)	19 (-0.023)	8 (0.106)	12 (0.077)	11 (0.079)	14 (0.031)	13 (0.06)	15 (0.015)	22 (-0.063)	28 (-0.531)	20 (-0.03)	7 (0.129)	17 (0.005)
Omg	5	SRG	1 (0.406)	7 (0.106)	2 (0.385)	3 (0.33)	18 (0.029)	23 (-0.091)	4 (0.164)	12 (0.063)	9 (0.093)	22 (-0.056)	26 (-0.167)	28 (-0.349)	14 (0.053)	25 (-0.164)	5 (0.134)	13 (0.057)	10 (0.088)	17 (0.037)	6 (0.111)	15 (0.05)	21 (-0.007)	19 (0.026)	20 (0.018)	16 (0.039)	24 (-0.119)	27 (-0.227)	8 (0.097)	11 (0.081)
Cntn4	5	NA	3 (0.25)	1 (0.344)	2 (0.254)	10 (0.123)	5 (0.236)	22 (-0.053)	4 (0.25)	6 (0.182)	9 (0.166)	26 (-0.258)	23 (-0.147)	24 (-0.172)	12 (0.103)	25 (-0.238)	7 (0.18)	15 (0.021)	13 (0.041)	17 (0.003)	16 (0.007)	19 (-0.026)	18 (0.002)	21 (-0.04)	14 (0.039)	11 (0.108)	28 (-0.452)	27 (-0.297)	20 (-0.033)	8 (0.174)
Il5ra	5	NA	9 (0.063)	2 (0.186)	8 (0.083)	11 (0.048)	22 (-0.041)	16 (-0.005)	4 (0.137)	5 (0.103)	6 (0.094)	21 (-0.037)	17 (-0.009)	24 (-0.071)	7 (0.09)	26 (-0.166)	1 (0.33)	19 (-0.028)	10 (0.049)	20 (-0.028)	18 (-0.015)	25 (-0.091)	14 (0.011)	23 (-0.058)	12 (0.033)	3 (0.137)	28 (-0.313)	27 (-0.199)	15 (0.009)	13 (0.033)
Cdh6	5	NA	7 (0.239)	5 (0.353)	4 (0.411)	2 (0.447)	1 (0.478)	23 (-0.084)	10 (0.097)	17 (0.029)	15 (0.051)	28 (-0.404)	26 (-0.253)	27 (-0.354)	6 (0.247)	8 (0.172)	3 (0.412)	16 (0.029)	13 (0.056)	18 (-0.006)	24 (-0.105)	20 (-0.043)	14 (0.056)	11 (0.086)	12 (0.075)	19 (-0.018)	22 (-0.061)	25 (-0.124)	21 (-0.054)	9 (0.125)
Chrna5	5	NA	8 (0.065)	6 (0.14)	4 (0.232)	5 (0.159)	2 (0.407)	18 (-0.021)	27 (-0.129)	24 (-0.076)	12 (0.033)	19 (-0.024)	16 (-0.017)	23 (-0.05)	3 (0.251)	25 (-0.088)	1 (0.428)	7 (0.067)	9 (0.062)	14 (0.01)	10 (0.039)	20 (-0.037)	17 (-0.02)	15 (-0.014)	13 (0.014)	11 (0.033)	28 (-0.344)	26 (-0.114)	22 (-0.05)	21 (-0.04)
S100b	5	NA	3 (0.234)	10 (0.052)	1 (0.397)	2 (0.322)	6 (0.107)	18 (-0.037)	24 (-0.096)	16 (-0.018)	20 (-0.045)	27 (-0.253)	26 (-0.116)	22 (-0.089)	12 (0.019)	25 (-0.105)	7 (0.103)	4 (0.156)	9 (0.054)	15 (-0.01)	19 (-0.043)	14 (-0.008)	21 (-0.06)	23 (-0.09)	17 (-0.032)	13 (0)	28 (-0.341)	8 (0.069)	11 (0.046)	5 (0.133)
Enpp2	5	NA	7 (0.161)	5 (0.222)	3 (0.284)	2 (0.338)	4 (0.255)	20 (-0.091)	24 (-0.21)	12 (0.067)	18 (-0.065)	28 (-0.32)	27 (-0.281)	26 (-0.27)	8 (0.141)	14 (-0.001)	1 (0.347)	9 (0.131)	11 (0.107)	16 (-0.009)	23 (-0.164)	13 (0.006)	17 (-0.031)	19 (-0.082)	15 (-0.006)	21 (-0.115)	25 (-0.232)	22 (-0.146)	10 (0.131)	6 (0.186)
Coq10a	5	NA	4 (0.226)	6 (0.211)	1 (0.316)	3 (0.26)	2 (0.302)	8 (0.181)	25 (-0.019)	15 (0.061)	17 (0.045)	7 (0.192)	9 (0.169)	11 (0.135)	26 (-0.059)	10 (0.142)	24 (-0.018)	21 (0.038)	13 (0.069)	20 (0.039)	19 (0.044)	12 (0.074)	18 (0.044)	14 (0.069)	16 (0.051)	22 (0.026)	28 (-0.217)	5 (0.221)	23 (-0.012)	27 (-0.086)
Tbc1d9	5	NA	2 (0.338)	7 (0.216)	1 (0.402)	9 (0.169)	6 (0.22)	18 (0.06)	26 (-0.059)	14 (0.095)	22 (0.029)	4 (0.291)	3 (0.291)	5 (0.255)	24 (-0.013)	8 (0.204)	27 (-0.16)	11 (0.152)	13 (0.126)	16 (0.075)	25 (-0.019)	21 (0.03)	20 (0.031)	19 (0.042)	23 (0.024)	10 (0.156)	28 (-0.264)	12 (0.134)	15 (0.09)	17 (0.068)
Id2	5	NA	3 (0.329)	2 (0.346)	8 (0.172)	1 (0.465)	6 (0.229)	12 (0.106)	26 (-0.055)	7 (0.218)	13 (0.099)	19 (0.03)	25 (-0.031)	11 (0.107)	21 (0.025)	10 (0.115)	27 (-0.111)	17 (0.056)	15 (0.071)	23 (0.006)	16 (0.057)	20 (0.029)	18 (0.045)	14 (0.08)	22 (0.01)	5 (0.243)	28 (-0.178)	4 (0.279)	24 (-0.023)	9 (0.14)
Rims4	5	NA	1 (0.452)	4 (0.345)	2 (0.415)	5 (0.316)	3 (0.377)	25 (-0.081)	10 (0.15)	24 (-0.065)	13 (0.093)	21 (-0.026)	17 (0.043)	6 (0.229)	28 (-0.123)	11 (0.149)	23 (-0.044)	7 (0.228)	9 (0.165)	15 (0.067)	19 (0.007)	20 (0.002)	22 (-0.034)	27 (-0.098)	16 (0.049)	14 (0.088)	26 (-0.086)	8 (0.174)	12 (0.146)	18 (0.022)
Irgq	5	NA	2 (0.306)	5 (0.202)	1 (0.326)	3 (0.274)	4 (0.231)	18 (0.034)	11 (0.102)	9 (0.11)	13 (0.077)	15 (0.049)	7 (0.117)	8 (0.111)	24 (0.021)	26 (-0.083)	28 (-0.087)	10 (0.105)	22 (0.027)	17 (0.036)	16 (0.046)	20 (0.031)	21 (0.031)	23 (0.025)	14 (0.058)	25 (-0.002)	27 (-0.084)	6 (0.175)	12 (0.078)	19 (0.033)
Herpud2	5	NA	2 (0.293)	5 (0.201)	1 (0.384)	3 (0.293)	6 (0.192)	26 (-0.029)	8 (0.149)	15 (0.057)	16 (0.045)	19 (0.033)	18 (0.039)	7 (0.173)	20 (0.01)	12 (0.069)	23 (-0.007)	10 (0.087)	11 (0.069)	14 (0.063)	25 (-0.024)	13 (0.064)	17 (0.044)	24 (-0.019)	22 (0.005)	9 (0.11)	27 (-0.071)	4 (0.232)	28 (-0.083)	21 (0.009)
Mindy2	5	NA	8 (0.09)	5 (0.179)	2 (0.342)	4 (0.228)	1 (0.481)	9 (0.074)	14 (0.003)	24 (-0.115)	18 (-0.069)	27 (-0.232)	17 (-0.069)	3 (0.328)	21 (-0.083)	7 (0.108)	25 (-0.151)	6 (0.109)	10 (0.037)	11 (0.031)	16 (-0.041)	13 (0.018)	22 (-0.094)	23 (-0.115)	15 (-0.037)	12 (0.03)	28 (-0.425)	19 (-0.07)	26 (-0.158)	20 (-0.075)
Numb	5	NA	3 (0.347)	6 (0.235)	8 (0.168)	4 (0.298)	2 (0.355)	11 (0.036)	27 (-0.192)	24 (-0.139)	21 (-0.067)	15 (-0.012)	18 (-0.031)	5 (0.283)	17 (-0.029)	1 (0.405)	12 (0.03)	9 (0.051)	16 (-0.027)	13 (0.012)	22 (-0.079)	10 (0.042)	14 (-0.004)	23 (-0.129)	20 (-0.055)	7 (0.186)	28 (-0.381)	25 (-0.149)	19 (-0.047)	26 (-0.158)
Ptchd1	5	NA	3 (0.319)	6 (0.212)	9 (0.131)	2 (0.396)	1 (0.471)	8 (0.165)	26 (-0.112)	12 (0.098)	20 (0.006)	7 (0.206)	10 (0.126)	5 (0.217)	17 (0.027)	18 (0.027)	19 (0.016)	25 (-0.066)	11 (0.118)	23 (-0.015)	15 (0.053)	21 (-0.01)	13 (0.073)	16 (0.04)	22 (-0.012)	14 (0.06)	28 (-0.612)	4 (0.24)	27 (-0.139)	24 (-0.047)
Ankrd40	5	NA	5 (0.184)	4 (0.19)	17 (0.023)	3 (0.196)	1 (0.315)	15 (0.035)	6 (0.182)	25 (-0.033)	14 (0.051)	16 (0.033)	10 (0.08)	2 (0.243)	20 (-0.013)	7 (0.178)	11 (0.065)	9 (0.091)	23 (-0.017)	24 (-0.022)	13 (0.052)	21 (-0.017)	18 (0.018)	22 (-0.017)	12 (0.054)	8 (0.13)	28 (-0.471)	26 (-0.042)	27 (-0.08)	19 (-0.009)
P2rx4	5	NA	2 (0.268)	4 (0.204)	3 (0.214)	7 (0.148)	1 (0.405)	11 (0.077)	12 (0.067)	18 (0.019)	16 (0.027)	8 (0.103)	14 (0.061)	5 (0.182)	23 (-0.061)	21 (0.005)	20 (0.013)	13 (0.065)	9 (0.099)	15 (0.043)	26 (-0.117)	6 (0.162)	22 (-0.004)	25 (-0.098)	24 (-0.067)	10 (0.078)	27 (-0.217)	17 (0.022)	28 (-0.248)	19 (0.016)
Galt	5	NA	2 (0.317)	4 (0.215)	14 (0.079)	5 (0.198)	1 (0.474)	13 (0.081)	23 (-0.027)	20 (-0.016)	19 (0.025)	7 (0.179)	6 (0.19)	3 (0.251)	21 (-0.023)	25 (-0.035)	15 (0.054)	8 (0.122)	10 (0.108)	12 (0.095)	27 (-0.048)	11 (0.098)	24 (-0.034)	16 (0.045)	17 (0.044)	22 (-0.024)	28 (-0.219)	9 (0.115)	26 (-0.045)	18 (0.036)
Kbtbd2	5	NA	2 (0.257)	4 (0.186)	5 (0.181)	3 (0.194)	1 (0.399)	9 (0.125)	13 (0.069)	17 (0.06)	18 (0.058)	14 (0.066)	11 (0.089)	10 (0.1)	8 (0.129)	21 (0.039)	6 (0.178)	7 (0.133)	19 (0.057)	16 (0.061)	23 (0.027)	22 (0.03)	25 (0.017)	24 (0.017)	26 (0.015)	12 (0.074)	28 (-0.293)	15 (0.063)	27 (-0.026)	20 (0.05)
Lbh	5	NA	6 (0.193)	4 (0.233)	1 (0.396)	3 (0.282)	2 (0.301)	10 (0.137)	9 (0.16)	7 (0.188)	12 (0.134)	23 (-0.004)	17 (0.058)	26 (-0.262)	20 (0.042)	14 (0.086)	21 (0.04)	5 (0.21)	13 (0.123)	16 (0.078)	22 (0.025)	15 (0.083)	18 (0.048)	11 (0.137)	19 (0.043)	25 (-0.13)	28 (-0.539)	8 (0.183)	27 (-0.293)	24 (-0.094)
Srpk2	5	NA	7 (0.198)	4 (0.294)	2 (0.382)	1 (0.397)	3 (0.311)	16 (0.117)	17 (0.079)	22 (-0.001)	20 (0.049)	5 (0.282)	8 (0.173)	24 (-0.095)	21 (0.003)	26 (-0.131)	14 (0.135)	6 (0.257)	13 (0.136)	19 (0.049)	11 (0.143)	10 (0.159)	9 (0.169)	18 (0.058)	23 (-0.048)	27 (-0.162)	28 (-0.28)	15 (0.124)	25 (-0.128)	12 (0.141)
Ttc9	5	NA	2 (0.345)	5 (0.248)	3 (0.342)	4 (0.285)	1 (0.523)	8 (0.157)	13 (0.105)	16 (0.052)	14 (0.079)	7 (0.184)	11 (0.122)	12 (0.106)	19 (-0.011)	25 (-0.105)	17 (0)	9 (0.153)	10 (0.135)	15 (0.07)	27 (-0.158)	21 (-0.036)	24 (-0.102)	20 (-0.027)	23 (-0.072)	28 (-0.188)	26 (-0.109)	22 (-0.049)	18 (-0.009)	6 (0.215)
Pitpna	5	NA	3 (0.421)	5 (0.309)	1 (0.51)	4 (0.412)	2 (0.456)	13 (0.129)	24 (-0.013)	16 (0.084)	17 (0.083)	9 (0.22)	10 (0.2)	25 (-0.086)	21 (0.009)	14 (0.105)	22 (0.001)	7 (0.248)	6 (0.262)	11 (0.157)	26 (-0.13)	12 (0.133)	18 (0.063)	19 (0.041)	20 (0.025)	27 (-0.164)	28 (-0.337)	15 (0.097)	23 (-0.005)	8 (0.223)
Kras	5	NA	5 (0.236)	3 (0.353)	1 (0.405)	2 (0.365)	4 (0.304)	16 (0.066)	19 (0.046)	23 (-0.006)	15 (0.07)	9 (0.145)	7 (0.18)	17 (0.066)	14 (0.071)	8 (0.153)	10 (0.144)	6 (0.231)	12 (0.112)	11 (0.123)	26 (-0.057)	20 (0.026)	24 (-0.02)	21 (0.013)	22 (0.002)	27 (-0.14)	28 (-0.207)	18 (0.059)	25 (-0.04)	13 (0.098)
Pnpla8	5	NA	4 (0.337)	5 (0.265)	2 (0.407)	3 (0.339)	1 (0.411)	19 (0.058)	26 (-0.055)	16 (0.066)	12 (0.082)	8 (0.145)	6 (0.167)	17 (0.066)	22 (-0.001)	11 (0.091)	15 (0.067)	7 (0.15)	18 (0.064)	20 (0.054)	23 (-0.02)	10 (0.1)	21 (0.007)	24 (-0.03)	25 (-0.031)	27 (-0.134)	28 (-0.201)	14 (0.069)	9 (0.119)	13 (0.077)
Smap1	5	NA	6 (0.189)	8 (0.174)	4 (0.207)	3 (0.378)	2 (0.48)	5 (0.203)	24 (-0.023)	22 (-0.011)	23 (-0.018)	11 (0.15)	10 (0.154)	12 (0.15)	17 (0.074)	1 (0.547)	9 (0.162)	13 (0.139)	14 (0.113)	18 (0.06)	7 (0.176)	15 (0.103)	16 (0.095)	21 (-0.002)	20 (0.017)	26 (-0.141)	28 (-0.232)	19 (0.053)	27 (-0.172)	25 (-0.04)
Purb	5	NA	4 (0.364)	5 (0.355)	10 (0.183)	2 (0.452)	1 (0.602)	7 (0.315)	20 (0.11)	22 (0.094)	17 (0.132)	12 (0.152)	8 (0.219)	6 (0.322)	15 (0.147)	3 (0.42)	9 (0.219)	14 (0.15)	23 (0.058)	13 (0.15)	16 (0.143)	18 (0.124)	24 (0.035)	19 (0.113)	21 (0.102)	27 (-0.169)	28 (-0.278)	25 (0)	11 (0.175)	26 (-0.135)
Bzw1	5	NA	4 (0.336)	3 (0.39)	7 (0.283)	2 (0.416)	1 (0.56)	8 (0.209)	19 (0.099)	12 (0.136)	10 (0.157)	18 (0.101)	15 (0.116)	27 (-0.069)	11 (0.151)	5 (0.312)	6 (0.306)	9 (0.197)	20 (0.098)	23 (0.059)	13 (0.126)	21 (0.06)	22 (0.06)	16 (0.111)	14 (0.117)	26 (-0.05)	28 (-0.171)	17 (0.105)	25 (0.029)	24 (0.057)
Ppp2ca	5	NA	5 (0.277)	3 (0.358)	9 (0.185)	2 (0.39)	1 (0.521)	6 (0.27)	23 (0.063)	11 (0.166)	17 (0.128)	13 (0.149)	8 (0.221)	20 (0.098)	16 (0.13)	4 (0.301)	7 (0.222)	10 (0.185)	24 (0.061)	19 (0.116)	14 (0.143)	21 (0.073)	18 (0.121)	12 (0.158)	15 (0.141)	25 (0.05)	28 (-0.146)	26 (0.018)	22 (0.071)	27 (-0.04)
Cd47	5	NA	8 (0.251)	4 (0.368)	10 (0.194)	3 (0.371)	1 (0.513)	23 (0.045)	9 (0.195)	15 (0.15)	16 (0.146)	2 (0.422)	11 (0.179)	5 (0.342)	19 (0.103)	7 (0.263)	6 (0.3)	14 (0.171)	18 (0.132)	17 (0.14)	22 (0.045)	21 (0.092)	24 (0.039)	13 (0.176)	20 (0.098)	26 (-0.088)	28 (-0.323)	25 (-0.039)	27 (-0.257)	12 (0.178)
Enho	5	NA	16 (0.065)	8 (0.257)	3 (0.353)	5 (0.279)	1 (0.385)	6 (0.279)	11 (0.154)	13 (0.089)	18 (0.063)	4 (0.344)	2 (0.356)	12 (0.106)	9 (0.168)	23 (-0.029)	7 (0.277)	10 (0.159)	15 (0.072)	20 (0.029)	24 (-0.058)	14 (0.074)	25 (-0.062)	17 (0.065)	21 (0.011)	27 (-0.183)	28 (-0.49)	22 (0.005)	19 (0.055)	26 (-0.066)
Raly	5	NA	4 (0.312)	3 (0.327)	8 (0.189)	2 (0.366)	1 (0.618)	10 (0.176)	18 (0.078)	13 (0.104)	12 (0.108)	5 (0.262)	6 (0.257)	9 (0.186)	16 (0.088)	28 (-0.122)	7 (0.213)	26 (0.011)	25 (0.014)	20 (0.072)	24 (0.021)	21 (0.06)	17 (0.085)	15 (0.091)	14 (0.1)	19 (0.077)	27 (-0.033)	11 (0.138)	22 (0.041)	23 (0.035)
Tubb4a	5	NA	7 (0.284)	5 (0.339)	2 (0.365)	3 (0.355)	1 (0.499)	9 (0.244)	12 (0.131)	18 (0.076)	13 (0.131)	8 (0.281)	6 (0.324)	4 (0.354)	16 (0.09)	21 (0.033)	10 (0.175)	14 (0.126)	19 (0.066)	24 (-0.003)	26 (-0.043)	22 (0.025)	23 (0.007)	20 (0.066)	15 (0.1)	27 (-0.065)	28 (-0.25)	11 (0.131)	17 (0.089)	25 (-0.021)
Csmd1	6	NA	20 (-0.082)	22 (-0.128)	21 (-0.102)	25 (-0.3)	10 (0.015)	17 (-0.072)	23 (-0.193)	12 (-0.02)	19 (-0.077)	27 (-0.354)	26 (-0.341)	28 (-0.399)	3 (0.172)	16 (-0.066)	1 (0.422)	9 (0.028)	8 (0.084)	14 (-0.047)	4 (0.155)	18 (-0.077)	6 (0.102)	5 (0.119)	15 (-0.064)	24 (-0.258)	11 (-0.014)	2 (0.27)	13 (-0.023)	7 (0.09)
Chrna3	6	NA	15 (0.012)	12 (0.047)	4 (0.125)	11 (0.05)	9 (0.06)	17 (0.004)	20 (-0.016)	21 (-0.023)	5 (0.116)	24 (-0.1)	25 (-0.122)	26 (-0.123)	7 (0.087)	22 (-0.024)	2 (0.303)	14 (0.025)	6 (0.096)	19 (-0.006)	1 (0.432)	8 (0.085)	3 (0.166)	13 (0.027)	18 (-0.001)	10 (0.059)	28 (-0.421)	23 (-0.094)	16 (0.008)	27 (-0.148)
Sostdc1	6	SRG	24 (-0.099)	18 (-0.055)	8 (0.149)	4 (0.172)	27 (-0.165)	20 (-0.063)	21 (-0.077)	17 (-0.027)	14 (-0.01)	15 (-0.019)	19 (-0.055)	28 (-0.258)	6 (0.157)	23 (-0.093)	1 (0.456)	13 (0.048)	3 (0.174)	11 (0.089)	2 (0.303)	9 (0.124)	7 (0.155)	5 (0.17)	12 (0.088)	10 (0.123)	22 (-0.077)	16 (-0.024)	25 (-0.105)	26 (-0.157)
Cd63	6	NA	26 (-0.145)	19 (0.079)	20 (0.057)	21 (0.032)	16 (0.097)	5 (0.209)	28 (-0.197)	7 (0.16)	18 (0.094)	12 (0.126)	15 (0.108)	22 (-0.054)	3 (0.228)	14 (0.112)	1 (0.519)	4 (0.225)	11 (0.127)	9 (0.135)	2 (0.242)	6 (0.164)	10 (0.134)	13 (0.117)	8 (0.152)	25 (-0.131)	17 (0.095)	24 (-0.115)	23 (-0.078)	27 (-0.156)
Rdh5	6	NA	23 (-0.056)	19 (0.007)	12 (0.034)	20 (0.004)	6 (0.128)	7 (0.1)	27 (-0.175)	14 (0.016)	17 (0.009)	18 (0.009)	13 (0.016)	4 (0.14)	5 (0.138)	2 (0.247)	1 (0.324)	16 (0.009)	11 (0.06)	9 (0.078)	10 (0.062)	8 (0.085)	15 (0.015)	21 (-0.003)	22 (-0.019)	28 (-0.202)	3 (0.163)	24 (-0.089)	25 (-0.106)	26 (-0.162)
Cxcl14	6	NA	16 (0.02)	13 (0.055)	7 (0.11)	17 (0.008)	28 (-0.243)	21 (-0.049)	19 (-0.035)	14 (0.049)	9 (0.103)	27 (-0.158)	22 (-0.077)	23 (-0.077)	2 (0.332)	20 (-0.047)	1 (0.463)	11 (0.073)	3 (0.16)	4 (0.156)	15 (0.044)	5 (0.153)	8 (0.104)	12 (0.071)	6 (0.136)	18 (-0.005)	26 (-0.142)	25 (-0.127)	10 (0.086)	24 (-0.115)
Tshr	6	NA	19 (-0.033)	8 (0.06)	9 (0.04)	22 (-0.046)	27 (-0.159)	14 (-0.015)	24 (-0.085)	15 (-0.023)	11 (0.015)	20 (-0.043)	12 (-0.009)	18 (-0.028)	2 (0.337)	10 (0.036)	1 (0.422)	3 (0.234)	7 (0.071)	4 (0.139)	6 (0.106)	5 (0.131)	16 (-0.026)	23 (-0.066)	17 (-0.028)	28 (-0.183)	21 (-0.045)	26 (-0.151)	25 (-0.097)	13 (-0.014)
Crispld2	6	NA	24 (-0.027)	8 (0.096)	13 (0.043)	10 (0.072)	5 (0.136)	12 (0.054)	6 (0.134)	25 (-0.034)	23 (-0.019)	27 (-0.078)	15 (0.039)	26 (-0.038)	2 (0.323)	3 (0.169)	1 (0.4)	7 (0.104)	20 (0.026)	19 (0.027)	16 (0.035)	14 (0.042)	21 (0.007)	17 (0.031)	18 (0.03)	4 (0.156)	9 (0.091)	28 (-0.175)	22 (0.006)	11 (0.072)
Drd4	6	NA	18 (-0.022)	6 (0.016)	27 (-0.116)	3 (0.029)	26 (-0.082)	23 (-0.046)	14 (-0.012)	16 (-0.018)	12 (0)	22 (-0.044)	7 (0.011)	17 (-0.022)	2 (0.2)	21 (-0.042)	1 (0.345)	5 (0.018)	24 (-0.056)	20 (-0.031)	13 (-0.005)	11 (0.005)	9 (0.008)	15 (-0.015)	25 (-0.056)	8 (0.008)	10 (0.007)	4 (0.018)	28 (-0.158)	19 (-0.029)
Racgap1	6	NA	8 (0.078)	12 (0.048)	6 (0.091)	5 (0.102)	22 (-0.07)	15 (0.014)	9 (0.065)	10 (0.058)	17 (0.005)	23 (-0.075)	24 (-0.076)	4 (0.114)	2 (0.27)	20 (-0.043)	1 (0.368)	14 (0.029)	25 (-0.079)	18 (-0.034)	3 (0.134)	26 (-0.096)	7 (0.085)	11 (0.054)	16 (0.006)	19 (-0.041)	27 (-0.099)	21 (-0.059)	13 (0.038)	28 (-0.148)
Nectin3	6	NA	22 (-0.048)	25 (-0.096)	23 (-0.062)	26 (-0.32)	27 (-0.489)	16 (-0.021)	21 (-0.045)	15 (-0.003)	24 (-0.063)	19 (-0.033)	20 (-0.04)	6 (0.219)	5 (0.289)	3 (0.333)	2 (0.385)	4 (0.295)	9 (0.163)	8 (0.163)	10 (0.095)	7 (0.21)	14 (0.054)	17 (-0.027)	13 (0.073)	11 (0.093)	28 (-0.55)	18 (-0.03)	1 (0.435)	12 (0.092)
Lama3	6	NA	24 (-0.103)	18 (-0.026)	13 (0.082)	26 (-0.155)	27 (-0.239)	20 (-0.057)	6 (0.192)	21 (-0.069)	23 (-0.074)	22 (-0.071)	19 (-0.046)	25 (-0.148)	4 (0.222)	2 (0.406)	1 (0.432)	7 (0.171)	12 (0.092)	8 (0.133)	16 (0.033)	5 (0.218)	11 (0.101)	14 (0.064)	15 (0.048)	9 (0.125)	28 (-0.313)	3 (0.312)	10 (0.107)	17 (-0.008)
Zmat4	6	NA	8 (0.116)	24 (-0.194)	21 (-0.171)	25 (-0.196)	23 (-0.193)	26 (-0.249)	6 (0.177)	22 (-0.179)	16 (-0.086)	3 (0.205)	11 (0.085)	28 (-0.349)	7 (0.171)	1 (0.404)	4 (0.197)	2 (0.235)	5 (0.183)	12 (0.026)	10 (0.089)	14 (-0.023)	15 (-0.082)	17 (-0.107)	13 (0.016)	20 (-0.166)	27 (-0.292)	9 (0.106)	18 (-0.115)	19 (-0.13)
Sorcs2	6	NA	24 (-0.239)	13 (0.033)	22 (-0.073)	21 (-0.072)	27 (-0.301)	20 (-0.054)	2 (0.294)	8 (0.089)	18 (-0.014)	7 (0.09)	11 (0.043)	26 (-0.3)	6 (0.196)	1 (0.302)	3 (0.274)	17 (-0.013)	16 (-0.011)	12 (0.036)	25 (-0.278)	14 (0.008)	19 (-0.043)	10 (0.047)	9 (0.049)	4 (0.257)	28 (-0.505)	23 (-0.121)	5 (0.233)	15 (-0.003)
Cttnbp2	6	NA	20 (-0.062)	18 (-0.058)	26 (-0.223)	12 (0.021)	24 (-0.149)	23 (-0.133)	4 (0.216)	22 (-0.103)	14 (-0.02)	6 (0.166)	7 (0.074)	27 (-0.235)	3 (0.216)	5 (0.205)	1 (0.427)	19 (-0.059)	16 (-0.03)	13 (0.012)	15 (-0.022)	9 (0.062)	10 (0.045)	17 (-0.044)	8 (0.065)	11 (0.043)	25 (-0.193)	28 (-0.249)	2 (0.332)	21 (-0.075)
Nptxr	6	NA	23 (-0.057)	26 (-0.164)	27 (-0.208)	25 (-0.108)	28 (-0.409)	22 (0.047)	1 (0.409)	19 (0.049)	16 (0.082)	8 (0.176)	13 (0.148)	3 (0.268)	5 (0.208)	17 (0.074)	2 (0.301)	9 (0.171)	12 (0.155)	18 (0.059)	7 (0.177)	20 (0.048)	21 (0.047)	14 (0.136)	15 (0.102)	10 (0.168)	4 (0.265)	11 (0.157)	6 (0.182)	24 (-0.068)
Fam107b	6	NA	26 (-0.133)	18 (-0.011)	27 (-0.157)	24 (-0.06)	28 (-0.283)	12 (0.097)	25 (-0.071)	14 (0.092)	21 (-0.025)	2 (0.388)	3 (0.348)	1 (0.447)	10 (0.183)	15 (0.085)	5 (0.272)	8 (0.239)	6 (0.255)	4 (0.326)	17 (0.015)	7 (0.254)	13 (0.094)	19 (-0.011)	11 (0.102)	9 (0.225)	23 (-0.044)	20 (-0.017)	16 (0.059)	22 (-0.031)
Zhx2	6	NA	22 (-0.01)	24 (-0.065)	27 (-0.275)	25 (-0.088)	26 (-0.224)	13 (0.156)	19 (0.127)	18 (0.135)	21 (0.048)	6 (0.226)	12 (0.159)	2 (0.295)	17 (0.143)	1 (0.353)	15 (0.149)	8 (0.202)	14 (0.154)	10 (0.179)	3 (0.274)	16 (0.148)	11 (0.168)	7 (0.206)	9 (0.188)	23 (-0.022)	28 (-0.277)	5 (0.247)	4 (0.273)	20 (0.07)
Pcdh20	6	Delayed PRG	23 (-0.209)	22 (-0.192)	27 (-0.369)	26 (-0.318)	28 (-0.544)	9 (0.07)	21 (-0.173)	15 (0.001)	17 (-0.049)	18 (-0.06)	20 (-0.098)	25 (-0.265)	3 (0.308)	2 (0.384)	1 (0.403)	12 (0.053)	7 (0.087)	16 (-0.046)	5 (0.258)	10 (0.058)	8 (0.08)	11 (0.057)	13 (0.016)	4 (0.273)	6 (0.183)	14 (0.014)	24 (-0.217)	19 (-0.065)
Itga4	6	NA	22 (-0.125)	24 (-0.168)	27 (-0.229)	25 (-0.203)	28 (-0.472)	19 (-0.075)	14 (-0.001)	11 (0.01)	16 (-0.041)	20 (-0.104)	12 (0.009)	3 (0.307)	2 (0.334)	6 (0.069)	1 (0.356)	15 (-0.017)	13 (0.002)	10 (0.034)	18 (-0.059)	9 (0.036)	8 (0.039)	21 (-0.107)	23 (-0.158)	26 (-0.216)	7 (0.065)	4 (0.219)	5 (0.104)	17 (-0.053)
Hmgn5	6	NA	24 (-0.101)	23 (-0.075)	27 (-0.167)	20 (-0.012)	28 (-0.231)	15 (0.041)	26 (-0.135)	16 (0.022)	17 (0.018)	18 (0.018)	11 (0.078)	2 (0.235)	4 (0.226)	13 (0.064)	1 (0.303)	10 (0.084)	12 (0.067)	9 (0.085)	3 (0.233)	8 (0.106)	6 (0.191)	5 (0.196)	7 (0.163)	14 (0.055)	19 (-0.008)	21 (-0.013)	22 (-0.042)	25 (-0.106)
Tspan15	6	NA	25 (-0.228)	24 (-0.223)	27 (-0.329)	23 (-0.219)	28 (-0.371)	18 (-0.024)	6 (0.09)	19 (-0.029)	20 (-0.096)	13 (0.017)	7 (0.081)	2 (0.344)	4 (0.194)	3 (0.197)	1 (0.36)	8 (0.056)	16 (-0.004)	15 (0.001)	5 (0.091)	9 (0.031)	12 (0.021)	17 (-0.013)	10 (0.025)	14 (0.008)	26 (-0.278)	21 (-0.148)	22 (-0.16)	11 (0.021)
Amotl1	6	NA	18 (-0.036)	16 (-0.02)	6 (0.119)	15 (0)	22 (-0.106)	11 (0.042)	4 (0.228)	8 (0.072)	12 (0.034)	26 (-0.225)	21 (-0.106)	25 (-0.175)	9 (0.072)	14 (0.009)	5 (0.152)	23 (-0.11)	19 (-0.051)	24 (-0.137)	3 (0.236)	17 (-0.033)	7 (0.076)	10 (0.067)	13 (0.032)	27 (-0.257)	1 (0.648)	2 (0.255)	28 (-0.268)	20 (-0.08)
Tcaf1	6	NA	7 (0.122)	11 (0.092)	1 (0.445)	3 (0.259)	24 (-0.11)	23 (-0.107)	14 (0.086)	17 (0.049)	8 (0.119)	13 (0.091)	19 (0.045)	26 (-0.119)	18 (0.045)	10 (0.105)	22 (-0.048)	21 (0.004)	9 (0.108)	4 (0.226)	12 (0.092)	6 (0.122)	15 (0.072)	16 (0.072)	20 (0.036)	27 (-0.165)	2 (0.367)	5 (0.181)	28 (-0.186)	25 (-0.115)
Rnf217	6	NA	6 (0.192)	10 (0.116)	4 (0.226)	9 (0.122)	28 (-0.295)	19 (0.006)	5 (0.208)	7 (0.178)	18 (0.008)	25 (-0.099)	24 (-0.091)	14 (0.077)	16 (0.036)	1 (0.321)	21 (-0.002)	13 (0.089)	11 (0.108)	17 (0.034)	15 (0.064)	23 (-0.011)	22 (-0.004)	12 (0.099)	20 (0.004)	27 (-0.215)	3 (0.279)	2 (0.316)	26 (-0.123)	8 (0.149)
Ildr2	6	NA	15 (0.035)	22 (-0.074)	24 (-0.106)	27 (-0.179)	28 (-0.264)	25 (-0.11)	5 (0.334)	13 (0.145)	12 (0.171)	3 (0.369)	7 (0.277)	26 (-0.164)	14 (0.096)	2 (0.44)	23 (-0.08)	19 (0.002)	16 (0.027)	20 (-0.006)	8 (0.24)	17 (0.023)	10 (0.196)	9 (0.207)	11 (0.187)	21 (-0.006)	1 (0.589)	4 (0.334)	6 (0.29)	18 (0.008)
Plagl1	6	Delayed PRG	25 (-0.094)	26 (-0.137)	24 (-0.069)	27 (-0.212)	28 (-0.342)	16 (0.031)	13 (0.066)	3 (0.21)	9 (0.146)	14 (0.065)	17 (0.023)	23 (-0.066)	21 (-0.03)	2 (0.274)	19 (0.003)	22 (-0.038)	12 (0.115)	18 (0.015)	4 (0.207)	15 (0.057)	11 (0.13)	7 (0.167)	6 (0.173)	5 (0.178)	1 (0.68)	10 (0.132)	20 (-0.027)	8 (0.147)
Dot1l	6	NA	4 (0.26)	9 (0.073)	27 (-0.093)	14 (0.056)	22 (-0.006)	24 (-0.008)	7 (0.147)	8 (0.107)	13 (0.057)	26 (-0.078)	18 (0.014)	3 (0.301)	19 (0.012)	2 (0.367)	20 (0.005)	25 (-0.031)	12 (0.07)	10 (0.073)	28 (-0.098)	11 (0.071)	23 (-0.007)	16 (0.023)	15 (0.046)	17 (0.02)	1 (0.482)	6 (0.223)	5 (0.247)	21 (-0.003)
Klf10	6	NA	4 (0.238)	23 (-0.028)	28 (-0.088)	24 (-0.048)	5 (0.221)	7 (0.191)	20 (0.012)	11 (0.094)	10 (0.097)	8 (0.182)	9 (0.124)	2 (0.314)	14 (0.076)	3 (0.253)	13 (0.079)	19 (0.012)	22 (-0.016)	16 (0.036)	27 (-0.079)	15 (0.048)	21 (-0.005)	18 (0.027)	12 (0.083)	25 (-0.048)	1 (0.565)	6 (0.206)	17 (0.028)	26 (-0.05)
Crh	6	NA	17 (0.051)	7 (0.171)	12 (0.104)	21 (0.018)	28 (-0.131)	23 (0.009)	8 (0.146)	4 (0.206)	9 (0.146)	20 (0.035)	14 (0.089)	27 (-0.064)	5 (0.195)	18 (0.051)	2 (0.367)	3 (0.268)	16 (0.073)	13 (0.089)	15 (0.08)	11 (0.111)	24 (-0.021)	19 (0.045)	26 (-0.063)	25 (-0.032)	1 (0.641)	22 (0.011)	6 (0.177)	10 (0.132)
Creb3l1	6	NA	24 (0.006)	21 (0.053)	8 (0.197)	28 (-0.034)	27 (-0.024)	15 (0.111)	14 (0.116)	3 (0.25)	11 (0.187)	9 (0.193)	16 (0.11)	18 (0.082)	6 (0.212)	4 (0.235)	5 (0.215)	22 (0.05)	23 (0.009)	12 (0.137)	20 (0.07)	19 (0.079)	13 (0.134)	10 (0.187)	7 (0.209)	17 (0.089)	1 (0.602)	2 (0.446)	26 (-0.021)	25 (-0.005)
Zc3h12c	6	NA	8 (0.183)	5 (0.242)	26 (-0.036)	11 (0.143)	28 (-0.062)	27 (-0.037)	2 (0.321)	6 (0.19)	17 (0.123)	12 (0.141)	15 (0.129)	19 (0.108)	9 (0.165)	3 (0.296)	10 (0.15)	13 (0.137)	16 (0.129)	7 (0.183)	20 (0.087)	18 (0.114)	14 (0.132)	23 (0.053)	22 (0.068)	25 (-0.027)	1 (0.581)	4 (0.259)	24 (0.008)	21 (0.071)
Sv2c	6	Delayed PRG	11 (0.039)	10 (0.053)	26 (-0.213)	12 (0.011)	27 (-0.244)	19 (-0.059)	6 (0.1)	2 (0.302)	5 (0.154)	25 (-0.2)	20 (-0.09)	23 (-0.114)	18 (-0.049)	15 (-0.023)	24 (-0.142)	21 (-0.1)	16 (-0.023)	14 (0)	22 (-0.107)	17 (-0.033)	4 (0.163)	9 (0.057)	13 (0)	3 (0.184)	28 (-0.39)	1 (0.336)	7 (0.088)	8 (0.073)
Ifit2	6	NA	12 (0.048)	2 (0.164)	8 (0.066)	15 (0.031)	28 (-0.198)	16 (0.025)	1 (0.316)	14 (0.032)	11 (0.054)	26 (-0.151)	23 (-0.102)	27 (-0.189)	13 (0.043)	9 (0.062)	7 (0.074)	10 (0.057)	19 (-0.024)	22 (-0.057)	6 (0.088)	24 (-0.102)	5 (0.108)	20 (-0.052)	18 (-0.018)	21 (-0.053)	4 (0.112)	25 (-0.132)	17 (-0.003)	3 (0.117)
Klf4	6	NA	19 (0.037)	7 (0.103)	26 (-0.018)	27 (-0.036)	25 (-0.009)	15 (0.055)	6 (0.108)	1 (0.327)	8 (0.101)	16 (0.042)	21 (0.031)	22 (0.027)	9 (0.085)	11 (0.07)	2 (0.169)	12 (0.068)	13 (0.061)	18 (0.037)	3 (0.147)	20 (0.034)	4 (0.134)	10 (0.076)	17 (0.038)	23 (0.022)	28 (-0.142)	5 (0.113)	14 (0.06)	24 (0.01)
Rnase4	6	NA	26 (-0.043)	10 (0.028)	8 (0.036)	18 (-0.01)	21 (-0.02)	9 (0.033)	1 (0.316)	3 (0.073)	4 (0.07)	6 (0.046)	12 (0.014)	17 (-0.007)	20 (-0.018)	27 (-0.049)	14 (0.009)	7 (0.039)	25 (-0.042)	22 (-0.024)	19 (-0.015)	24 (-0.031)	13 (0.012)	5 (0.05)	11 (0.02)	28 (-0.091)	16 (-0.005)	2 (0.091)	23 (-0.029)	15 (-0.004)
Nmnat2	6	NA	7 (0.235)	24 (-0.002)	8 (0.228)	15 (0.155)	28 (-0.412)	21 (0.05)	4 (0.284)	3 (0.29)	14 (0.156)	18 (0.116)	16 (0.151)	1 (0.337)	19 (0.051)	27 (-0.326)	26 (-0.126)	2 (0.316)	10 (0.185)	12 (0.17)	25 (-0.005)	9 (0.195)	20 (0.05)	22 (0.044)	23 (0.036)	17 (0.15)	5 (0.252)	6 (0.244)	11 (0.175)	13 (0.165)
Gpr158	6	NA	8 (0.21)	13 (0.136)	9 (0.201)	26 (-0.245)	25 (-0.138)	17 (0.058)	4 (0.316)	5 (0.315)	7 (0.218)	12 (0.174)	10 (0.191)	1 (0.45)	23 (-0.033)	16 (0.068)	24 (-0.106)	21 (0.008)	20 (0.022)	22 (-0.002)	2 (0.367)	6 (0.273)	15 (0.099)	18 (0.057)	19 (0.056)	28 (-0.274)	27 (-0.26)	3 (0.326)	11 (0.175)	14 (0.112)
Sgip1	6	NA	19 (0.006)	17 (0.08)	9 (0.134)	16 (0.083)	27 (-0.284)	26 (-0.092)	1 (0.411)	18 (0.066)	10 (0.125)	2 (0.345)	5 (0.211)	25 (-0.085)	24 (-0.073)	3 (0.255)	20 (0.005)	21 (-0.028)	12 (0.11)	13 (0.098)	11 (0.117)	6 (0.198)	8 (0.149)	15 (0.083)	14 (0.094)	23 (-0.064)	28 (-0.286)	4 (0.235)	22 (-0.059)	7 (0.19)
Il15	6	NA	25 (-0.043)	8 (0.038)	9 (0.026)	14 (0.001)	28 (-0.17)	27 (-0.089)	19 (-0.026)	21 (-0.039)	18 (-0.017)	20 (-0.038)	2 (0.24)	1 (0.301)	16 (-0.006)	4 (0.079)	15 (-0.003)	11 (0.011)	24 (-0.043)	22 (-0.042)	10 (0.017)	13 (0.002)	12 (0.01)	7 (0.062)	6 (0.069)	23 (-0.042)	3 (0.14)	5 (0.075)	26 (-0.047)	17 (-0.008)
Map3k2	6	NA	23 (-0.021)	24 (-0.032)	22 (-0.008)	27 (-0.068)	28 (-0.321)	25 (-0.042)	18 (0.031)	10 (0.061)	11 (0.059)	20 (0.005)	12 (0.057)	4 (0.141)	13 (0.053)	1 (0.334)	17 (0.038)	7 (0.08)	16 (0.042)	9 (0.065)	15 (0.05)	8 (0.068)	14 (0.051)	21 (-0.004)	19 (0.006)	26 (-0.046)	5 (0.136)	2 (0.287)	6 (0.09)	3 (0.173)
Chic1	6	NA	23 (-0.109)	20 (0.003)	24 (-0.128)	22 (-0.052)	27 (-0.158)	16 (0.047)	18 (0.024)	1 (0.304)	7 (0.163)	4 (0.192)	13 (0.091)	17 (0.036)	26 (-0.14)	2 (0.278)	25 (-0.13)	21 (-0.001)	10 (0.1)	11 (0.098)	6 (0.169)	3 (0.22)	9 (0.113)	14 (0.074)	15 (0.049)	28 (-0.2)	5 (0.192)	8 (0.115)	12 (0.095)	19 (0.018)
Plod2	6	NA	10 (0.071)	21 (-0.018)	28 (-0.209)	6 (0.116)	26 (-0.187)	22 (-0.03)	13 (0.057)	8 (0.086)	23 (-0.055)	4 (0.187)	12 (0.065)	5 (0.151)	17 (0.025)	2 (0.397)	24 (-0.068)	3 (0.243)	14 (0.049)	19 (0.014)	16 (0.034)	7 (0.116)	9 (0.083)	15 (0.036)	18 (0.023)	27 (-0.187)	1 (0.404)	11 (0.069)	25 (-0.09)	20 (-0.014)
Kcnj3	6	Delayed PRG	9 (0.02)	12 (-0.003)	24 (-0.17)	20 (-0.08)	25 (-0.195)	26 (-0.229)	13 (-0.009)	18 (-0.062)	16 (-0.052)	19 (-0.076)	15 (-0.029)	2 (0.398)	6 (0.125)	1 (0.478)	4 (0.249)	7 (0.102)	8 (0.04)	11 (0.006)	23 (-0.134)	10 (0.02)	14 (-0.023)	22 (-0.118)	21 (-0.101)	17 (-0.053)	3 (0.268)	28 (-0.306)	27 (-0.258)	5 (0.149)
Pdk3	6	NA	25 (-0.041)	18 (0.027)	20 (0.002)	13 (0.065)	10 (0.084)	11 (0.077)	27 (-0.074)	17 (0.039)	19 (0.009)	9 (0.087)	12 (0.069)	2 (0.218)	21 (-0.005)	1 (0.479)	22 (-0.014)	3 (0.174)	4 (0.154)	5 (0.137)	8 (0.098)	7 (0.107)	14 (0.061)	24 (-0.03)	23 (-0.016)	6 (0.125)	15 (0.052)	28 (-0.223)	26 (-0.042)	16 (0.043)
Pwwp2b	6	NA	26 (-0.119)	23 (-0.05)	28 (-0.151)	24 (-0.052)	5 (0.122)	11 (0.054)	27 (-0.121)	9 (0.069)	17 (0.012)	21 (-0.018)	2 (0.137)	3 (0.131)	10 (0.055)	1 (0.343)	7 (0.086)	15 (0.025)	20 (-0.017)	13 (0.052)	25 (-0.077)	8 (0.083)	19 (-0.011)	18 (0.005)	16 (0.013)	14 (0.035)	12 (0.052)	22 (-0.019)	6 (0.089)	4 (0.123)
Ssc5d	6	NA	21 (-0.048)	23 (-0.058)	5 (0.051)	11 (-0.004)	27 (-0.184)	13 (-0.016)	26 (-0.151)	24 (-0.068)	14 (-0.017)	25 (-0.132)	16 (-0.02)	19 (-0.035)	8 (0.017)	1 (0.34)	7 (0.031)	20 (-0.038)	4 (0.052)	9 (0.012)	18 (-0.035)	2 (0.089)	22 (-0.058)	12 (-0.004)	10 (0.01)	6 (0.046)	17 (-0.033)	28 (-0.258)	3 (0.078)	15 (-0.018)
Arhgap5	6	NA	23 (-0.085)	24 (-0.087)	16 (-0.037)	9 (0.05)	27 (-0.222)	21 (-0.067)	19 (-0.062)	25 (-0.111)	11 (0.023)	20 (-0.063)	13 (0.016)	10 (0.036)	17 (-0.045)	1 (0.329)	4 (0.179)	2 (0.271)	6 (0.115)	8 (0.073)	14 (-0.014)	7 (0.114)	22 (-0.083)	18 (-0.051)	12 (0.017)	5 (0.138)	3 (0.185)	26 (-0.13)	28 (-0.294)	15 (-0.015)
Acp1	6	NA	21 (-0.107)	19 (-0.064)	20 (-0.078)	27 (-0.293)	28 (-0.36)	15 (-0.013)	16 (-0.036)	4 (0.115)	3 (0.118)	24 (-0.184)	23 (-0.179)	13 (0.022)	18 (-0.052)	12 (0.025)	22 (-0.12)	25 (-0.184)	9 (0.053)	11 (0.039)	10 (0.048)	6 (0.088)	5 (0.11)	7 (0.067)	14 (0.012)	26 (-0.256)	2 (0.141)	17 (-0.038)	1 (0.45)	8 (0.064)
Arhgef12	6	NA	13 (-0.001)	19 (-0.057)	27 (-0.252)	28 (-0.319)	24 (-0.147)	22 (-0.086)	25 (-0.24)	20 (-0.06)	14 (-0.002)	21 (-0.06)	16 (-0.016)	10 (0.078)	11 (0.058)	4 (0.197)	18 (-0.049)	1 (0.316)	7 (0.131)	6 (0.15)	5 (0.179)	8 (0.09)	12 (0.049)	17 (-0.023)	15 (-0.013)	23 (-0.105)	9 (0.088)	26 (-0.244)	2 (0.254)	3 (0.222)
Rhoq	6	NA	23 (-0.138)	24 (-0.14)	19 (-0.033)	28 (-0.358)	25 (-0.173)	9 (0.07)	26 (-0.204)	6 (0.086)	7 (0.083)	12 (0.029)	18 (-0.032)	27 (-0.227)	20 (-0.043)	1 (0.444)	21 (-0.047)	3 (0.136)	8 (0.074)	5 (0.106)	2 (0.143)	4 (0.112)	11 (0.041)	17 (-0.029)	10 (0.051)	13 (0.02)	22 (-0.091)	16 (-0.027)	15 (-0.024)	14 (0.017)
Trim9	6	NA	3 (0.199)	13 (0.033)	22 (-0.084)	16 (-0.03)	20 (-0.064)	27 (-0.208)	10 (0.05)	25 (-0.117)	21 (-0.08)	12 (0.033)	18 (-0.041)	28 (-0.233)	24 (-0.114)	1 (0.5)	26 (-0.19)	14 (0.008)	9 (0.057)	11 (0.047)	19 (-0.058)	17 (-0.04)	15 (-0.025)	23 (-0.104)	8 (0.067)	2 (0.236)	5 (0.155)	4 (0.18)	6 (0.129)	7 (0.072)
Cpne8	6	NA	9 (0.054)	15 (-0.003)	4 (0.191)	22 (-0.176)	24 (-0.249)	18 (-0.06)	26 (-0.293)	16 (-0.018)	7 (0.088)	25 (-0.269)	23 (-0.211)	28 (-0.392)	20 (-0.078)	1 (0.424)	21 (-0.124)	17 (-0.06)	8 (0.08)	14 (0.002)	5 (0.131)	12 (0.026)	13 (0.026)	11 (0.035)	6 (0.089)	3 (0.225)	2 (0.346)	27 (-0.359)	10 (0.049)	19 (-0.062)
Otx1	7	NA	4 (0.155)	3 (0.175)	6 (0.142)	5 (0.155)	2 (0.438)	24 (-0.114)	26 (-0.124)	23 (-0.098)	14 (-0.007)	16 (-0.031)	12 (0.017)	15 (-0.021)	17 (-0.049)	27 (-0.137)	13 (-0.002)	11 (0.029)	21 (-0.089)	19 (-0.074)	20 (-0.081)	22 (-0.096)	25 (-0.12)	10 (0.035)	7 (0.086)	9 (0.046)	1 (0.66)	18 (-0.066)	8 (0.08)	28 (-0.172)
Dsg2	7	NA	8 (0.044)	5 (0.157)	9 (0.021)	2 (0.246)	3 (0.187)	18 (-0.085)	13 (-0.006)	12 (-0.002)	10 (0.019)	28 (-0.217)	22 (-0.098)	24 (-0.143)	16 (-0.061)	26 (-0.192)	6 (0.11)	15 (-0.056)	20 (-0.091)	19 (-0.086)	21 (-0.092)	17 (-0.075)	11 (0.001)	23 (-0.128)	25 (-0.144)	14 (-0.043)	1 (0.625)	27 (-0.199)	7 (0.071)	4 (0.166)
Gipc2	7	NA	21 (-0.087)	8 (0.081)	5 (0.113)	2 (0.166)	22 (-0.096)	10 (0.068)	3 (0.157)	17 (-0.075)	15 (-0.023)	7 (0.087)	6 (0.096)	14 (-0.02)	12 (-0.01)	28 (-0.373)	19 (-0.081)	13 (-0.019)	11 (0.014)	27 (-0.129)	20 (-0.087)	24 (-0.114)	25 (-0.122)	26 (-0.127)	23 (-0.109)	9 (0.073)	1 (0.646)	18 (-0.077)	16 (-0.071)	4 (0.145)
Nin	7	NA	13 (0.033)	11 (0.043)	5 (0.142)	2 (0.183)	16 (-0.031)	20 (-0.084)	3 (0.18)	19 (-0.082)	21 (-0.085)	4 (0.144)	7 (0.08)	28 (-0.22)	22 (-0.094)	8 (0.076)	26 (-0.166)	24 (-0.157)	23 (-0.131)	18 (-0.062)	27 (-0.199)	12 (0.04)	17 (-0.049)	15 (-0.022)	10 (0.044)	25 (-0.16)	1 (0.64)	6 (0.096)	9 (0.067)	14 (0.002)
Ptprd	7	NA	6 (0.236)	8 (0.159)	5 (0.237)	4 (0.263)	1 (0.428)	9 (0.148)	2 (0.338)	22 (-0.101)	20 (-0.078)	28 (-0.338)	26 (-0.303)	25 (-0.236)	18 (-0.038)	27 (-0.321)	19 (-0.067)	24 (-0.13)	16 (-0.026)	23 (-0.126)	12 (0.034)	17 (-0.032)	11 (0.051)	13 (-0.001)	14 (-0.006)	21 (-0.091)	15 (-0.01)	7 (0.216)	3 (0.295)	10 (0.147)
Nrg3	7	NA	7 (0.103)	11 (0.083)	4 (0.193)	10 (0.097)	12 (0.078)	19 (-0.009)	23 (-0.105)	15 (0.017)	6 (0.11)	8 (0.101)	25 (-0.135)	28 (-0.344)	24 (-0.131)	26 (-0.22)	27 (-0.235)	13 (0.067)	9 (0.099)	20 (-0.022)	5 (0.138)	17 (0.001)	18 (-0.003)	16 (0.013)	21 (-0.051)	22 (-0.093)	1 (0.574)	3 (0.218)	2 (0.287)	14 (0.019)
Antxr1	7	NA	3 (0.28)	5 (0.227)	6 (0.225)	4 (0.258)	2 (0.305)	9 (0.07)	13 (0.002)	11 (0.046)	14 (-0.006)	25 (-0.203)	27 (-0.294)	28 (-0.426)	16 (-0.045)	26 (-0.225)	21 (-0.115)	12 (0.04)	10 (0.058)	17 (-0.059)	19 (-0.069)	18 (-0.062)	15 (-0.019)	22 (-0.124)	23 (-0.14)	24 (-0.153)	1 (0.574)	20 (-0.073)	8 (0.116)	7 (0.16)
Flrt2	7	NA	2 (0.376)	9 (0.086)	3 (0.357)	5 (0.246)	1 (0.533)	7 (0.15)	19 (-0.039)	15 (-0.003)	14 (-0.001)	24 (-0.135)	25 (-0.254)	26 (-0.32)	13 (0)	28 (-0.352)	23 (-0.117)	11 (0.064)	16 (-0.004)	10 (0.071)	17 (-0.02)	8 (0.116)	12 (0.028)	22 (-0.065)	21 (-0.054)	27 (-0.33)	4 (0.314)	20 (-0.046)	6 (0.224)	18 (-0.038)
Pcp4l1	7	NA	25 (-0.113)	9 (0.044)	4 (0.161)	22 (-0.078)	7 (0.079)	8 (0.05)	15 (-0.013)	18 (-0.024)	10 (0.043)	20 (-0.05)	12 (0.03)	27 (-0.139)	6 (0.108)	1 (0.415)	3 (0.363)	14 (-0.003)	23 (-0.081)	16 (-0.014)	24 (-0.084)	26 (-0.115)	17 (-0.016)	19 (-0.043)	21 (-0.065)	13 (0.008)	2 (0.369)	28 (-0.33)	11 (0.039)	5 (0.139)
Adamts5	7	NA	12 (0.065)	16 (0.023)	17 (0.015)	21 (-0.055)	3 (0.246)	7 (0.129)	25 (-0.135)	11 (0.068)	10 (0.071)	8 (0.121)	13 (0.042)	27 (-0.216)	19 (-0.025)	2 (0.274)	15 (0.029)	5 (0.226)	9 (0.074)	14 (0.033)	22 (-0.072)	18 (-0.002)	20 (-0.038)	24 (-0.111)	23 (-0.109)	26 (-0.142)	1 (0.556)	28 (-0.387)	6 (0.173)	4 (0.231)
Tnfrsf1b	7	NA	20 (-0.005)	15 (0.031)	21 (-0.012)	23 (-0.034)	11 (0.041)	6 (0.094)	27 (-0.117)	8 (0.065)	5 (0.095)	3 (0.158)	13 (0.036)	28 (-0.223)	9 (0.047)	18 (0.015)	4 (0.151)	16 (0.029)	12 (0.036)	17 (0.022)	19 (0.003)	10 (0.043)	14 (0.035)	24 (-0.052)	22 (-0.032)	25 (-0.097)	1 (0.552)	2 (0.244)	26 (-0.109)	7 (0.067)
Cotl1	7	NA	17 (-0.018)	21 (-0.041)	25 (-0.135)	16 (-0.011)	23 (-0.096)	3 (0.17)	24 (-0.126)	5 (0.148)	7 (0.108)	2 (0.237)	11 (0.034)	28 (-0.217)	19 (-0.03)	10 (0.056)	20 (-0.031)	15 (0.003)	13 (0.028)	9 (0.084)	22 (-0.091)	6 (0.12)	18 (-0.029)	12 (0.03)	14 (0.017)	27 (-0.21)	1 (0.567)	4 (0.169)	8 (0.084)	26 (-0.137)
Trim55	7	NA	25 (-0.059)	27 (-0.078)	5 (0.057)	20 (-0.027)	28 (-0.12)	24 (-0.041)	22 (-0.032)	14 (-0.003)	15 (-0.005)	2 (0.138)	3 (0.133)	26 (-0.063)	23 (-0.032)	4 (0.072)	16 (-0.013)	10 (0.011)	21 (-0.029)	18 (-0.024)	19 (-0.026)	7 (0.026)	9 (0.015)	11 (0.006)	13 (0.001)	8 (0.015)	1 (0.554)	6 (0.047)	17 (-0.018)	12 (0.006)
Epcam	7	NA	25 (-0.021)	18 (0.011)	6 (0.103)	28 (-0.04)	23 (-0.01)	9 (0.055)	12 (0.025)	4 (0.132)	8 (0.078)	1 (0.307)	3 (0.154)	7 (0.084)	17 (0.016)	11 (0.03)	20 (0.01)	14 (0.021)	16 (0.016)	15 (0.019)	21 (0.003)	27 (-0.036)	24 (-0.012)	10 (0.036)	13 (0.024)	19 (0.011)	2 (0.267)	26 (-0.025)	5 (0.116)	22 (-0.001)
Lhfpl2	7	NA	27 (-0.185)	20 (-0.086)	28 (-0.384)	25 (-0.15)	13 (-0.028)	6 (0.046)	26 (-0.154)	7 (0.011)	18 (-0.07)	23 (-0.145)	14 (-0.05)	2 (0.277)	9 (0.001)	3 (0.23)	4 (0.081)	15 (-0.055)	5 (0.048)	10 (0)	19 (-0.082)	8 (0.004)	11 (-0.007)	16 (-0.055)	17 (-0.067)	21 (-0.11)	1 (0.551)	24 (-0.149)	12 (-0.026)	22 (-0.135)
B4galt1	7	NA	20 (-0.004)	2 (0.127)	28 (-0.308)	14 (0.041)	15 (0.027)	7 (0.094)	9 (0.069)	6 (0.102)	21 (-0.012)	3 (0.121)	5 (0.111)	13 (0.042)	18 (0.003)	27 (-0.139)	4 (0.119)	12 (0.048)	22 (-0.019)	8 (0.08)	23 (-0.026)	10 (0.063)	17 (0.004)	19 (-0.002)	24 (-0.045)	25 (-0.059)	1 (0.559)	16 (0.022)	26 (-0.092)	11 (0.052)
Wnt16	7	NA	26 (-0.118)	25 (-0.089)	28 (-0.29)	19 (-0.03)	20 (-0.041)	11 (0.02)	15 (-0.009)	13 (0.012)	24 (-0.076)	21 (-0.042)	22 (-0.05)	18 (-0.025)	3 (0.132)	8 (0.049)	2 (0.302)	5 (0.085)	14 (-0.006)	12 (0.014)	23 (-0.051)	6 (0.074)	10 (0.025)	4 (0.098)	17 (-0.015)	9 (0.036)	1 (0.323)	27 (-0.199)	7 (0.054)	16 (-0.013)
Chrm1	7	NA	2 (0.192)	15 (-0.025)	28 (-0.184)	5 (0.059)	22 (-0.058)	18 (-0.042)	27 (-0.178)	10 (0.016)	7 (0.032)	11 (0.001)	12 (-0.003)	20 (-0.052)	13 (-0.003)	3 (0.163)	26 (-0.148)	25 (-0.113)	24 (-0.09)	8 (0.026)	16 (-0.032)	17 (-0.037)	21 (-0.053)	14 (-0.014)	4 (0.07)	9 (0.022)	1 (0.556)	6 (0.048)	19 (-0.05)	23 (-0.08)
Nt5e	7	NA	22 (-0.132)	24 (-0.138)	23 (-0.132)	25 (-0.15)	28 (-0.372)	26 (-0.183)	13 (-0.051)	7 (-0.01)	11 (-0.041)	5 (0.006)	15 (-0.062)	8 (-0.018)	17 (-0.073)	4 (0.039)	19 (-0.119)	21 (-0.13)	10 (-0.035)	18 (-0.112)	12 (-0.047)	16 (-0.071)	9 (-0.027)	20 (-0.124)	14 (-0.052)	2 (0.109)	1 (0.598)	6 (-0.004)	27 (-0.274)	3 (0.055)
C1qtnf7	7	NA	28 (-0.119)	24 (-0.089)	8 (0)	21 (-0.073)	27 (-0.114)	10 (-0.015)	11 (-0.017)	16 (-0.042)	9 (-0.008)	25 (-0.094)	23 (-0.083)	12 (-0.027)	18 (-0.06)	2 (0.122)	14 (-0.029)	6 (0.02)	4 (0.039)	7 (0.015)	26 (-0.11)	13 (-0.028)	20 (-0.069)	19 (-0.063)	22 (-0.079)	15 (-0.036)	1 (0.634)	17 (-0.044)	5 (0.035)	3 (0.044)
Chrdl2	7	NA	24 (-0.104)	26 (-0.128)	23 (-0.101)	17 (-0.054)	22 (-0.099)	10 (-0.031)	2 (0.159)	5 (-0.012)	21 (-0.093)	11 (-0.034)	19 (-0.065)	6 (-0.014)	9 (-0.03)	7 (-0.026)	14 (-0.044)	25 (-0.118)	12 (-0.034)	4 (-0.008)	3 (0.002)	8 (-0.029)	13 (-0.035)	20 (-0.067)	16 (-0.053)	27 (-0.134)	1 (0.612)	28 (-0.171)	18 (-0.06)	15 (-0.051)
Kcnn2	7	NA	18 (-0.105)	24 (-0.16)	4 (0.123)	27 (-0.198)	13 (-0.052)	10 (-0.002)	17 (-0.104)	21 (-0.128)	23 (-0.136)	3 (0.16)	5 (0.115)	25 (-0.17)	7 (0.052)	11 (-0.025)	9 (-0.001)	12 (-0.04)	8 (0.036)	16 (-0.087)	22 (-0.13)	15 (-0.083)	20 (-0.127)	26 (-0.192)	19 (-0.126)	28 (-0.229)	1 (0.586)	14 (-0.055)	2 (0.277)	6 (0.058)
Stra6	7	NA	25 (-0.157)	27 (-0.18)	28 (-0.392)	26 (-0.167)	24 (-0.148)	8 (-0.006)	21 (-0.088)	19 (-0.079)	23 (-0.113)	5 (0.043)	4 (0.043)	10 (-0.011)	11 (-0.013)	22 (-0.102)	16 (-0.049)	14 (-0.027)	20 (-0.087)	9 (-0.011)	3 (0.071)	7 (0.005)	12 (-0.015)	13 (-0.023)	6 (0.03)	15 (-0.049)	1 (0.621)	17 (-0.064)	2 (0.107)	18 (-0.077)
Col23a1	7	NA	28 (-0.306)	26 (-0.224)	24 (-0.167)	27 (-0.266)	25 (-0.215)	15 (-0.001)	19 (-0.075)	20 (-0.08)	17 (-0.045)	2 (0.263)	6 (0.084)	22 (-0.146)	14 (0.011)	3 (0.169)	16 (-0.006)	21 (-0.131)	10 (0.039)	9 (0.05)	13 (0.012)	5 (0.089)	7 (0.068)	11 (0.019)	18 (-0.056)	23 (-0.148)	1 (0.614)	12 (0.014)	4 (0.124)	8 (0.064)
Mid1	7	NA	12 (-0.023)	25 (-0.255)	26 (-0.297)	27 (-0.39)	28 (-0.529)	24 (-0.22)	19 (-0.085)	7 (0.028)	13 (-0.034)	22 (-0.119)	16 (-0.046)	9 (0.026)	6 (0.054)	11 (0)	14 (-0.042)	17 (-0.06)	18 (-0.067)	21 (-0.105)	8 (0.027)	20 (-0.092)	15 (-0.043)	5 (0.086)	4 (0.088)	3 (0.129)	1 (0.689)	2 (0.278)	10 (0.013)	23 (-0.121)
Htr4	7	NA	22 (-0.235)	24 (-0.301)	25 (-0.352)	26 (-0.397)	28 (-0.515)	21 (-0.222)	19 (-0.186)	11 (-0.056)	13 (-0.09)	20 (-0.204)	18 (-0.178)	23 (-0.288)	6 (0.072)	27 (-0.439)	8 (-0.004)	14 (-0.099)	9 (-0.009)	16 (-0.104)	10 (-0.051)	15 (-0.103)	4 (0.079)	3 (0.095)	7 (0.026)	17 (-0.109)	1 (0.657)	5 (0.072)	2 (0.368)	12 (-0.082)
Ssbp3	7	NA	16 (-0.064)	25 (-0.146)	14 (-0.032)	5 (0.147)	11 (-0.009)	26 (-0.147)	7 (0.112)	27 (-0.222)	19 (-0.081)	15 (-0.059)	20 (-0.082)	6 (0.141)	9 (0.061)	28 (-0.277)	4 (0.16)	23 (-0.116)	21 (-0.095)	12 (-0.014)	2 (0.191)	10 (0.054)	13 (-0.015)	18 (-0.078)	17 (-0.066)	22 (-0.107)	1 (0.693)	24 (-0.137)	8 (0.069)	3 (0.183)
Sorbs1	7	NA	19 (-0.11)	23 (-0.151)	24 (-0.165)	21 (-0.124)	28 (-0.318)	22 (-0.134)	2 (0.149)	16 (-0.084)	20 (-0.118)	15 (-0.081)	17 (-0.084)	6 (0.04)	13 (-0.031)	27 (-0.292)	9 (-0.011)	4 (0.056)	14 (-0.05)	12 (-0.03)	11 (-0.027)	18 (-0.097)	3 (0.061)	5 (0.05)	10 (-0.021)	26 (-0.289)	1 (0.586)	25 (-0.27)	7 (0.023)	8 (-0.002)
Plppr1	7	NA	25 (-0.206)	24 (-0.143)	19 (-0.024)	20 (-0.057)	28 (-0.51)	27 (-0.25)	13 (0.063)	17 (0.013)	18 (-0.01)	7 (0.125)	14 (0.024)	22 (-0.135)	3 (0.266)	23 (-0.138)	2 (0.361)	6 (0.169)	15 (0.022)	11 (0.075)	4 (0.216)	8 (0.112)	9 (0.104)	12 (0.071)	16 (0.015)	26 (-0.232)	1 (0.453)	10 (0.075)	5 (0.174)	21 (-0.077)
Npsr1	7	NA	26 (-0.125)	21 (-0.076)	5 (0.151)	20 (-0.075)	28 (-0.248)	23 (-0.085)	12 (0.007)	15 (-0.038)	18 (-0.06)	22 (-0.079)	14 (-0.021)	25 (-0.121)	6 (0.15)	27 (-0.19)	4 (0.183)	3 (0.201)	8 (0.116)	16 (-0.043)	2 (0.341)	11 (0.054)	7 (0.126)	13 (-0.011)	17 (-0.056)	10 (0.071)	1 (0.433)	24 (-0.1)	19 (-0.06)	9 (0.073)
Kazn	7	NA	12 (0.026)	17 (-0.048)	3 (0.13)	16 (-0.014)	28 (-0.421)	22 (-0.16)	9 (0.053)	13 (0.022)	6 (0.067)	26 (-0.279)	24 (-0.208)	21 (-0.138)	4 (0.122)	25 (-0.214)	2 (0.133)	10 (0.049)	14 (0.021)	18 (-0.069)	27 (-0.292)	15 (0.005)	20 (-0.125)	7 (0.06)	11 (0.048)	8 (0.056)	1 (0.719)	23 (-0.2)	19 (-0.079)	5 (0.101)
Kcnip1	7	NA	24 (-0.196)	18 (0.011)	6 (0.148)	19 (0.005)	23 (-0.114)	9 (0.113)	5 (0.153)	7 (0.141)	12 (0.102)	28 (-0.397)	27 (-0.33)	26 (-0.325)	10 (0.106)	13 (0.067)	2 (0.33)	3 (0.303)	8 (0.14)	11 (0.104)	25 (-0.234)	20 (0.005)	17 (0.018)	21 (-0.036)	15 (0.057)	4 (0.2)	1 (0.652)	16 (0.041)	14 (0.061)	22 (-0.052)
Igsf3	7	NA	19 (-0.125)	14 (-0.023)	23 (-0.19)	25 (-0.23)	27 (-0.377)	26 (-0.288)	22 (-0.166)	13 (-0.014)	16 (-0.046)	21 (-0.157)	24 (-0.225)	28 (-0.391)	4 (0.112)	3 (0.143)	2 (0.35)	17 (-0.056)	8 (0.044)	9 (0.031)	5 (0.1)	12 (-0.008)	6 (0.099)	11 (0.018)	10 (0.024)	18 (-0.116)	1 (0.584)	7 (0.062)	15 (-0.031)	20 (-0.157)
Kcnc2	7	NA	15 (-0.026)	20 (-0.07)	5 (0.109)	25 (-0.203)	28 (-0.415)	26 (-0.326)	2 (0.184)	17 (-0.034)	9 (0.05)	23 (-0.131)	24 (-0.177)	27 (-0.39)	16 (-0.033)	8 (0.054)	19 (-0.067)	6 (0.066)	14 (-0.018)	18 (-0.058)	11 (0.04)	12 (0.02)	13 (0.013)	7 (0.059)	10 (0.04)	21 (-0.1)	1 (0.616)	22 (-0.129)	3 (0.171)	4 (0.154)
Hpgd	7	NA	25 (-0.133)	2 (0.182)	10 (0.021)	20 (-0.094)	28 (-0.258)	26 (-0.167)	13 (0.005)	16 (-0.025)	19 (-0.069)	18 (-0.053)	23 (-0.118)	27 (-0.175)	11 (0.01)	9 (0.032)	24 (-0.13)	17 (-0.048)	21 (-0.098)	22 (-0.106)	7 (0.077)	12 (0.009)	14 (-0.007)	6 (0.097)	4 (0.13)	5 (0.099)	1 (0.643)	15 (-0.021)	3 (0.152)	8 (0.04)
Nog	7	NA	24 (-0.114)	13 (0.06)	12 (0.062)	21 (-0.014)	28 (-0.311)	17 (-0.002)	19 (-0.008)	14 (0.045)	15 (0.031)	23 (-0.11)	26 (-0.15)	27 (-0.155)	22 (-0.106)	2 (0.211)	7 (0.113)	25 (-0.124)	10 (0.067)	9 (0.096)	11 (0.065)	6 (0.127)	8 (0.097)	20 (-0.01)	18 (-0.006)	4 (0.142)	1 (0.632)	3 (0.173)	5 (0.141)	16 (0.007)
