# Supplementary material for: The molecular cytoarchitecture of the adult mouse brain
Source: Nature. 2023 Dec 13;624(7991):333–42. doi: 10.1038/s41586-023-06818-7 (PMC10719111; doi:10.1038/s41586-023-06818-7)
Supplement: Supplementary file 15 — CCF regions used to analyse the CCF alignment accuracy for three genes (Dsp, Ccn2, Tmem212). [file 41586_2023_6818_MOESM15_ESM.xlsx]

## Sheet: Sheet1
Gene	CCF Region (Acronym)
Dsp	DG-sg (Dentate gyrus, granule cell layer)
Ccn2	L6b Layers of the Isocortex:
	FRP6b; MO6b; MOp6b; MOs6b; SS6b; SSp6b; SSp-n6b; SSp-bfd6b; VISrll6b; SSp-ll6b; SSp-m6b; SSp-ul6b; SSp-tr6b; SSp-un6b; SSs6b; GU6b; VISC6b; AUDd6b; VISlla6b; AUDp6b; AUDpo6b; AUDv6b; VIS6b; VISal6b; VISam6b; VISl6b; VISp6b; VISpl6b; VISpm6b; VISli6b; VISpor6b; ACA6b; ACAd6b; ACAv6b; PL6b; ILA6b; ORB6b; ORBl6b; ORBm6b; ORBvl6b; AId6b; AIp6b; AIv6b; RSPagl6b; VISmma6b; VISmmp6b; VISm6b; RSPd6b; RSP…
Tmem212	VS (Ventricular systems):
	VS; VL; RC; SEZ; chpl; chfl; IVF; V3; AQ; V4; V4r; c
