# Supplementary material for: The molecular cytoarchitecture of the adult mouse brain
Source: Nature. 2023 Dec 13;624(7991):333–42. doi: 10.1038/s41586-023-06818-7 (PMC10719111; doi:10.1038/s41586-023-06818-7)
Supplement: Supplementary file 16 — Interneuron and projection metaclusters used in analysis of selected brain regions (Isocortex, Striatum, Cerebellum). [file 41586_2023_6818_MOESM16_ESM.xlsx]

## Sheet: Sheet1
Region	Interneuron + Projection Meta-Cluster Index
Isocortex	Projection Groups (Long-range projection neurons of cortex): 31, 33, 34, 36-41, 44, 46, 49
	Interneuron Groups (MGE, CGE interneurons): 4, 20, 23, 24, 26, 27, 30
Striatum	Projection Group (Spiny projection neurons): 61
	Interneuron Groups: 2,4
Cerebellum	Projection Group (Purkinje neurons): 1
	Interneuron Groups (Excitatory and inhibitory cerebellar Interneurons): 119, 148
